# Supplementary material for: Signatures of co-evolutionary host-pathogen interactions in the genome of the entomopathogenic nematode Steinernema carpocapsae
Source: BMC Evol Biol. 2017 Apr 26;17:108. doi: 10.1186/s12862-017-0935-x (PMC5405473; doi:10.1186/s12862-017-0935-x)
Supplement: Supplementary file 2 — GO Distribution by Level 4 of S. carpocapsae genes with sites evolving under positive selection. (XLSX 20 kb) [file 12862_2017_935_MOESM2_ESM.xlsx]

## Sheet: Hoja1
Additional file 2. GO Distribution by Level (4) of S. carpocapsae genes with sites evolving under positive selection.
BP, Biological process; MF, Molecular function; CC, Cellular component.
Go Category	GO-id	GO-term	#Sequences	Sequences
BP	GO:0007275	multicellular organism development	27	g11412.t1, g11410.t1, g12457.t1, g12180.t1, g13483.t1, g6166.t1, g13933.t1, g2696.t1, g11641.t1, g15076.t1, g7631.t1, g9736.t1, g3137.t1, g13084.t1, g12781.t1, g5888.t1, g1898.t1, g6459.t1, g9282.t1, g701.t1, g16089.t1, g5114.t1, g14568.t1, g1350.t1, g2246.t1, g4416.t1, g4565.t1
BP	GO:0043170	macromolecule metabolic process	26	g11412.t1, g15020.t1, g5568.t1, g10232.t1, g12457.t1, g11410.t1, g12835.t1, g2237.t1, g13483.t1, g11456.t1, g6166.t1, g13933.t1, g15076.t1, g11641.t1, g15868.t1, g3137.t1, g5888.t1, g12781.t1, g9593.t1, g13354.t1, g9282.t1, g5114.t1, g15891.t1, g2284.t1, g2246.t1, g4416.t1
BP	GO:1901564	organonitrogen compound metabolic process	21	g4593.t1, g12781.t1, g11412.t1, g10232.t1, g9593.t1, g11410.t1, g11624.t1, g12180.t1, g13354.t1, g1898.t1, g2237.t1, g9630.t1, g5114.t1, g15891.t1, g13933.t1, g2434.t1, g633.t1, g1350.t1, g2284.t1, g2246.t1, g4416.t1
BP	GO:0044260	cellular macromolecule metabolic process	21	g5888.t1, g12781.t1, g11412.t1, g15020.t1, g10232.t1, g5568.t1, g9593.t1, g12457.t1, g11410.t1, g13354.t1, g2237.t1, g11456.t1, g5114.t1, g15891.t1, g6166.t1, g13933.t1, g11641.t1, g15868.t1, g2284.t1, g2246.t1, g4416.t1
BP	GO:0034641	cellular nitrogen compound metabolic process	20	g4593.t1, g5888.t1, g11412.t1, g5568.t1, g10232.t1, g9593.t1, g12457.t1, g11410.t1, g12180.t1, g13354.t1, g1898.t1, g11456.t1, g5114.t1, g15891.t1, g13933.t1, g11641.t1, g15868.t1, g1350.t1, g2284.t1, g2246.t1
BP	GO:0019538	protein metabolic process	19	g12781.t1, g15020.t1, g11412.t1, g10232.t1, g9593.t1, g11410.t1, g13354.t1, g12835.t1, g2237.t1, g13483.t1, g5114.t1, g15891.t1, g6166.t1, g13933.t1, g15076.t1, g2284.t1, g2246.t1, g4416.t1, g3137.t1
BP	GO:1901576	organic substance biosynthetic process	18	g5888.t1, g11412.t1, g5568.t1, g10232.t1, g9593.t1, g12457.t1, g11410.t1, g12180.t1, g13354.t1, g15176.t1, g11456.t1, g5114.t1, g15891.t1, g13933.t1, g11641.t1, g1350.t1, g2284.t1, g2246.t1
BP	GO:0044249	cellular biosynthetic process	17	g5888.t1, g11412.t1, g10232.t1, g5568.t1, g9593.t1, g12457.t1, g11410.t1, g13354.t1, g12180.t1, g15176.t1, g11456.t1, g5114.t1, g15891.t1, g13933.t1, g11641.t1, g2284.t1, g2246.t1
BP	GO:0006810	transport	16	g4676.t1, g4593.t1, g12180.t1, g1898.t1, g701.t1, g2308.t1, g2865.t1, g2184.t1, g11641.t1, g633.t1, g14568.t1, g1500.t1, g3601.t1, g4565.t1, g7631.t1, g9736.t1
BP	GO:0009791	post-embryonic development	15	g12781.t1, g5888.t1, g11412.t1, g12457.t1, g12180.t1, g9282.t1, g13483.t1, g6166.t1, g13933.t1, g2696.t1, g11641.t1, g15076.t1, g2246.t1, g7631.t1, g9736.t1
BP	GO:1901360	organic cyclic compound metabolic process	14	g4593.t1, g5888.t1, g5568.t1, g12457.t1, g11624.t1, g12180.t1, g1898.t1, g11456.t1, g5114.t1, g13933.t1, g11641.t1, g633.t1, g15868.t1, g1350.t1
BP	GO:0006725	cellular aromatic compound metabolic process	14	g4593.t1, g5888.t1, g5568.t1, g12457.t1, g11624.t1, g12180.t1, g1898.t1, g11456.t1, g5114.t1, g13933.t1, g11641.t1, g633.t1, g15868.t1, g1350.t1
BP	GO:0046483	heterocycle metabolic process	13	g4593.t1, g5888.t1, g5568.t1, g12457.t1, g11624.t1, g12180.t1, g1898.t1, g11456.t1, g5114.t1, g13933.t1, g11641.t1, g15868.t1, g1350.t1
BP	GO:0044281	small molecule metabolic process	13	g4593.t1, g12781.t1, g12457.t1, g11624.t1, g12180.t1, g1898.t1, g2237.t1, g9630.t1, g5114.t1, g2434.t1, g1350.t1, g4416.t1, g12399.t1
BP	GO:0040009	regulation of growth rate	12	g5888.t1, g11412.t1, g12457.t1, g12180.t1, g1898.t1, g9282.t1, g11641.t1, g15076.t1, g14568.t1, g2246.t1, g7631.t1, g13084.t1
BP	GO:0006139	nucleobase-containing compound metabolic process	12	g4593.t1, g13933.t1, g11641.t1, g5888.t1, g15868.t1, g1350.t1, g5568.t1, g12457.t1, g12180.t1, g1898.t1, g11456.t1, g5114.t1
BP	GO:0048731	system development	10	g13933.t1, g2696.t1, g12781.t1, g5888.t1, g11412.t1, g14568.t1, g12457.t1, g12180.t1, g6459.t1, g701.t1
BP	GO:0006082	organic acid metabolic process	9	g2434.t1, g12781.t1, g1350.t1, g1898.t1, g4416.t1, g2237.t1, g9630.t1, g12399.t1, g5114.t1
BP	GO:0022613	ribonucleoprotein complex biogenesis	9	g15891.t1, g13933.t1, g11412.t1, g10232.t1, g9593.t1, g11410.t1, g13354.t1, g2284.t1, g2246.t1
BP	GO:0006793	phosphorus metabolic process	9	g4593.t1, g12781.t1, g15020.t1, g1350.t1, g12457.t1, g12180.t1, g1898.t1, g2237.t1, g15176.t1
BP	GO:0048513	animal organ development	8	g13933.t1, g2696.t1, g12781.t1, g5888.t1, g14568.t1, g12457.t1, g12180.t1, g6459.t1
BP	GO:0007568	aging	7	g6166.t1, g11641.t1, g1350.t1, g11410.t1, g12457.t1, g12180.t1, g3137.t1
BP	GO:0048806	genitalia development	6	g2696.t1, g12781.t1, g5888.t1, g14568.t1, g12457.t1, g6459.t1
BP	GO:0019637	organophosphate metabolic process	6	g4593.t1, g1350.t1, g12457.t1, g12180.t1, g1898.t1, g15176.t1
BP	GO:0007548	sex differentiation	6	g2696.t1, g12781.t1, g5888.t1, g14568.t1, g12457.t1, g6459.t1
BP	GO:1901575	organic substance catabolic process	6	g6166.t1, g2434.t1, g1350.t1, g12457.t1, g4416.t1, g3137.t1
BP	GO:0048608	reproductive structure development	6	g2696.t1, g12781.t1, g5888.t1, g14568.t1, g12457.t1, g6459.t1
BP	GO:0055086	nucleobase-containing small molecule metabolic process	5	g4593.t1, g1350.t1, g12457.t1, g12180.t1, g1898.t1
BP	GO:0044712	single-organism catabolic process	4	g2434.t1, g1350.t1, g12457.t1, g4416.t1
BP	GO:0032989	cellular component morphogenesis	4	g11412.t1, g1350.t1, g701.t1, g9736.t1
BP	GO:0055114	oxidation-reduction process	4	g4593.t1, g1898.t1, g805.t1, g12399.t1
BP	GO:0048869	cellular developmental process	4	g11412.t1, g1350.t1, g701.t1, g9736.t1
BP	GO:0006520	cellular amino acid metabolic process	4	g2434.t1, g4416.t1, g9630.t1, g5114.t1
BP	GO:0044765	single-organism transport	4	g4593.t1, g2184.t1, g12180.t1, g2308.t1
BP	GO:0006996	organelle organization	4	g5888.t1, g5030.t1, g701.t1, g9736.t1
BP	GO:0044248	cellular catabolic process	4	g6166.t1, g2434.t1, g12457.t1, g4416.t1
BP	GO:1901135	carbohydrate derivative metabolic process	3	g1350.t1, g12180.t1, g1898.t1
BP	GO:0022607	cellular component assembly	3	g1350.t1, g1500.t1, g9736.t1
BP	GO:1901657	glycosyl compound metabolic process	3	g1350.t1, g12180.t1, g1898.t1
BP	GO:0044711	single-organism biosynthetic process	3	g1350.t1, g12180.t1, g15176.t1
BP	GO:0048569	post-embryonic animal organ development	3	g12781.t1, g5888.t1, g12180.t1
BP	GO:0008104	protein localization	3	g5888.t1, g12781.t1, g2308.t1
BP	GO:0006091	generation of precursor metabolites and energy	3	g1350.t1, g1898.t1, g12399.t1
BP	GO:0005975	carbohydrate metabolic process	3	g15328.t1, g1350.t1, g12399.t1
BP	GO:0048468	cell development	3	g11412.t1, g701.t1, g9736.t1
BP	GO:0010927	cellular component assembly involved in morphogenesis	2	g1350.t1, g9736.t1
BP	GO:0070727	cellular macromolecule localization	2	g5888.t1, g2308.t1
BP	GO:0048729	tissue morphogenesis	2	g2696.t1, g14568.t1
BP	GO:0007154	cell communication	2	g6502.t1, g6758.t1
BP	GO:0044262	cellular carbohydrate metabolic process	2	g1350.t1, g12399.t1
BP	GO:0006099	tricarboxylic acid cycle	2	g1898.t1, g12399.t1
BP	GO:1902589	single-organism organelle organization	2	g701.t1, g9736.t1
BP	GO:0030029	actin filament-based process	2	g701.t1, g9736.t1
BP	GO:0009888	tissue development	2	g2696.t1, g14568.t1
BP	GO:0015980	energy derivation by oxidation of organic compounds	2	g1898.t1, g12399.t1
BP	GO:0035264	multicellular organism growth	2	g2696.t1, g2246.t1
BP	GO:0007049	cell cycle	2	g12457.t1, g3137.t1
BP	GO:0030030	cell projection organization	2	g11412.t1, g701.t1
BP	GO:0051186	cofactor metabolic process	2	g4593.t1, g1350.t1
BP	GO:0007165	signal transduction	2	g6502.t1, g6758.t1
BP	GO:0061061	muscle structure development	2	g9736.t1, g701.t1
BP	GO:0015977	carbon fixation	2	g1898.t1, g12399.t1
BP	GO:0007276	gamete generation	2	g11641.t1, g701.t1
BP	GO:1901615	organic hydroxy compound metabolic process	2	g633.t1, g1350.t1
BP	GO:0044255	cellular lipid metabolic process	2	g1350.t1, g15176.t1
BP	GO:0006629	lipid metabolic process	2	g1350.t1, g15176.t1
BP	GO:0007618	mating	1	g12180.t1
BP	GO:0006020	inositol metabolic process	1	g1350.t1
BP	GO:0009889	regulation of biosynthetic process	1	g11456.t1
BP	GO:0044723	single-organism carbohydrate metabolic process	1	g1350.t1
BP	GO:0010876	lipid localization	1	g13097.t1
BP	GO:0007617	mating behavior	1	g12180.t1
BP	GO:0050790	regulation of catalytic activity	1	g6758.t1
BP	GO:0048598	embryonic morphogenesis	1	g5888.t1
BP	GO:0019725	cellular homeostasis	1	g1350.t1
BP	GO:0019080	viral gene expression	1	g13933.t1
BP	GO:0043207	response to external biotic stimulus	1	g11456.t1
BP	GO:0006928	movement of cell or subcellular component	1	g5387.t1
BP	GO:1902580	single-organism cellular localization	1	g2308.t1
BP	GO:0051726	regulation of cell cycle	1	g12457.t1
BP	GO:0080090	regulation of primary metabolic process	1	g11456.t1
BP	GO:0044802	single-organism membrane organization	1	g2308.t1
BP	GO:0031016	pancreas development	1	g13933.t1
BP	GO:0010646	regulation of cell communication	1	g6502.t1
BP	GO:0051325	interphase	1	g12457.t1
BP	GO:0060255	regulation of macromolecule metabolic process	1	g11456.t1
BP	GO:0043414	macromolecule methylation	1	g4416.t1
BP	GO:0022900	electron transport chain	1	g1898.t1
BP	GO:0007163	establishment or maintenance of cell polarity	1	g12781.t1
BP	GO:1903047	mitotic cell cycle process	1	g3137.t1
BP	GO:0003012	muscle system process	1	g701.t1
BP	GO:0007389	pattern specification process	1	g12781.t1
BP	GO:0010648	negative regulation of cell communication	1	g6502.t1
BP	GO:0007050	cell cycle arrest	1	g12457.t1
BP	GO:0045786	negative regulation of cell cycle	1	g12457.t1
BP	GO:0051171	regulation of nitrogen compound metabolic process	1	g11456.t1
BP	GO:0006769	nicotinamide metabolic process	1	g4593.t1
BP	GO:0042592	homeostatic process	1	g1350.t1
BP	GO:0007017	microtubule-based process	1	g5387.t1
BP	GO:0009966	regulation of signal transduction	1	g6502.t1
BP	GO:0033554	cellular response to stress	1	g3137.t1
BP	GO:0016032	viral process	1	g13933.t1
BP	GO:0070271	protein complex biogenesis	1	g1500.t1
BP	GO:0051649	establishment of localization in cell	1	g2308.t1
BP	GO:0009235	cobalamin metabolic process	1	g11624.t1
BP	GO:0031323	regulation of cellular metabolic process	1	g11456.t1
BP	GO:0044403	symbiosis, encompassing mutualism through parasitism	1	g13933.t1
BP	GO:0044093	positive regulation of molecular function	1	g6758.t1
BP	GO:0009968	negative regulation of signal transduction	1	g6502.t1
BP	GO:0046907	intracellular transport	1	g2308.t1
BP	GO:0061024	membrane organization	1	g2308.t1
BP	GO:0045184	establishment of protein localization	1	g2308.t1
BP	GO:0043933	macromolecular complex subunit organization	1	g1500.t1
BP	GO:0044092	negative regulation of molecular function	1	g6758.t1
BP	GO:0051320	S phase	1	g12457.t1
BP	GO:0051128	regulation of cellular component organization	1	g9736.t1
MF	GO:1901265	nucleoside phosphate binding	10	g4593.t1, g12781.t1, g15020.t1, g14568.t1, g12457.t1, g2237.t1, g805.t1, g3137.t1, g5114.t1, g5387.t1
MF	GO:0000166	nucleotide binding	10	g4593.t1, g12781.t1, g14568.t1, g15020.t1, g12457.t1, g2237.t1, g805.t1, g3137.t1, g5114.t1, g5387.t1
MF	GO:0001882	nucleoside binding	7	g12781.t1, g15020.t1, g12457.t1, g2237.t1, g3137.t1, g5114.t1, g5387.t1
MF	GO:0032553	ribonucleotide binding	7	g12781.t1, g15020.t1, g12457.t1, g2237.t1, g3137.t1, g5114.t1, g5387.t1
MF	GO:0003676	nucleic acid binding	7	g13933.t1, g11641.t1, g15868.t1, g14568.t1, g12457.t1, g13354.t1, g4416.t1
MF	GO:0043169	cation binding	6	g16037.t1, g561.t1, g3418.t1, g1898.t1, g4416.t1, g2308.t1
MF	GO:0022891	substrate-specific transmembrane transporter activity	5	g4676.t1, g2184.t1, g633.t1, g1500.t1, g12180.t1
MF	GO:0008233	peptidase activity	4	g6166.t1, g12835.t1, g13483.t1, g3137.t1
MF	GO:0016772	transferase activity, transferring phosphorus-containing groups	4	g12781.t1, g15020.t1, g2237.t1, g15176.t1
MF	GO:0016817	hydrolase activity, acting on acid anhydrides	4	g12457.t1, g9736.t1, g5387.t1, g3137.t1
MF	GO:0050662	coenzyme binding	3	g4593.t1, g13097.t1, g805.t1
MF	GO:0004857	enzyme inhibitor activity	2	g15020.t1, g6758.t1
MF	GO:0022803	passive transmembrane transporter activity	2	g4676.t1, g1500.t1
MF	GO:0016614	oxidoreductase activity, acting on CH-OH group of donors	2	g805.t1, g12399.t1
MF	GO:0008092	cytoskeletal protein binding	2	g8170.t1, g5030.t1
MF	GO:0022804	active transmembrane transporter activity	2	g633.t1, g2184.t1
MF	GO:0000062	fatty-acyl-CoA binding	1	g13097.t1
MF	GO:0008134	transcription factor binding	1	g11641.t1
MF	GO:0016741	transferase activity, transferring one-carbon groups	1	g4416.t1
MF	GO:0016798	hydrolase activity, acting on glycosyl bonds	1	g9736.t1
MF	GO:0016651	oxidoreductase activity, acting on NAD(P)H	1	g4593.t1
MF	GO:0043168	anion binding	1	g9630.t1
MF	GO:0046983	protein dimerization activity	1	g5568.t1
MF	GO:0051082	unfolded protein binding	1	g11456.t1
MF	GO:0016769	transferase activity, transferring nitrogenous groups	1	g9630.t1
MF	GO:0008047	enzyme activator activity	1	g6758.t1
MF	GO:0016627	oxidoreductase activity, acting on the CH-CH group of donors	1	g1898.t1
MF	GO:0016875	ligase activity, forming carbon-oxygen bonds	1	g5114.t1
MF	GO:0005543	phospholipid binding	1	g6502.t1
MF	GO:0016860	intramolecular oxidoreductase activity	1	g1350.t1
MF	GO:0005328	neurotransmitter:sodium symporter activity	1	g2184.t1
MF	GO:0030170	pyridoxal phosphate binding	1	g9630.t1
MF	GO:0003712	transcription cofactor activity	1	g11456.t1
MF	GO:0016835	carbon-oxygen lyase activity	1	g10232.t1
MF	GO:0061134	peptidase regulator activity	1	g15020.t1
CC	GO:0005737	cytoplasm	24	g12781.t1, g11412.t1, g10232.t1, g9593.t1, g11410.t1, g12180.t1, g11624.t1, g13354.t1, g1898.t1, g6758.t1, g701.t1, g2308.t1, g16089.t1, g5114.t1, g8964.t1, g15891.t1, g13933.t1, g2434.t1, g633.t1, g2284.t1, g2246.t1, g5030.t1, g9736.t1, g3137.t1
CC	GO:0044444	cytoplasmic part	20	g12781.t1, g11412.t1, g10232.t1, g9593.t1, g11410.t1, g12180.t1, g11624.t1, g13354.t1, g1898.t1, g6758.t1, g701.t1, g2308.t1, g16089.t1, g8964.t1, g15891.t1, g13933.t1, g633.t1, g2284.t1, g2246.t1, g9736.t1
CC	GO:0043231	intracellular membrane-bounded organelle	17	g4593.t1, g4676.t1, g3418.t1, g5568.t1, g12180.t1, g11624.t1, g6459.t1, g1898.t1, g6758.t1, g2308.t1, g8964.t1, g11456.t1, g6166.t1, g13933.t1, g633.t1, g11641.t1, g4416.t1
CC	GO:0043232	intracellular non-membrane-bounded organelle	16	g8170.t1, g11412.t1, g10232.t1, g9593.t1, g12457.t1, g11410.t1, g13354.t1, g701.t1, g16089.t1, g15891.t1, g13933.t1, g14568.t1, g2284.t1, g2246.t1, g9736.t1, g5387.t1
CC	GO:0030529	intracellular ribonucleoprotein complex	13	g11412.t1, g10232.t1, g9593.t1, g11410.t1, g13354.t1, g9282.t1, g15891.t1, g13933.t1, g15076.t1, g14568.t1, g2284.t1, g2246.t1, g3137.t1
CC	GO:0016021	integral component of membrane	5	g4593.t1, g2184.t1, g633.t1, g1500.t1, g8964.t1
CC	GO:0031967	organelle envelope	4	g12180.t1, g1898.t1, g2308.t1, g2865.t1
CC	GO:1902494	catalytic complex	4	g6166.t1, g1898.t1, g3137.t1, g11456.t1
CC	GO:0019866	organelle inner membrane	4	g12180.t1, g1898.t1, g2308.t1, g2865.t1
CC	GO:0044430	cytoskeletal part	4	g8170.t1, g701.t1, g9736.t1, g5387.t1
CC	GO:0070013	intracellular organelle lumen	3	g13933.t1, g2308.t1, g11456.t1
CC	GO:0044429	mitochondrial part	3	g12180.t1, g1898.t1, g2308.t1
CC	GO:0005667	transcription factor complex	2	g11641.t1, g11456.t1
CC	GO:0000502	proteasome complex	2	g6166.t1, g3137.t1
CC	GO:0031966	mitochondrial membrane	2	g12180.t1, g1898.t1
CC	GO:0044391	ribosomal subunit	2	g13933.t1, g11412.t1
CC	GO:0031982	vesicle	2	g633.t1, g6758.t1
CC	GO:0030017	sarcomere	2	g16089.t1, g701.t1
CC	GO:0044428	nuclear part	2	g13933.t1, g11456.t1
CC	GO:0097708	intracellular vesicle	2	g633.t1, g6758.t1
CC	GO:0098803	respiratory chain complex	1	g1898.t1
CC	GO:0030880	RNA polymerase complex	1	g11456.t1
CC	GO:0005838	proteasome regulatory particle	1	g3137.t1
CC	GO:0005887	integral component of plasma membrane	1	g1500.t1
CC	GO:0016469	proton-transporting two-sector ATPase complex	1	g12180.t1
CC	GO:0045273	respiratory chain complex II	1	g1898.t1
CC	GO:0005746	mitochondrial respiratory chain	1	g1898.t1
CC	GO:0036379	myofilament	1	g701.t1
CC	GO:1902495	transmembrane transporter complex	1	g1500.t1
CC	GO:0031226	intrinsic component of plasma membrane	1	g1500.t1
CC	GO:0045259	proton-transporting ATP synthase complex	1	g12180.t1
CC	GO:0005794	Golgi apparatus	1	g8964.t1
CC	GO:0016459	myosin complex	1	g9736.t1
CC	GO:0099512	supramolecular fiber	1	g5387.t1
CC	GO:1990351	transporter complex	1	g1500.t1
CC	GO:0098798	mitochondrial protein complex	1	g12180.t1
CC	GO:0030141	secretory granule	1	g6758.t1
CC	GO:0031970	organelle envelope lumen	1	g2308.t1
CC	GO:0005875	microtubule associated complex	1	g5387.t1
CC	GO:0098797	plasma membrane protein complex	1	g1500.t1
CC	GO:0098800	inner mitochondrial membrane protein complex	1	g12180.t1
CC	GO:0005839	proteasome core complex	1	g6166.t1
CC	GO:0005861	troponin complex	1	g701.t1
CC	GO:0022624	proteasome accessory complex	1	g3137.t1
CC	GO:0042555	MCM complex	1	g12457.t1
CC	GO:0044427	chromosomal part	1	g12457.t1
CC	GO:0016272	prefoldin complex	1	g11456.t1
CC	GO:0045298	tubulin complex	1	g8170.t1
CC	GO:0045281	succinate dehydrogenase complex	1	g1898.t1
