# Supplementary material for: Signatures of co-evolutionary host-pathogen interactions in the genome of the entomopathogenic nematode Steinernema carpocapsae
Source: BMC Evol Biol. 2017 Apr 26;17:108. doi: 10.1186/s12862-017-0935-x (PMC5405473; doi:10.1186/s12862-017-0935-x)
Supplement: Supplementary file 3 — Enriched GO terms in the genes with sites under positive selection in nematode clade IV. (XLSX 13 kb) [file 12862_2017_935_MOESM3_ESM.xlsx]

## Sheet: SuppTable_S01
Additional File 3. Enriched GO terms in the genes with sites under positive selection in nematode clade IV				Enriched p-value < 0.05
Pr= P. redivivus, Sc = S. carpocapsae, and Sr = S. ratti.
Number of genes analyzed: Sc = 74, Sr= 24 , and Pr= 91 .
Category: F= Moluecular function, P= Biological process, and C= Cellular component								Protein-coding genes associated to
Organism	Shared with	GO-ID	Term	Category	FDR	P-Value	Over/Under	TestSeqs
Sc	Sr, Pr	GO:0005198	structural molecule activity	F	0.0113698	3.08125e-05	OVER	Scar_g13933, Scar_g11412, Scar_g10232, Scar_g3137, Scar_g2246, Scar_g11410, Scar_g13354, Scar_g2284, Scar_g15891, Scar_g9282, Scar_g9593
Sc		GO:0000975	regulatory region DNA binding	F	0.872083	0.0472674	OVER	Scar_g11641
Sc		GO:0002920	regulation of humoral immune response	P	0.872083	0.0472674	OVER	Scar_g2184
Sc		GO:0002922	positive regulation of humoral immune response	P	0.872083	0.0472674	OVER	Scar_g2184
Sc		GO:0002697	regulation of immune effector process	P	0.872083	0.0472674	OVER	Scar_g2184
Sc		GO:0002699	positive regulation of immune effector process	P	0.872083	0.0472674	OVER	Scar_g2184
Sc		GO:0002225	positive regulation of antimicrobial peptide production	P	0.872083	0.0472674	OVER	Scar_g2184
Sc		GO:0002831	regulation of response to biotic stimulus	P	0.872083	0.0472674	OVER	Scar_g2184
Sc		GO:0002833	positive regulation of response to biotic stimulus	P	0.872083	0.0472674	OVER	Scar_g2184
Sc		GO:0001067	regulatory region nucleic acid binding	F	0.872083	0.0472674	OVER	Scar_g11641
Sc		GO:0002700	regulation of production of molecular mediator of immune response	P	0.872083	0.0472674	OVER	Scar_g2184
Sc		GO:0002702	positive regulation of production of molecular mediator of immune response	P	0.872083	0.0472674	OVER	Scar_g2184
Sc		GO:0002760	positive regulation of antimicrobial humoral response	P	0.872083	0.0472674	OVER	Scar_g2184
Sc		GO:0002759	regulation of antimicrobial humoral response	P	0.872083	0.0472674	OVER	Scar_g2184
Sc		GO:0002440	production of molecular mediator of immune response	P	0.872083	0.0472674	OVER	Scar_g2184
Sc		GO:0002684	positive regulation of immune system process	P	0.872083	0.0472674	OVER	Scar_g2184
Sc		GO:0000276	mitochondrial proton-transporting ATP synthase complex, coupling factor F(o)	C	0.872083	0.0472674	OVER	Scar_g12180
Sc		GO:0002784	regulation of antimicrobial peptide production	P	0.872083	0.0472674	OVER	Scar_g2184
Sc		GO:0002775	antimicrobial peptide production	P	0.872083	0.0472674	OVER	Scar_g2184
Sc		GO:0000808	origin recognition complex	C	0.872083	0.0472674	OVER	Scar_g12457
Sr	Sc, Pr	GO:0005198	structural molecule activity	F	0.343919	0.0010297	OVER	Srat_KOG0829.1, Srat_g6600, Srat_KOG0003.14, Srat_g7351, Srat_g2704
Sr		GO:0005275	amine transmembrane transporter activity	F	1	0.0173193	OVER	Srat_g4964
Pr	Sc, Sr	GO:0005198	structural molecule activity	F	0.00407851	1.18218e-05	OVER	Pred_g10562.t1, Pred_g2025.t1, Pred_g20749.t1, Pred_g23405.t1, Pred_g8855.t1, Pred_g3705.t1, Pred_g20659.t1, Pred_g9248.t1, Pred_g14755.t1, Pred_g3255.t1, Pred_g13922.t1, Pred_g3260.t1
Pr		GO:0000976	transcription regulatory region sequence-specific DNA binding	F	0.597011	0.00346093	OVER	Pred_g19176.t1, Pred_g16724.t1, Pred_g13940.t1
Pr		GO:0005244	voltage-gated ion channel activity	F	0.967846	0.00989206	OVER	Pred_g15570.t1, Pred_g2510.t1
Pr		GO:0000977	RNA polymerase II regulatory region sequence-specific DNA binding	F	0.967846	0.0190292	OVER	Pred_g19176.t1, Pred_g13940.t1
Pr		GO:0001012	RNA polymerase II regulatory region DNA binding	F	0.967846	0.0190292	OVER	Pred_g19176.t1, Pred_g13940.t1
Pr		GO:0003676	nucleic acid binding	F	0.967846	0.0462557	OVER	Pred_g10562.t1, Pred_g20749.t1, Pred_g23405.t1, Pred_g22512.t1, Pred_g7787.t1, Pred_g16734.t1, Pred_g12498.t1, Pred_g11917.t1, Pred_g13498.t1, Pred_g19222.t1, Pred_g3260.t1
