# Supplementary material for: Signatures of co-evolutionary host-pathogen interactions in the genome of the entomopathogenic nematode Steinernema carpocapsae
Source: BMC Evol Biol. 2017 Apr 26;17:108. doi: 10.1186/s12862-017-0935-x (PMC5405473; doi:10.1186/s12862-017-0935-x)
Supplement: Supplementary file 4 — Enriched GO terms in the genes with sites under positive selection in nematode clade V. (XLSX 14 kb) [file 12862_2017_935_MOESM4_ESM.xlsx]

## Sheet: TableSuppR2_GOterms
Additional File 4. Enriched GO terms in the genes with sites under positive selection in nematode clade V				Enriched p-value < 0.05
Hb = H. bacteriophora, Hc = H. contortus, and Cb = C. briggsae.
Number of genes analyzed: Hb = 61, Hc = 55, and Cb = 87
Category: F= Moluecular function, P= Biological process, and C= Cellular component
Organism	Shared with	GO-ID	Term	Category	FDR	P-Value	Over/Under	TestSeqs	RefSeqs
Hb		GO:0005198	structural molecule activity	F	0.130519	0.000496268	OVER	Hba_17253, Hba_06295, Hba_12622, Hba_06340, Hba_11568, Hba_06067	Hba_21504, Hba_18986, Hba_16311, Hba_16263, Hba_04936, Hba_16968, Hba_16833, Hba_18107, Hba_18798, Hba_15632, Hba_06547, Hba_10702, Hba_10967, Hba_21650, Hba_07311, Hba_02354, Hba_21026, Hba_08765
Hb	Hc	GO:0001948	glycoprotein binding	F	1	0.0459046	OVER	Hba_14755
Hb	Hc	GO:0005604	basement membrane	C	1	0.0459046	OVER	Hba_14755
Hb	Hc	GO:0005605	basal lamina	C	1	0.0459046	OVER	Hba_14755
Hb		GO:0000054	ribosomal subunit export from nucleus	P	1	0.0459046	OVER	Hba_11041
Hb		GO:0000291	nuclear-transcribed mRNA catabolic process, exonucleolytic	P	1	0.0459046	OVER	Hba_14852
Hb	Hc	GO:0002162	dystroglycan binding	F	1	0.0459046	OVER	Hba_14755
Hb		GO:0001727	lipid kinase activity	F	1	0.0459046	OVER	Hba_19974
Hb		GO:0000149	SNARE binding	F	1	0.0459046	OVER	Hba_18411
Hb		GO:0001101	response to acid chemical	P	1	0.0459046	OVER	Hba_18347
Hc		GO:0005737	cytoplasm	C	0.595537	0.00781354	OVER	HCOI02029900.t1, HCOI01125100.t1, HCOI00531300.t1	HCOI01618600.t1, HCOI01685300.t1, HCOI01373900.t1, HCOI02132100.t1, HCOI01081900.t1, HCOI01529800.t1, HCOI01846900.t1, HCOI01570400.t1, HCOI01106400.t1
Hc		GO:0000278	mitotic cell cycle	P	0.595537	0.0241012	OVER	HCOI00034400.t1, HCOI00531300.t1	HCOI01895400.t1, HCOI01695300.t1, HCOI01892900.t1, HCOI00535000.t1, HCOI00739600.t1
Hc		GO:0005681	spliceosomal complex	C	0.595537	0.0241012	OVER	HCOI00031700.t1, HCOI00531300.t1	HCOI00721600.t1, HCOI00373800.t1, HCOI00880100.t1, HCOI01805900.t1, HCOI01045000.t1
Hc		GO:0001664	G-protein coupled receptor binding	F	0.595537	0.0241012	OVER	HCOI01547900.t1, HCOI00034400.t1	HCOI00026200.t1, HCOI00839300.t1, HCOI01645300.t1, HCOI01953000.t1, HCOI01532600.t1
Hc	Hb	GO:0001948	glycoprotein binding	F	0.595537	0.0363176	OVER	HCOI00179700.t1
Hc		GO:0001711	endodermal cell fate commitment	P	0.595537	0.0363176	OVER	HCOI00034400.t1
Hc		GO:0001714	endodermal cell fate specification	P	0.595537	0.0363176	OVER	HCOI00034400.t1
Hc		GO:0000959	mitochondrial RNA metabolic process	P	0.595537	0.0363176	OVER	HCOI02029900.t1
Hc		GO:0000957	mitochondrial RNA catabolic process	P	0.595537	0.0363176	OVER	HCOI02029900.t1
Hc	Hb	GO:0005604	basement membrane	C	0.595537	0.0363176	OVER	HCOI00179700.t1
Hc	Hb	GO:0005605	basal lamina	C	0.595537	0.0363176	OVER	HCOI00179700.t1
Hc		GO:0000963	mitochondrial RNA processing	P	0.595537	0.0363176	OVER	HCOI02029900.t1
Hc		GO:0000960	regulation of mitochondrial RNA catabolic process	P	0.595537	0.0363176	OVER	HCOI02029900.t1
Hc		GO:0000177	cytoplasmic exosome (RNase complex)	C	0.595537	0.0363176	OVER	HCOI02029900.t1
Hc	Hb	GO:0002162	dystroglycan binding	F	0.595537	0.0363176	OVER	HCOI00179700.t1
Hc		GO:0002039	p53 binding	F	0.595537	0.0363176	OVER	HCOI02178300.t1
Hc		GO:0004683	calmodulin-dependent protein kinase activity	F	0.595537	0.0363176	OVER	HCOI01891100.t1
Hc		GO:0003724	RNA helicase activity	F	0.595537	0.0363176	OVER	HCOI02029900.t1
Hc		GO:0000132	establishment of mitotic spindle orientation	P	0.595537	0.0363176	OVER	HCOI00034400.t1
Hc		GO:0000377	RNA splicing, via transesterification reactions with bulged adenosine as nucleophile	P	0.595537	0.039452	OVER	HCOI00031700.t1, HCOI00531300.t1	HCOI02132300.t1, HCOI00359600.t1, HCOI01492600.t1, HCOI00373800.t1, HCOI01805900.t1, HCOI02113900.t1, HCOI02103400.t1
Hc		GO:0000375	RNA splicing, via transesterification reactions	P	0.595537	0.039452	OVER	HCOI00031700.t1, HCOI00531300.t1	HCOI02132300.t1, HCOI00359600.t1, HCOI01492600.t1, HCOI00373800.t1, HCOI01805900.t1, HCOI02113900.t1, HCOI02103400.t1
Hc		GO:0003676	nucleic acid binding	F	0.621652	0.0431431	OVER	HCOI01443400.t1, HCOI02029900.t1, HCOI00618700.t1, HCOI01613600.t1, HCOI01202400.t1, HCOI00031700.t1, HCOI00922400.t1, HCOI00531300.t1	HCOI00020400.t1, HCOI01507400.t1, HCOI01234100.t1, HCOI00566100.t1, HCOI00234300.t1, HCOI00465000.t1, HCOI01751700.t1, HCOI02188700.t1, HCOI01630600.t1, HCOI01685300.t1, HCOI01554200.t1, HCOI01063200.t1, HCOI01192700.t1, HCOI01507300.t1, HCOI00173100.t1, HCOI00139200.t1, HCOI01939100.t1, HCOI00096600.t1, HCOI01716700.t1, HCOI00373800.t1, HCOI01550800.t1, HCOI00480500.t1, HCOI01970800.t1, HCOI0115…
