# Supplementary material for: Signatures of co-evolutionary host-pathogen interactions in the genome of the entomopathogenic nematode Steinernema carpocapsae
Source: BMC Evol Biol. 2017 Apr 26;17:108. doi: 10.1186/s12862-017-0935-x (PMC5405473; doi:10.1186/s12862-017-0935-x)
Supplement: Supplementary file 6 — Steinernema carpocapsae protein coding genes included in windows with significant Tajima’s D values. (XLSX 71 kb) [file 12862_2017_935_MOESM6_ESM.xlsx]

## Sheet: SupplTable_3
Additional File 6. Steinernema carpocapsae protein coding genes included in windows with significant Tajima's D values
Candidate category -/+	Seq. Name	Sequence Description	Tajima's D value	GOs	Enzyme Codes	InterProScan
-	g10336.t1	cre-sut-1 protein	-1.85727	C:intracellular membrane-bounded organelle; F:binding	0	no IPS match
-	g2673.t1	---NA---	-1.75538	0		SignalP-NN(euk) (SIGNALP)
-	g5345.t1	---NA---	-1.7367
-	g2901.t1	serine threonine-protein kinase stk11	-1.66706	P:system development; P:organelle localization; P:transforming growth factor beta receptor signaling pathway; C:intracellular membrane-bounded organelle; P:Wnt receptor signaling pathway; P:positive regulation of cell projection organization; P:regulation of intracellular protein kinase cascade; F:protein domain specific binding; P:negative regulation of epithelial cell proliferation; P:cell diff…	0	IPR000719 (PFAM); IPR002290 (SMART); IPR008271 (PROSITE); IPR011009 (SUPERFAMILY); IPR017441 (PROSITE); IPR020635 (SMART); IPR020636 (PANTHER); G3DSA:1.10.510.10 (GENE3D), G3DSA:3.30.200.20 (GENE3D), PTHR24347:SF37 (PANTHER)
-	g3042.t1	condensin-2 complex subunit h2	-1.6524	P:chromosome condensation; C:nucleus		IPR009378 (PFAM); PTHR14324 (PANTHER), PTHR14324:SF2 (PANTHER)
-	g962.t1	protein aqp- isoform b	-1.6379	F:water transmembrane transporter activity; F:channel activity; P:carbohydrate transport; C:membrane; P:water transport	0	IPR000425 (PRINTS); IPR023271 (G3DSA:1.20.1080.GENE3D); PR02019 (PRINTS), PTHR19139:SF11 (PANTHER), SignalP-NN(euk) (SIGNALP), tmhmm (TMHMM)
-	g5619.t1	---NA---	-1.636	0		no IPS match
-	g9112.t1	tlc domain-containing protein 2	-1.61885	C:integral to membrane		IPR006634 (PFAM); PTHR31971 (PANTHER), tmhmm (TMHMM)
-	g11043.t1	n-alpha-acetyltransferase catalytic subunit	-1.57285	C:intracellular part; F:binding; P:protein acetylation; F:N-acetyltransferase activity; P:acyl-carrier-protein biosynthetic process	0	IPR000182 (PFAM); IPR016181 (G3DSA:3.40.630.GENE3D); PTHR23091 (PANTHER), PTHR23091:SF2 (PANTHER)
-	g12849.t1	protein isoform c	-1.56222	F:binding	0	IPR005061 (PFAM); PTHR12161 (PANTHER), PTHR12161:SF3 (PANTHER)
-	g15188.t1	hypothetical protein LOAG_05084 [Loa loa]	-1.56222	0		no IPS match
-	g2740.t1	---NA---	-1.56222	0		SignalP-NN(euk) (SIGNALP)
-	g3086.t1	eukaryotic translation initiation factor 3 subunit k	-1.56222	C:intracellular membrane-bounded organelle; F:translation initiation factor activity; C:eukaryotic translation initiation factor 3 complex; P:regulation of translational initiation; F:ribosome binding; C:ribosome	0	IPR005062 (PFAM); IPR009374 (PANTHER); IPR011991 (G3DSA:1.10.10.GENE3D); IPR016020 (G3DSA:1.25.40.GENE3D); IPR016024 (SUPERFAMILY); SSF46785 (SUPERFAMILY)
-	g3144.t1	tau-tubulin kinase 1	-1.56222	F:protein kinase activity; F:ATP binding; P:protein phosphorylation		IPR000719 (PFAM); IPR002290 (SMART); IPR011009 (SUPERFAMILY); G3DSA:1.10.510.10 (GENE3D), G3DSA:3.30.200.20 (GENE3D), PTHR11909 (PANTHER), PTHR11909:SF19 (PANTHER)
-	g9113.t1	histone 3	-1.54063	C:intracellular membrane-bounded organelle; C:nucleosome; F:DNA binding; P:nucleosome assembly; F:protein heterodimerization activity	0	IPR000164 (PANTHER); IPR007125 (PFAM); IPR009072 (G3DSA:1.10.20.GENE3D)
-	g961.t1	DNA topoisomerase 2	-1.52584	F:DNA topoisomerase type II (ATP-hydrolyzing) activity; F:ATP binding; C:chromosome; P:DNA topological change		IPR001154 (PRINTS); IPR001241 (PRINTS); IPR002205 (PFAM); IPR003594 (G3DSA:3.30.565.GENE3D); IPR006171 (PFAM); IPR013506 (PFAM); IPR013757 (G3DSA:1.10.268.GENE3D); IPR013758 (G3DSA:3.90.199.GENE3D); IPR013759 (G3DSA:3.40.50.GENE3D); IPR013760 (SUPERFAMILY); IPR014721 (G3DSA:3.30.230.GENE3D); IPR018522 (PROSITE); IPR020568 (SUPERFAMILY); IPR024946 (G3DSA:3.30.1360.GENE3D); G3DSA:3.30.1490.30 (GENE…
-	g10338.t1	protein fnci- isoform b	-1.50889	P:DNA repair		IPR026171 (PANTHER); PTHR21818:SF0 (PANTHER)
-	g12224.t1	cullin family protein	-1.49289	P:proteasomal ubiquitin-dependent protein catabolic process; P:meiosis II; C:intracellular membrane-bounded organelle; P:spindle elongation; P:germ cell development; P:embryonic axis specification; P:protein localization; P:meiotic chromosome movement towards spindle pole; C:cullin-RING ubiquitin ligase complex; F:ubiquitin protein ligase binding; P:oxidation-reduction process; F:oxidoreductase a…	0	IPR001373 (PFAM); IPR013027 (PRINTS); IPR016158 (SMART); IPR016159 (SUPERFAMILY); IPR023753 (PFAM); G3DSA:1.20.1310.10 (GENE3D), G3DSA:3.50.50.60 (GENE3D), PTHR11932 (PANTHER), PTHR11932:SF18 (PANTHER), SSF51905 (SUPERFAMILY)
-	g10015.t1	zinc c2h2 type family protein	-1.45945	F:zinc ion binding		IPR007087 (PFAM); IPR015880 (SMART); PTHR11389 (PANTHER), PF13465 (PFAM), SSF57667 (SUPERFAMILY)
-	g5365.t1	vacuolar h	-1.4425	P:larval development; P:posttranscriptional gene silencing by RNA; P:regulation of growth rate; P:embryo development; C:vacuolar proton-transporting V-type ATPase complex; P:female gamete generation; P:multicellular organism growth; P:molting cycle, protein-based cuticle; P:juvenile hormone biosynthetic process; F:ATPase activity, coupled to transmembrane movement of ions, phosphorylative mechani…	0	IPR004907 (PANTHER); G3DSA:1.20.1460.10 (GENE3D), G3DSA:3.30.70.100 (GENE3D), SSF118203 (SUPERFAMILY)
-	g10919.t1	---NA---	-1.40085
-	g3031.t1	cre-sul-2 protein	-1.40085	F:binding; P:metabolic process; F:sulfuric ester hydrolase activity	0	IPR000917 (PFAM); IPR017849 (G3DSA:3.40.720.GENE3D); IPR017850 (SUPERFAMILY); IPR024607 (PROSITE); G3DSA:3.30.1120.10 (GENE3D), PTHR10342 (PANTHER), PTHR10342:SF28 (PANTHER), SignalP-NN(euk) (SIGNALP), tmhmm (TMHMM)
-	g3094.t1	pdz domain containing protein	-1.40085	P:genitalia development; P:larval development; P:embryo development; F:protein binding	0	IPR001478 (PFAM); G3DSA:2.30.42.10 (GENE3D), PTHR31327 (PANTHER), PTHR31327:SF0 (PANTHER)
-	g3146.t1	glucosyl glucuronosyl transferases	-1.40085	P:metabolic process		IPR002213 (PANTHER); G3DSA:3.40.50.2000 (GENE3D), SignalP-NN(euk) (SIGNALP), SSF53756 (SUPERFAMILY)
-	g3164.t1	hypothetical protein CRE_12377 [Caenorhabditis remanei]	-1.40085	P:multicellular organismal aging; P:molting cycle, protein-based cuticle; P:tissue morphogenesis; P:regulation of growth rate; P:larval development	0	SignalP-NN(euk) (SIGNALP)
-	g6766.t1	nol5a protein	-1.40085	P:genitalia development; P:multicellular organism growth; P:larval development; P:embryo development	0	IPR002687 (PFAM); IPR012974 (PFAM); IPR012976 (PFAM); PTHR10894 (PANTHER), SSF89124 (SUPERFAMILY)
-	g8267.t1	s-phase kinase-associated protein 1	-1.39868	P:proteasomal ubiquitin-dependent protein catabolic process; F:binding; P:regulation of ubiquitin-protein ligase activity involved in mitotic cell cycle; C:nuclear lumen; P:histone monoubiquitination; C:cullin-RING ubiquitin ligase complex; C:cytoplasmic part; F:small conjugating protein ligase activity	0	IPR001232 (PANTHER); IPR011333 (G3DSA:3.30.710.GENE3D); IPR016072 (PFAM); IPR016073 (PFAM); IPR016897 (PIR)
-	g15175.t1	---NA---	-1.38818	0		SignalP-NN(euk) (SIGNALP), tmhmm (TMHMM)
-	g15851.t1	casein kinase alpha 1	-1.38265	C:microtubule organizing center; P:protein phosphorylation; C:nuclear body; F:metal ion binding; P:cellular component morphogenesis; P:M phase of mitotic cell cycle; C:mRNA cleavage factor complex; C:kinetochore; F:protein binding; P:organ development; C:cell fraction; P:cell surface receptor signaling pathway; F:ATP binding; F:protein serine/threonine kinase activity; F:protein tyrosine kinase a…	0	IPR000719 (PFAM); IPR002290 (SMART); IPR008271 (PROSITE); IPR011009 (SUPERFAMILY); IPR017441 (PROSITE); IPR020635 (SMART); G3DSA:1.10.510.10 (GENE3D), G3DSA:3.30.200.20 (GENE3D), PTHR11909 (PANTHER), PTHR11909:SF25 (PANTHER)
-	g3279.t1	---NA---	-1.37167	0		IPR014044 (G3DSA:3.40.33.GENE3D)
-	g10213.t1	family protein	-1.36143	F:damaged DNA binding; F:DNA-directed DNA polymerase activity; P:DNA repair; F:magnesium ion binding; P:DNA replication; C:DNA polymerase complex	0	IPR001126 (PFAM); IPR001357 (G3DSA:3.40.50.GENE3D); IPR012112 (PIR); IPR017961 (G3DSA:3.30.1490.GENE3D); IPR017963 (PROFILE); G3DSA:1.10.150.20 (GENE3D), G3DSA:3.30.70.270 (GENE3D), PTHR11076 (PANTHER), PTHR11076:SF13 (PANTHER), SSF56672 (SUPERFAMILY)
-	g10182.t1	sun domain-containing protein 2-like	-1.33011	C:nuclear envelope	0	IPR012919 (PFAM); PTHR12911 (PANTHER)
-	g3026.t1	dopamine d2-like receptor-like	-1.31156	P:response to nutrient levels; F:dopamine neurotransmitter receptor activity, coupled via Gi/Go; C:integral to membrane; P:G-protein coupled receptor signaling pathway, coupled to cyclic nucleotide second messenger; P:synaptic transmission	0	IPR000276 (PRINTS); IPR017452 (PROFILE); G3DSA:1.20.1070.10 (GENE3D), PTHR24249 (PANTHER), PTHR24249:SF42 (PANTHER), SignalP-NN(euk) (SIGNALP), tmhmm (TMHMM), SSF81321 (SUPERFAMILY)
-	g10200.t1	mbt repeat family protein	-1.27498	P:regulation of transcription, DNA-dependent; C:nucleus		IPR013761 (G3DSA:1.10.150.GENE3D); IPR021987 (PFAM); PTHR12247 (PANTHER), PTHR12247:SF34 (PANTHER)
-	g15430.t1	cathepsin b-like cysteine proteinase	-1.27466	C:lytic vacuole; P:proteolysis; F:cysteine-type peptidase activity	0	IPR000169 (PROSITE); IPR000668 (PRINTS); IPR013128 (PANTHER); IPR015643 (PTHR12411:PANTHER); IPR025660 (PROSITE); IPR025661 (PROSITE); G3DSA:3.90.70.10 (GENE3D), SignalP-NN(euk) (SIGNALP), SSF54001 (SUPERFAMILY)
-	g10376.t1	protein cyp- isoform a	-1.26854	P:multicellular organismal aging; F:electron carrier activity; F:heme binding; P:oxidation-reduction process; P:electron transport	0	IPR001128 (PRINTS); IPR002401 (PRINTS); IPR017972 (PROSITE); PTHR24300 (PANTHER), SignalP-NN(euk) (SIGNALP)
-	g2645.t1	uncharacterized protein loc100888865	-1.26854	F:protein binding; F:zinc ion binding		IPR001841 (PROFILE); IPR013083 (G3DSA:3.30.40.GENE3D); PTHR10131 (PANTHER), PTHR10131:SF57 (PANTHER), SSF57850 (SUPERFAMILY)
-	g2763.t1	---NA---	-1.25095	0		tmhmm (TMHMM)
-	g9424.t1	ribosomal protein s6	-1.24827	F:structural constituent of ribosome; C:ribosome; P:translation; F:rRNA binding; P:ribosome biogenesis	0	IPR000529 (PFAM); IPR014717 (G3DSA:3.30.70.GENE3D); PTHR21011 (PANTHER), PTHR21011:SF0 (PANTHER)
-	g2644.t1	b-box zinc finger family protein	-1.24468	C:ribonucleoprotein granule; P:regulation of development, heterochronic; F:zinc ion binding; F:protein binding	0	IPR000315 (G3DSA:4.10.45.GENE3D); IPR001258 (PFAM); IPR001841 (SMART); IPR003649 (SMART); IPR011042 (G3DSA:2.120.10.GENE3D); IPR013017 (PROFILE); IPR013083 (G3DSA:3.30.40.GENE3D); IPR017907 (PROSITE); PTHR24103 (PANTHER), SSF101898 (SUPERFAMILY), SSF57845 (SUPERFAMILY), SSF57850 (SUPERFAMILY)
-	g2870.t1	mitochondrial import receptor subunit tom20 homolog	-1.24468	F:protein transmembrane transporter activity; P:protein targeting; F:protein binding; C:mitochondrial outer membrane translocase complex	0	IPR002056 (PRINTS); IPR022422 (PRINTS); IPR023392 (G3DSA:1.20.960.GENE3D); PTHR12430:SF0 (PANTHER), tmhmm (TMHMM)
-	g2887.t1	trp channel protein nanchung	-1.24468	C:primary cilium; F:protein binding; F:ion channel activity; P:ion transport; P:transmembrane transport; C:integral to membrane	0	IPR002110 (PFAM); IPR005821 (PFAM); IPR020683 (G3DSA:1.25.40.GENE3D); IPR024862 (PANTHER); PTHR10582:SF16 (PANTHER), tmhmm (TMHMM)
-	g3024.t1	transient-receptor-potential-like protein	-1.24468	C:intracellular organelle; C:integral to membrane; F:calcium channel activity; C:cytoplasmic part; F:protein binding; P:calcium ion transmembrane transport	0	IPR002110 (PFAM); IPR002153 (PRINTS); IPR013555 (PFAM); PTHR10117:SF28 (PANTHER), tmhmm (TMHMM)
-	g3140.t1	cre-ril-1 protein	-1.24468	P:multicellular organismal aging; P:regulation of growth rate; P:larval development; P:embryo development	0	tmhmm (TMHMM)
-	g4645.t1	amp deaminase 2	-1.19303	0		no IPS match
-	g2787.t1	serine threonine-protein phosphatase 2a 56 kda regulatory subunit delta isoform	-1.18946	P:system development; F:binding; C:nuclear lumen; C:protein phosphatase type 2A complex; P:signal transduction; F:protein phosphatase type 2A regulator activity	0	IPR002554 (PIR); IPR016024 (SUPERFAMILY); PTHR10257:SF12 (PANTHER)
-	g13401.t1	coatomer subunit beta	-1.18033	P:secretion; P:larval development; C:vesicle coat; F:transferase activity; P:Golgi transport vesicle coating; P:endocytosis; F:protein kinase binding; P:germ cell development; P:embryo development; F:structural molecule activity; P:intracellular protein transport	0	IPR001680 (PFAM); IPR006692 (PFAM); IPR015943 (G3DSA:2.130.10.GENE3D); IPR017986 (PROFILE); PTHR19876 (PANTHER), PTHR19876:SF2 (PANTHER)
-	g8573.t1	cathepsin l1d	-1.17925	F:endopeptidase activity; P:proteolysis; F:cysteine-type peptidase activity	0	IPR000668 (PRINTS); IPR013128 (PANTHER); IPR013201 (PFAM); IPR025660 (PROSITE); G3DSA:3.90.70.10 (GENE3D), SignalP-NN(euk) (SIGNALP), SSF54001 (SUPERFAMILY)
-	g15982.t1	---NA---	-1.16164	0		no IPS match
-	g4910.t1	deoxyhypusine synthase	-1.14437	P:embryo development; F:binding; P:spermidine catabolic process; F:transferase activity, transferring alkyl or aryl (other than methyl) groups; P:peptidyl-lysine modification to hypusine	0	IPR002773 (G3DSA:3.40.910.GENE3D); SSF52467 (SUPERFAMILY)
-	g1328.t1	cysteine protease atg4d	-1.12745	P:autophagy; C:cytoplasm; F:hydrolase activity; F:cysteine-type peptidase activity; F:peptidase activity; P:protein transport; P:transport		IPR005078 (PANTHER); PTHR22624:SF15 (PANTHER)
-	g4696.t1	sodium- and chloride-dependent neutral and basic amino acid transporter b(0+)-like	-1.12295	F:neurotransmitter:sodium symporter activity; P:neurotransmitter transport; C:integral to membrane; P:cation transport		IPR000175 (PRINTS); IPR009878 (PFAM); tmhmm (TMHMM)
-	g8320.t1	phosphoribosylformylglycinamidine synthase-like	-1.11638	F:ligase activity; P:purine ribonucleoside monophosphate biosynthetic process; P:regulation of growth rate; F:protein binding	0	IPR000483 (SMART); IPR001611 (PFAM); IPR003591 (SMART); IPR010918 (PFAM); IPR016188 (SUPERFAMILY); IPR017926 (PROFILE); IPR025875 (PFAM); G3DSA:3.30.1330.10 (GENE3D), G3DSA:3.40.50.880 (GENE3D), G3DSA:3.80.10.10 (GENE3D), PTHR10099 (PANTHER), PF13507 (PFAM), PF13516 (PFAM), PF13855 (PFAM), SignalP-NN(euk) (SIGNALP), SSF52058 (SUPERFAMILY), SSF52317 (SUPERFAMILY)
-	g12353.t1	---NA---	-1.11173	0		no IPS match
-	g12790.t1	protein spec3	-1.11173	0		IPR026673 (PANTHER); PTHR21676:SF0 (PANTHER), tmhmm (TMHMM)
-	g12853.t1	indoleamine -dioxygenase 2	-1.11173	F:oxidoreductase activity, acting on single donors with incorporation of molecular oxygen, incorporation of two atoms of oxygen; P:tryptophan catabolic process; C:cytoplasm; F:heme binding; F:RNA polymerase II transcription cofactor activity; P:regulation of transcription from RNA polymerase II promoter; C:mediator complex	EC:1.13.11.0	IPR000898 (PFAM); IPR019364 (PFAM); PTHR32252 (PANTHER), PTHR32252:SF0 (PANTHER), SSF140959 (SUPERFAMILY)
-	g12900.t1	protein isoform a	-1.11173	0		IPR018796 (PFAM); PTHR31107 (PANTHER), PTHR31107:SF0 (PANTHER)
-	g13079.t1	conserved oligomeric golgi complex subunit 5-like	-1.11173	P:intra-Golgi vesicle-mediated transport; C:Golgi transport complex		IPR019465 (PANTHER)
-	g13896.t1	hypothetical protein CRE_06925 [Caenorhabditis remanei]	-1.11173	0		SignalP-NN(euk) (SIGNALP)
-	g13958.t1	transmembrane emp24 domain-containing protein 2-like	-1.11173	C:COPI-coated vesicle; P:larval development; C:ER to Golgi transport vesicle; P:Notch signaling pathway; C:vesicle membrane; P:regulation of growth rate; P:Golgi vesicle transport; P:genitalia development; C:integral to membrane	0	IPR009038 (PFAM); PTHR22811 (PANTHER), PTHR22811:SF42 (PANTHER), SignalP-NN(euk) (SIGNALP), tmhmm (TMHMM)
-	g14360.t1	copper homeostasis protein cutc homolog	-1.11173	P:response to metal ion; P:multicellular organismal reproductive behavior; P:cellular component assembly involved in morphogenesis; P:growth; P:nematode larval development; F:protein binding; C:intracellular part; F:copper ion binding; P:copper ion homeostasis	0	IPR005627 (PANTHER); IPR023648 (G3DSA:3.20.20.GENE3D); PTHR12598:SF0 (PANTHER)
-	g14364.t1	skb1 methyltransferase	-1.11173	P:negative regulation of signal transduction; P:cellular response to stress; P:histone arginine methylation; ; F:histone-arginine N-methyltransferase activity; F:transcription factor binding; P:transcription, DNA-dependent; C:transcription factor complex	EC:2.1.1.125	IPR007857 (PANTHER); IPR025799 (PFAM); G3DSA:3.40.50.150 (GENE3D), SSF53335 (SUPERFAMILY)
-	g16241.t1	cysteine--tRNA cytoplasmic	-1.11173	F:ATP binding; F:cysteine-tRNA ligase activity; P:cysteinyl-tRNA aminoacylation; P:cysteine metabolic process		IPR009080 (SUPERFAMILY); IPR014729 (G3DSA:3.40.50.GENE3D); IPR015803 (TIGRFAMs); IPR024909 (PRINTS); PTHR10890:SF3 (PANTHER), SignalP-NN(euk) (SIGNALP), SSF52374 (SUPERFAMILY)
-	g1943.t1	cre-unc-49 protein	-1.11173	P:regulation of locomotion; P:behavior; C:plasma membrane; F:GABA-A receptor activity; P:chloride transport; P:gamma-aminobutyric acid signaling pathway; C:integral to membrane; F:extracellular ligand-gated ion channel activity; C:postsynaptic membrane	0	IPR005437 (PRINTS); IPR006028 (PRINTS); IPR006029 (PFAM); IPR006201 (PRINTS); IPR006202 (G3DSA:2.70.170.GENE3D); IPR018000 (PROSITE); G3DSA:1.20.58.390 (GENE3D), PTHR18945:SF95 (PANTHER), SignalP-NN(euk) (SIGNALP), tmhmm (TMHMM)
-	g2474.t1	protein smf-3	-1.11173	C:organelle; F:metal ion transmembrane transporter activity; C:plasma membrane part; P:cation homeostasis; P:metal ion transport; P:response to metal ion	0	IPR001046 (PRINTS); PTHR11706:SF7 (PANTHER), tmhmm (TMHMM)
-	g2896.t1	u6 snRNA-associated sm-like protein lsm5	-1.11173	P:nuclear-transcribed mRNA catabolic process, exonucleolytic; P:cell proliferation; F:nucleic acid binding; P:meiosis; F:protein dimerization activity; C:intracellular membrane-bounded organelle; C:cytoplasmic part; C:macromolecular complex; P:RNA processing	0	IPR001163 (PFAM); IPR006649 (SMART); IPR010920 (SUPERFAMILY); G3DSA:2.30.30.100 (GENE3D), PTHR20971 (PANTHER)
-	g3192.t1	cytoplasmic dynein 2 light intermediate chain 1-like	-1.11173	P:microtubule-based transport; C:primary cilium; C:intracellular organelle	0	IPR022780 (PFAM); IPR027417 (SUPERFAMILY); G3DSA:3.40.50.300 (GENE3D), PTHR13236 (PANTHER)
-	g3238.t1	mam domain protein	-1.11173	C:membrane		IPR008985 (SUPERFAMILY); PTHR21542 (PANTHER), SignalP-NN(euk) (SIGNALP), tmhmm (TMHMM)
-	g341.t1	protein nlp-3	-1.11173	0		SignalP-NN(euk) (SIGNALP), tmhmm (TMHMM)
-	g4236.t1	neuronal calcium sensor 2	-1.11173	F:calcium ion binding	0	IPR001125 (PRINTS); IPR002048 (PFAM); IPR011992 (G3DSA:1.10.238.GENE3D); IPR018247 (PROSITE); PTHR23055 (PANTHER), PTHR23055:SF19 (PANTHER), SSF47473 (SUPERFAMILY)
-	g4314.t1	protein eat- isoform b	-1.11173	P:regulation of GTPase activity; P:phospholipase C-activating G-protein coupled receptor signaling pathway; P:regulation of behavior; C:insoluble fraction; P:larval development; P:locomotion; F:enzyme activator activity; P:pharyngeal pumping; C:cell projection; P:regulation of transmission of nerve impulse; P:response to nutrient levels; P:termination of G-protein coupled receptor signaling pathw…	0	IPR000342 (PRINTS); IPR000591 (PFAM); IPR011991 (G3DSA:1.10.10.GENE3D); IPR015898 (G3DSA:4.10.260.GENE3D); IPR016137 (SUPERFAMILY); IPR024066 (G3DSA:1.10.196.GENE3D); G3DSA:1.10.167.10 (GENE3D), PTHR10845 (PANTHER), PTHR10845:SF24 (PANTHER), SignalP-NN(euk) (SIGNALP), SSF46785 (SUPERFAMILY)
-	g4847.t1	transmembrane protein 41b	-1.11173	C:integral to membrane; C:membrane; F:molecular_function; P:biological_process; C:cellular_component		IPR015414 (PFAM); PTHR12677 (PANTHER), SignalP-NN(euk) (SIGNALP), tmhmm (TMHMM)
-	g6632.t1	delta( )-delta( )-dienoyl- mitochondrial-like	-1.11173	C:intracellular membrane-bounded organelle; P:metabolic process; F:catalytic activity	0	IPR001753 (PFAM); G3DSA:2.10.90.10 (GENE3D), G3DSA:3.90.226.10 (GENE3D), PTHR11941 (PANTHER), SignalP-NN(euk) (SIGNALP), SSF52096 (SUPERFAMILY), SSF57501 (SUPERFAMILY)
-	g9047.t1	enolase	-1.11173	P:larval development; P:multicellular organism growth; P:multicellular organismal aging; P:regulation of growth rate; P:endocytosis; P:genitalia development; P:embryo development; C:phosphopyruvate hydratase complex; F:magnesium ion binding; F:phosphopyruvate hydratase activity; P:glycolysis; P:tryptophan biosynthetic process; P:gluconeogenesis; P:tyrosine biosynthetic process; P:L-phenylalanine …	EC:4.2.1.0	IPR000941 (PRINTS); IPR020809 (PROSITE); IPR020810 (PFAM); IPR020811 (PFAM); G3DSA:3.20.20.120 (GENE3D), G3DSA:3.30.390.10 (GENE3D), SSF51604 (SUPERFAMILY), SSF54826 (SUPERFAMILY)
-	g13713.t1	protein mdt- isoform a	-1.10483	0		no IPS match
-	g3811.t1	g-protein coupled octopamine	-1.09979	F:G-protein coupled receptor activity; P:G-protein coupled receptor signaling pathway; C:integral to membrane		IPR000276 (PRINTS); IPR017452 (PROFILE); G3DSA:1.20.1070.10 (GENE3D), PTHR24243 (PANTHER), PTHR24243:SF24 (PANTHER), tmhmm (TMHMM), SSF81321 (SUPERFAMILY)
-	g3064.t1	upf0279 protein c14orf129 homolog	-1.08864	F:binding	0	IPR007967 (PRODOM); IPR023231 (SUPERFAMILY)
-	g16276.t1	protein pgp-9	-1.0824	F:ATP binding; C:integral to membrane; P:transmembrane transport; F:ATPase activity		IPR001140 (PFAM); IPR003439 (PFAM); IPR003593 (SMART); IPR011527 (SUPERFAMILY); IPR017871 (PROSITE); IPR017940 (PROFILE); IPR027417 (SUPERFAMILY); G3DSA:1.20.1560.10 (GENE3D), G3DSA:3.40.50.300 (GENE3D), PTHR24221 (PANTHER), PTHR24221:SF24 (PANTHER), SignalP-NN(euk) (SIGNALP), tmhmm (TMHMM)
-	g14874.t1	serine protease inhibitor precursor	-1.06326	F:peptidase activity; F:serine-type endopeptidase inhibitor activity		no IPS match
-	g323.t1	ariadne-1 protein homolog (ari-1) (ubiquitin-conjugating enzyme e2-binding protein 1)	-1.04488	F:zinc ion binding		IPR002867 (PFAM); PTHR11685 (PANTHER), PTHR11685:SF16 (PANTHER), SSF57850 (SUPERFAMILY)
-	g7780.t1	---NA---	-1.03709	0		SignalP-NN(euk) (SIGNALP), tmhmm (TMHMM)
-	g15973.t1	transcription initiation factor tfiid subunit 9-like	-1.03446	P:translational initiation; P:DNA-dependent transcription, initiation; F:translation initiation factor activity; F:DNA binding		IPR003162 (PANTHER)
-	g2377.t1	---NA---	-1.03446	0		no IPS match
-	g2416.t1	protein rpa-2	-1.03446	P:reproduction; P:cellular process	0	IPR011991 (G3DSA:1.10.10.GENE3D); IPR012340 (G3DSA:2.40.50.GENE3D); IPR014892 (PFAM); PTHR13989 (PANTHER), PTHR13989:SF7 (PANTHER), SSF46785 (SUPERFAMILY)
-	g3162.t1	---NA---	-1.03446	0		SignalP-NN(euk) (SIGNALP), tmhmm (TMHMM)
-	g5487.t1	protein isoform b	-1.03446	C:integral to membrane; C:membrane; C:mitochondrial inner membrane; P:protein transport; F:protein transporter activity		PTHR13002 (PANTHER), PTHR13002:SF0 (PANTHER), tmhmm (TMHMM)
-	g3251.t1	protein frpr- isoform d	-1.03098	F:G-protein coupled receptor activity; P:G-protein coupled receptor signaling pathway; C:integral to membrane		IPR000276 (PRINTS); IPR017452 (PROFILE); G3DSA:1.20.1070.10 (GENE3D), PTHR22751 (PANTHER), PTHR22751:SF8 (PANTHER), SignalP-NN(euk) (SIGNALP), tmhmm (TMHMM), SSF81321 (SUPERFAMILY)
-	g3545.t1	import inner membrane translocase subunit tim50	-1.02524	C:organelle inner membrane; P:embryo development; P:transport; C:intracellular membrane-bounded organelle; C:intrinsic to membrane; F:protein binding	0	IPR004274 (PFAM); IPR004328 (G3DSA:1.25.40.GENE3D); IPR023214 (G3DSA:3.40.50.GENE3D); PTHR23032 (PANTHER), PTHR23032:SF0 (PANTHER), tmhmm (TMHMM)
-	g2866.t1	transcription initiation factor iib	-1.02301	P:embryo development; P:transcription, DNA-dependent; F:zinc ion binding; F:TBP-class protein binding	0	IPR000812 (PRINTS); IPR013137 (PFAM); IPR013150 (PFAM); IPR013763 (G3DSA:1.10.472.GENE3D); IPR023486 (PROSITE); G3DSA:2.20.25.10 (GENE3D), PTHR11618:SF21 (PANTHER), SSF57783 (SUPERFAMILY)
-	g7351.t1	lipoyl mitochondrial-like	-1.02169	F:cation binding; F:iron-sulfur cluster binding; C:intracellular membrane-bounded organelle; P:protein-cofactor linkage; P:lipoate biosynthetic process; F:lipoate synthase activity	EC:2.8.1.0	IPR003698 (PANTHER); IPR006638 (SMART); IPR007197 (PFAM); IPR013785 (G3DSA:3.20.20.GENE3D); IPR014848 (PFAM); PTHR10949:SF0 (PANTHER), SSF102114 (SUPERFAMILY)
-	g8146.t1	uncharacterized protein c16orf61 homolog	-1.01429	0		IPR013892 (PFAM); PTHR22977 (PANTHER), PTHR22977:SF1 (PANTHER)
-	g3161.t1	28s ribosomal protein mitochondrial	-1.00226	P:larval development; P:embryo development	0	IPR019349 (PFAM); PTHR13490 (PANTHER)
-	g13293.t1	adam 17-like protease-like	-0.996147	F:metalloendopeptidase activity; P:proteolysis; F:zinc ion binding	0	IPR001590 (PROFILE); IPR001762 (SMART); IPR002870 (PFAM); IPR024079 (G3DSA:3.40.390.GENE3D); PTHR11905 (PANTHER), PTHR11905:SF3 (PANTHER), PF13688 (PFAM), SignalP-NN(euk) (SIGNALP), tmhmm (TMHMM), SSF55486 (SUPERFAMILY)
-	g12394.t1	---NA---	-0.995761
-	g3489.t1	protein	-0.992181	P:embryo development; F:substrate-specific transmembrane transporter activity; P:transmembrane transport; C:integral to membrane	0	IPR003663 (PRINTS); IPR005828 (PFAM); IPR005829 (PROSITE); IPR016196 (SUPERFAMILY); IPR020846 (PROFILE); G3DSA:1.20.1250.20 (GENE3D), PTHR24063 (PANTHER), PTHR24063:SF31 (PANTHER), tmhmm (TMHMM)
-	g2674.t1	hypothetical protein Bm1_06440 [Brugia malayi]	-0.991839	0		no IPS match
-	g16267.t1	lysosomal acid phosphatase	-0.98598	F:acid phosphatase activity; P:riboflavin metabolic process; P:hexachlorocyclohexane metabolic process		IPR000560 (PFAM); G3DSA:3.40.50.1240 (GENE3D), PTHR11567 (PANTHER), PTHR11567:SF29 (PANTHER), SignalP-NN(euk) (SIGNALP), SSF53254 (SUPERFAMILY)
-	g12826.t1	---NA---	-0.984849	0		no IPS match
-	g2757.t1	small subunit ribosomal protein 8	-0.984849	P:translation; C:small ribosomal subunit; P:larval development; P:multicellular organismal aging; P:maturation of SSU-rRNA; P:lipid localization; P:endocytosis; F:structural constituent of ribosome	EC:3.6.5.3	IPR001047 (PANTHER); IPR018283 (PROSITE); IPR022309 (PFAM); PTHR10394:SF1 (PANTHER)
-	g3021.t1	sodium calcium exchanger 1	-0.984849	P:actomyosin structure organization; P:cellular metal ion homeostasis; P:regulation of growth rate; P:cell communication; C:integral to membrane; F:calcium:sodium antiporter activity; P:calcium ion transport; P:transmembrane transport	0	IPR003644 (PFAM); IPR004836 (PRINTS); IPR004837 (PFAM); PTHR11878 (PANTHER), PTHR11878:SF4 (PANTHER), SignalP-NN(euk) (SIGNALP), tmhmm (TMHMM), SSF141072 (SUPERFAMILY)
-	g3201.t1	protein dct-5	-0.984849	C:integral to membrane; C:membrane		PD031729 (PRODOM), SignalP-NN(euk) (SIGNALP)
-	g3211.t1	protein isoform a	-0.984849	P:embryo development; P:molting cycle, protein-based cuticle; P:larval development	0	SignalP-NN(euk) (SIGNALP), tmhmm (TMHMM)
-	g8520.t1	tyrosine-protein phosphatase lar-like protein	-0.984849	P:protein dephosphorylation; F:protein tyrosine phosphatase activity; P:tyrosine metabolic process	EC:3.1.3.16	IPR000242 (PRINTS); IPR000387 (PROFILE); IPR003595 (SMART); IPR016130 (PROSITE); G3DSA:3.90.190.10 (GENE3D), PTHR19134 (PANTHER), PTHR19134:SF26 (PANTHER), SSF52799 (SUPERFAMILY)
-	g3012.t1	zinc finger protein	-0.972735	F:zinc ion binding		IPR007087 (PROSITE); IPR015880 (SMART); PTHR15021 (PANTHER)
-	g15095.t1	histone chaperone asf-1	-0.971091	C:protein complex; P:DNA metabolic process; P:regulation of transcription, DNA-dependent; P:female gamete generation; P:male gamete generation; F:protein binding; P:nucleosome organization; C:nucleus; P:chromatin assembly or disassembly	0	IPR006818 (G3DSA:2.60.40.GENE3D)
-	g8117.t1	protein ttr-15	-0.967369	C:extracellular space		IPR001534 (PANTHER); SignalP-NN(euk) (SIGNALP), tmhmm (TMHMM)
-	g8994.t1	---NA---	-0.963952	0		PS51257 (PROFILE), SignalP-NN(euk) (SIGNALP), tmhmm (TMHMM)
-	g10245.t1	nuclear receptor nhr-28	-0.950979	F:binding; F:sequence-specific DNA binding transcription factor activity; F:steroid hormone receptor activity; P:steroid hormone mediated signaling pathway; C:transcription factor complex; ; P:regulation of transcription, DNA-dependent	0	IPR000536 (PFAM); IPR008946 (G3DSA:1.10.565.GENE3D); PTHR24082 (PANTHER), PTHR24082:SF52 (PANTHER)
-	g6791.t1	importin alpha isoform 4	-0.942971	F:protein binding; C:nucleus; C:cytoplasm; P:protein import into nucleus; F:protein transporter activity	0	IPR000225 (SMART); IPR002652 (PFAM); IPR011989 (G3DSA:1.25.10.GENE3D); IPR016024 (SUPERFAMILY); PTHR23316 (PANTHER)
-	g10212.t1	ccr4-not transcription complex subunit 1	-0.941793	P:nuclear-transcribed mRNA catabolic process, deadenylation-dependent decay; C:ribonucleoprotein granule; F:binding	0	IPR007196 (PFAM); PTHR13162 (PANTHER), PTHR13162:SF8 (PANTHER)
-	g13224.t1	pre-rRNA-processing protein tsr2 homolog	-0.928917	P:multicellular organismal development	0	IPR019398 (PFAM); PTHR21250 (PANTHER), PTHR21250:SF0 (PANTHER)
-	g14706.t1	---NA---	-0.918702	0		SignalP-NN(euk) (SIGNALP)
-	g13294.t1	hydroxymethylglutaryl- lyase	-0.917733	F:hydroxymethylglutaryl-CoA lyase activity; P:isoleucine catabolic process; P:leucine catabolic process; P:valine catabolic process; P:cellular ketone body metabolic process	0	IPR000138 (PROSITE); IPR000891 (PFAM); IPR013785 (G3DSA:3.20.20.GENE3D); IPR027167 (PTHR10277:PANTHER); PTHR10277 (PANTHER), SSF51569 (SUPERFAMILY)
-	g15434.t1	protein isoform a	-0.902044	C:integral to membrane; P:transmembrane transport		IPR011701 (PFAM); IPR016196 (SUPERFAMILY); IPR020846 (PROFILE); G3DSA:1.20.1250.20 (GENE3D), PTHR11662 (PANTHER), SignalP-NN(euk) (SIGNALP), tmhmm (TMHMM)
-	g10170.t1	dolichyl pyrophosphate man9 c2 alpha- -glucosyltransferase-like	-0.895058	C:endoplasmic reticulum membrane		IPR004856 (PANTHER); PTHR12413:SF0 (PANTHER), tmhmm (TMHMM)
-	g15845.t1	DNAj homolog subfamily c member 1-like	-0.895058	F:chromatin binding; F:DNA binding; C:chromatin		IPR001005 (PFAM); IPR001623 (PRINTS); IPR009057 (G3DSA:1.10.10.GENE3D); IPR017877 (PROFILE); IPR018253 (PROSITE); PTHR24078 (PANTHER), PTHR24078:SF10 (PANTHER), SignalP-NN(euk) (SIGNALP), tmhmm (TMHMM)
-	g10922.t1	---NA---	-0.88724
-	g12777.t1	cytochrome b561	-0.886043	F:binding; C:integral to membrane	0	IPR004877 (PFAM); IPR006593 (SMART); PTHR10106 (PANTHER), PTHR10106:SF0 (PANTHER), tmhmm (TMHMM)
-	g8394.t1	---NA---	-0.886043	0		SignalP-NN(euk) (SIGNALP), tmhmm (TMHMM)
-	g13064.t1	frataxin-like domain containing protein	-0.882325	P:multicellular organismal reproductive behavior; P:regulation of lyase activity; P:positive regulation of catalytic activity; P:negative regulation of biological process; P:cellular response to reactive oxygen species; P:larval development; P:locomotion; P:cell proliferation; F:iron-sulfur cluster binding; P:multicellular organismal aging; P:regulation of growth rate; P:iron-sulfur cluster assem…	EC:1.16.3.0	IPR002908 (G3DSA:3.30.920.GENE3D); IPR017789 (TIGRFAMs); IPR020895 (PROSITE); SignalP-NN(euk) (SIGNALP)
-	g1115.t1	---NA---	-0.861359	0		tmhmm (TMHMM)
-	g1269.t1	cre-ptr-3 protein	-0.861359	P:lipid localization; P:protein-based cuticle development; P:multicellular organism growth; P:nematode larval development; P:multicellular organismal aging; P:molting cycle, protein-based cuticle; P:vesicle-mediated transport; P:tail morphogenesis; C:integral to membrane; F:hedgehog receptor activity; P:signal transduction	0	IPR000731 (PROFILE); IPR003392 (PFAM); G3DSA:1.20.1640.10 (GENE3D), PTHR10796 (PANTHER), PTHR10796:SF32 (PANTHER), tmhmm (TMHMM), SSF82866 (SUPERFAMILY)
-	g3533.t1	cre-egl-8 protein	-0.85752	C:intrinsic to membrane; P:G-protein coupled receptor signaling pathway; F:metal ion binding; F:molecular transducer activity; P:pharyngeal pumping; P:copulation; P:male mating behavior; P:regulation of behavior; P:regulation of growth rate; P:locomotion; P:embryo development; F:phosphatidylinositol phospholipase C activity; P:intracellular signal transduction; ; P:phospholipid catabolic process;…	0	IPR001192 (PANTHER); IPR011993 (G3DSA:2.30.29.GENE3D); PTHR10336:SF8 (PANTHER), SSF50729 (SUPERFAMILY)
-	g3044.t1	metalloproteinase inhibitor tag-225	-0.856226	F:protein binding; F:metalloendopeptidase inhibitor activity		IPR001134 (PROFILE); IPR001820 (PANTHER); IPR008993 (SUPERFAMILY); G3DSA:2.40.50.120 (GENE3D), PS51257 (PROFILE), SignalP-NN(euk) (SIGNALP), tmhmm (TMHMM)
-	g10875.t1	peptidase dimerization domain-containing protein	-0.850104	P:metabolic process; F:hydrolase activity	0	IPR002933 (PFAM); IPR011650 (G3DSA:3.30.70.GENE3D); G3DSA:3.40.630.10 (GENE3D), PTHR11014 (PANTHER), PTHR11014:SF27 (PANTHER), SignalP-NN(euk) (SIGNALP), SSF53187 (SUPERFAMILY)
-	g1329.t1	enoyl coenzyme a hydratase peroxisomal	-0.842697	C:intracellular membrane-bounded organelle; P:metabolic process; P:larval development; F:catalytic activity	0	IPR001753 (PFAM); IPR014748 (G3DSA:1.10.12.GENE3D); G3DSA:3.90.226.10 (GENE3D), PTHR11941 (PANTHER), SSF52096 (SUPERFAMILY)
-	g2666.t1	moz sas family protein	-0.842697	P:primary metabolic process; P:cellular macromolecule metabolic process; F:transferase activity, transferring acyl groups; F:protein binding; F:zinc ion binding; C:nucleus	0	IPR001965 (SMART); IPR002717 (PFAM); IPR011011 (SUPERFAMILY); IPR013083 (G3DSA:3.30.40.GENE3D); IPR016181 (G3DSA:3.40.630.GENE3D); G3DSA:3.30.60.60 (GENE3D), PTHR10615 (PANTHER)
-	g2823.t1	protein kinase	-0.842697	F:ATP binding; P:protein phosphorylation; F:protein serine/threonine kinase activity; F:protein tyrosine kinase activity; P:serine family amino acid metabolic process	0	IPR000719 (PFAM); IPR002290 (SMART); IPR008271 (PROSITE); IPR011009 (SUPERFAMILY); IPR020635 (SMART); G3DSA:1.10.510.10 (GENE3D), G3DSA:3.30.200.20 (GENE3D), PTHR24362 (PANTHER)
-	g2769.t1	cre-odr-2 protein	-0.842697	C:cell body; C:neuron projection; P:chemosensory behavior; C:extrinsic to membrane	0	IPR010558 (PFAM); tmhmm (TMHMM)
-	g15634.t1	cuticle collagen 34	-0.825228	P:lipid localization; P:protein-based cuticle development; P:anatomical structure morphogenesis; C:intrinsic to membrane; P:larval development; C:proteinaceous extracellular matrix; P:endocytosis; F:structural constituent of cuticle	0	IPR002486 (PFAM); IPR008160 (PFAM); PTHR24023 (PANTHER), PTHR24023:SF247 (PANTHER), SignalP-NN(euk) (SIGNALP), tmhmm (TMHMM)
-	g10172.t1	phospholipase d1	-0.82229	F:protein binding; P:cell communication; F:phosphatidylinositol binding; F:catalytic activity; P:metabolic process		IPR001683 (G3DSA:3.30.1520.GENE3D); IPR001736 (PFAM); IPR015679 (PANTHER); IPR016555 (PIR); G3DSA:3.30.870.10 (GENE3D), PTHR18896:SF6 (PANTHER), SSF50729 (SUPERFAMILY), SSF56024 (SUPERFAMILY)
-	g10458.t1	protein lgc-52	-0.82229	C:synapse; C:plasma membrane; P:ion transport; C:integral to membrane; F:extracellular ligand-gated ion channel activity	0	IPR006028 (PRINTS); IPR006029 (PFAM); IPR006201 (PANTHER); IPR006202 (G3DSA:2.70.170.GENE3D); G3DSA:1.20.58.390 (GENE3D), PTHR18945:SF13 (PANTHER), tmhmm (TMHMM)
-	g11497.t1	---NA---	-0.82229	0		SignalP-NN(euk) (SIGNALP)
-	g13844.t1	otu-like cysteine protease family protein	-0.82229	0		IPR003323 (PFAM); PTHR12419 (PANTHER), SSF54001 (SUPERFAMILY)
-	g2355.t1	hypothetical kda protein in chromosome	-0.82229	P:biological_process; C:cellular_component; C:FHF complex; P:lysosome organization; P:early endosome to late endosome transport; P:endosome to lysosome transport; P:protein transport; P:transport		IPR019384 (PFAM); PTHR21705 (PANTHER), PTHR21705:SF0 (PANTHER)
-	g2821.t1	---NA---	-0.82229	0		IPR016186 (G3DSA:3.10.100.GENE3D); IPR016187 (SUPERFAMILY); SignalP-NN(euk) (SIGNALP)
-	g15828.t1	hydroxyacid oxidase 1-like	-0.815346	F:oxidoreductase activity; P:oxidation-reduction process; F:FMN binding	0	IPR000262 (PFAM); IPR008259 (PROSITE); IPR012133 (PIR); IPR013785 (G3DSA:3.20.20.GENE3D); PTHR10578 (PANTHER), PTHR10578:SF9 (PANTHER), SSF51395 (SUPERFAMILY)
-	g5343.t1	protein	-0.814016	P:proteolysis; F:serine-type peptidase activity		SignalP-NN(euk) (SIGNALP)
-	g5169.t1	histone h2a	-0.809725	P:multicellular organismal reproductive behavior; P:larval development; P:regulation of growth rate; P:transcription, DNA-dependent; P:response to stress; P:genitalia development; P:embryo development; C:nucleosome; F:DNA binding; C:nucleus; P:nucleosome assembly; F:protein heterodimerization activity	0	IPR002119 (PRINTS); IPR007125 (PFAM); IPR009072 (G3DSA:1.10.20.GENE3D); PTHR23430 (PANTHER)
-	g10585.t1	protein bca-1	-0.79815	F:carbonate dehydratase activity; F:zinc ion binding; P:one-carbon metabolic process; P:nitrogen compound metabolic process	EC:4.2.1.0	IPR001765 (G3DSA:3.40.1050.GENE3D); PTHR11002:SF1 (PANTHER)
-	g15822.t1	deoxyuridine 5 -triphosphate nucleotidohydrolase	-0.792694	P:dUTP metabolic process; F:dUTP diphosphatase activity; P:pyrimidine nucleobase metabolic process		IPR008180 (PFAM); IPR008181 (PANTHER); G3DSA:2.70.40.10 (GENE3D), PTHR11241:SF0 (PANTHER), SSF51283 (SUPERFAMILY)
-	g2672.t1	ck1 protein kinase	-0.792694	P:protein phosphorylation; P:larval development; F:ATP binding; F:protein serine/threonine kinase activity; F:protein tyrosine kinase activity; P:serine family amino acid metabolic process	0	IPR000719 (PFAM); IPR002290 (SMART); IPR008271 (PROSITE); IPR011009 (SUPERFAMILY); IPR020635 (SMART); G3DSA:1.10.510.10 (GENE3D), G3DSA:3.30.200.20 (GENE3D), PTHR11909 (PANTHER), PTHR11909:SF19 (PANTHER)
-	g14094.t1	protein isoform b	-0.782898	0		no IPS match
-	g11438.t1	protein isoform a	-0.781011	P:one-carbon metabolic process; F:methyltransferase activity	0	IPR013216 (PFAM); G3DSA:3.40.50.150 (GENE3D), PTHR13090 (PANTHER), SignalP-NN(euk) (SIGNALP), SSF53335 (SUPERFAMILY)
-	g2431.t1	---NA---	-0.774196	0		SignalP-NN(euk) (SIGNALP), tmhmm (TMHMM)
-	g11332.t1	nucleosome assembly protein 1	-0.774025	F:protein binding; C:nucleus; P:nucleosome assembly	0	IPR000727 (PROFILE); IPR002164 (PANTHER); PTHR11875:SF7 (PANTHER), SSF143113 (SUPERFAMILY)
-	g3866.t1	cbn-cpg-2 protein	-0.774025	C:extracellular region; P:chitin metabolic process; F:chitin binding		IPR002557 (G3DSA:2.170.140.GENE3D); PTHR23301 (PANTHER), PTHR23301:SF0 (PANTHER), SignalP-NN(euk) (SIGNALP), tmhmm (TMHMM)
-	g7784.t1	soss complex subunit b2	-0.769601	0		IPR012340 (G3DSA:2.40.50.GENE3D); PTHR13356 (PANTHER)
-	g4909.t1	notchless protein homolog 1	-0.765544	P:blastocyst formation; P:cell surface receptor signaling pathway; P:larval development; C:nuclear lumen; P:endocytosis; F:protein binding	0	IPR001632 (PRINTS); IPR001680 (PFAM); IPR012972 (PFAM); IPR015943 (G3DSA:2.130.10.GENE3D); IPR017986 (PROFILE); IPR019775 (PROSITE); IPR020472 (PRINTS); PTHR19848 (PANTHER), PTHR19848:SF0 (PANTHER)
-	g15115.t1	ddb1- and cul4-associated factor-like 1-like	-0.764498	F:protein binding		IPR015943 (G3DSA:2.130.10.GENE3D); IPR016024 (SUPERFAMILY); PTHR13129 (PANTHER), PTHR13129:SF4 (PANTHER), SSF50960 (SUPERFAMILY)
-	g1149.t1	protein epg-5	-0.761949	P:autophagy; C:cytoplasm		PTHR31139 (PANTHER)
-	g1169.t1	tetratricopeptide repeat protein 39b-like	-0.761949	F:protein binding		IPR011990 (G3DSA:1.25.40.GENE3D); IPR019412 (PFAM); IPR019734 (SMART); PTHR31859 (PANTHER), SignalP-NN(euk) (SIGNALP), tmhmm (TMHMM), SSF48452 (SUPERFAMILY)
-	g2777.t1	---NA---	-0.761949	0		PF13917 (PFAM)
-	g7731.t1	plasma membrane calcium-transporting atpase 3	-0.761949	P:regulation of endocytosis; P:larval development; P:locomotion; P:multicellular organismal aging; P:regulation of growth rate; P:cytosolic calcium ion homeostasis; P:embryo development; P:purine ribonucleoside triphosphate biosynthetic process; C:integral to membrane; F:calcium-transporting ATPase activity; F:ATP binding; P:calcium ion transmembrane transport; F:metal ion binding; C:sarcoplasmic…	0	IPR001757 (PRINTS); IPR004014 (PFAM); IPR006068 (PFAM); IPR006408 (TIGRFAMs); IPR008250 (PFAM); IPR018303 (PROSITE); IPR023214 (PFAM); IPR023298 (G3DSA:1.20.1110.GENE3D); PTHR24093:SF1 (PANTHER), tmhmm (TMHMM), SSF81653 (SUPERFAMILY), SSF81665 (SUPERFAMILY)
-	g3520.t1	protein	-0.756005	C:extracellular region		IPR001283 (PRINTS); IPR002413 (PRINTS); IPR014044 (G3DSA:3.40.33.GENE3D); PTHR10334:SF82 (PANTHER)
-	g10868.t1	---NA---	-0.754516	0		IPR018783 (PFAM)
-	g12821.t1	actin-related protein 6	-0.754261	0		IPR004000 (PANTHER); G3DSA:3.30.420.40 (GENE3D), G3DSA:3.90.640.10 (GENE3D), PTHR11937:SF21 (PANTHER), SSF53067 (SUPERFAMILY)
-	g8441.t1	---NA---	-0.744815	0		SignalP-NN(euk) (SIGNALP), tmhmm (TMHMM)
-	g3027.t1	rRNA 2 -o-methyltransferase fibrillarin	-0.735986	P:translation; C:macromolecular complex; C:nuclear lumen; P:larval development; P:one-carbon metabolic process; P:regulation of growth rate; P:embryo development; F:RNA binding; P:rRNA processing; P:tRNA processing; F:methyltransferase activity	EC:3.6.5.3	IPR000692 (PRINTS); IPR020813 (PROSITE); G3DSA:3.30.200.20 (GENE3D), G3DSA:3.40.50.150 (GENE3D), SSF53335 (SUPERFAMILY)
-	g4988.t1	ser thr protein phosphatase family protein	-0.735986	F:phosphatase activity	EC:3.1.3.0	IPR004843 (PFAM); IPR006186 (PRINTS); G3DSA:3.60.21.10 (GENE3D), PTHR11668 (PANTHER), SSF56300 (SUPERFAMILY)
-	g8987.t1	u6 snRNA-associated sm-like protein lsm7	-0.735986	C:macromolecular complex; C:intracellular membrane-bounded organelle; P:meiosis; P:cell motility; P:RNA splicing, via transesterification reactions with bulged adenosine as nucleophile; P:larval development; P:multicellular organismal aging; P:development of primary sexual characteristics; P:cell proliferation; F:snRNA binding	0	IPR001163 (PFAM); IPR006649 (SMART); IPR010920 (SUPERFAMILY); IPR017132 (PIR); G3DSA:2.30.30.100 (GENE3D), PTHR10553 (PANTHER), PTHR10553:SF1 (PANTHER)
-	g1162.t1	hypothetical protein CAEBREN_08958 [Caenorhabditis brenneri]	-0.734575	0		SignalP-NN(euk) (SIGNALP), tmhmm (TMHMM)
-	g4559.t1	transport and golgi organization protein 11-like	-0.733281	0		IPR008518 (PANTHER); PTHR16501:SF4 (PANTHER), tmhmm (TMHMM)
-	g3567.t1	aldehyde dehydrogenase	-0.731864	C:cell part; F:aldehyde dehydrogenase [NAD(P)+] activity; P:cellular aldehyde metabolic process; P:oxidation-reduction process; P:gluconeogenesis; P:glycolysis; P:histidine metabolic process; P:L-phenylalanine metabolic process; P:tyrosine metabolic process	0	IPR012394 (PIR); IPR015590 (PFAM); IPR016161 (SUPERFAMILY); IPR016162 (G3DSA:3.40.605.GENE3D); IPR016163 (G3DSA:3.40.309.GENE3D); PTHR11699 (PANTHER)
-	g13100.t1	chromobox protein 3	-0.730746	C:nucleus	0	IPR008251 (PFAM); IPR016197 (SUPERFAMILY); G3DSA:2.40.50.40 (GENE3D), PTHR22812 (PANTHER), PTHR22812:SF14 (PANTHER)
-	g7811.t1	guanosine-3 -bis 3 -pyrophosphohydrolase mesh1-like	-0.726396	F:phosphoric ester hydrolase activity	0	IPR003607 (SMART); IPR026020 (PANTHER); PF13328 (PFAM), SSF109604 (SUPERFAMILY)
-	g10889.t1	---NA---	-0.722705	0		IPR016197 (SUPERFAMILY)
-	g2654.t1	---NA---	-0.720612	0		SignalP-NN(euk) (SIGNALP)
-	g4875.t1	drp-1 protein	-0.720612	C:intracellular membrane-bounded organelle; P:apoptotic process; P:tissue morphogenesis; P:purine ribonucleoside triphosphate catabolic process; P:mitochondrion organization; P:embryo development; F:GTP binding; F:GTPase activity	EC:3.6.1.15	IPR000375 (PFAM); IPR001401 (PFAM); IPR019762 (PROSITE); IPR022812 (PRINTS); IPR027417 (SUPERFAMILY); G3DSA:3.40.50.300 (GENE3D), PTHR11566:SF12 (PANTHER)
-	g13067.t1	tm2 domain-containing protein cg11103-like	-0.708429	0		IPR007829 (PFAM); PTHR21016 (PANTHER), SignalP-NN(euk) (SIGNALP), tmhmm (TMHMM)
-	g5278.t1	---NA---	-0.703517	0		no IPS match
-	g2699.t1	---NA---	-0.700439	0		no IPS match
-	g11450.t1	---NA---	-0.698531	0		no IPS match
-	g1274.t1	protein ggr-3	-0.698531	C:plasma membrane; P:ion transport; C:integral to membrane; F:extracellular ligand-gated ion channel activity; C:postsynaptic membrane	0	IPR006028 (PRINTS); IPR006029 (PFAM); IPR006201 (PRINTS); IPR006202 (G3DSA:2.70.170.GENE3D); IPR018000 (PROSITE); G3DSA:1.20.58.390 (GENE3D), PTHR18945:SF13 (PANTHER), SignalP-NN(euk) (SIGNALP), tmhmm (TMHMM)
-	g4970.t1	protein adt- isoform a	-0.698531	P:anatomical structure morphogenesis; P:molting cycle, protein-based cuticle; P:larval development; F:metalloendopeptidase activity; P:proteolysis; F:zinc ion binding	0	IPR000884 (PFAM); IPR001590 (PFAM); IPR002870 (PFAM); IPR024079 (G3DSA:3.40.390.GENE3D); G3DSA:2.20.100.10 (GENE3D), PTHR13723 (PANTHER), PTHR13723:SF9 (PANTHER), SSF55486 (SUPERFAMILY)
-	g112.t1	visual pigment-like receptor peropsin-like	-0.69098	F:G-protein coupled receptor activity; P:G-protein coupled receptor signaling pathway; C:integral to membrane		IPR000276 (PFAM); IPR017452 (PROFILE); G3DSA:1.20.1070.10 (GENE3D), PTHR24240 (PANTHER), SignalP-NN(euk) (SIGNALP), tmhmm (TMHMM), SSF81321 (SUPERFAMILY)
-	g1157.t1	innexin unc-7	-0.69098	P:cell-cell junction assembly; P:multicellular organismal reproductive behavior; P:tissue morphogenesis; P:pharyngeal pumping; F:wide pore channel activity; P:regulation of growth rate; P:genitalia development; C:gap junction	0	IPR000990 (PRINTS); PTHR11893:SF0 (PANTHER), tmhmm (TMHMM)
-	g12099.t1	---NA---	-0.69098
-	g12828.t1	subfamily a member 2	-0.69098	F:heat shock protein binding; F:unfolded protein binding; P:protein folding	0	IPR001305 (G3DSA:2.10.230.GENE3D); IPR001623 (PRINTS); IPR002939 (PFAM); IPR008971 (SUPERFAMILY); IPR018253 (PROSITE); G3DSA:2.60.260.20 (GENE3D), PTHR24076 (PANTHER), PTHR24076:SF1 (PANTHER)
-	g15008.t1	---NA---	-0.69098	0		IPR015668 (PANTHER); PTHR15185:SF3 (PANTHER)
-	g2341.t1	gpi-anchor transamidase	-0.69098	C:integral to endoplasmic reticulum membrane; P:cellular protein modification process; F:cysteine-type endopeptidase activity; P:proteolysis	0	IPR001096 (PRINTS); PTHR12000:SF1 (PANTHER), SignalP-NN(euk) (SIGNALP)
-	g2530.t1	mRNA-decapping enzyme 2	-0.69098	P:embryo development; C:ribonucleoprotein granule; F:hydrolase activity; F:RNA binding; F:manganese ion binding	0	IPR000086 (PFAM); IPR007722 (PFAM); IPR015797 (G3DSA:3.90.79.GENE3D); IPR020084 (PROSITE); PTHR23114 (PANTHER), SSF140586 (SUPERFAMILY)
-	g2849.t1	cre-him-10 protein	-0.69098	P:chromosome segregation; P:mitosis	0	IPR005549 (PFAM); PTHR21650 (PANTHER), PTHR21650:SF2 (PANTHER)
-	g2854.t1	bicoid stability factor	-0.69098	F:binding		no IPS match
-	g2987.t1	vam6 vps39-like protein	-0.69098	P:cellular process; P:multicellular organismal development; P:anatomical structure development; F:small GTPase regulator activity; F:protein binding	0	IPR001180 (PFAM); IPR015943 (G3DSA:2.130.10.GENE3D); IPR017986 (SUPERFAMILY); IPR019452 (PFAM); IPR019453 (PFAM); PTHR12894 (PANTHER)
-	g3005.t1	bsd domain-containing protein 1 isoform 2	-0.69098	0		IPR005607 (PFAM); PTHR16019 (PANTHER), PTHR16019:SF4 (PANTHER), SSF140383 (SUPERFAMILY)
-	g3058.t1	cre-grl-5 protein	-0.69098	F:binding	0	IPR007284 (PFAM); PTHR23261 (PANTHER), PS51257 (PROFILE), SignalP-NN(euk) (SIGNALP), tmhmm (TMHMM)
-	g3163.t1	mushroom body large-type kenyon cell-specific protein 1	-0.69098	P:lipid localization; F:DNA binding	0	IPR007889 (PFAM); IPR009057 (SUPERFAMILY); PTHR21545 (PANTHER), PTHR21545:SF13 (PANTHER)
-	g3165.t1	---NA---	-0.69098	0		no IPS match
-	g3239.t1	muscarinic acetylcholine receptor dm1-like	-0.69098	F:binding; P:pharyngeal pumping; P:regulation of membrane potential; C:integral to plasma membrane; F:G-protein coupled acetylcholine receptor activity; P:G-protein coupled receptor signaling pathway, coupled to cyclic nucleotide second messenger; P:synaptic transmission	0	IPR000276 (PRINTS); IPR000995 (PRINTS); IPR017452 (PROFILE); G3DSA:1.20.1070.10 (GENE3D), PTHR24249 (PANTHER), PTHR24249:SF71 (PANTHER), SignalP-NN(euk) (SIGNALP), tmhmm (TMHMM), SSF81321 (SUPERFAMILY)
-	g3994.t1	---NA---	-0.69098	0		SignalP-NN(euk) (SIGNALP)
-	g4175.t1	gamma-secretase subunit aph-1	-0.69098	P:anatomical structure morphogenesis; P:cell surface receptor signaling pathway; P:cellular protein localization; C:intracellular membrane-bounded organelle; P:cell fate commitment; P:embryo development; P:germ cell development; C:integral to membrane; P:protein processing; P:positive regulation of catalytic activity	0	IPR009294 (PANTHER); SignalP-NN(euk) (SIGNALP), tmhmm (TMHMM)
-	g5544.t1	inositol -trisphosphate receptor	-0.69098	P:anatomical structure morphogenesis; P:multicellular organismal reproductive behavior; P:muscle system process; P:excretion; P:developmental process involved in reproduction; P:regulation of cell projection assembly; P:insemination; F:cytoskeletal protein binding; P:cytosolic calcium ion homeostasis; P:pharyngeal pumping; P:endocytosis; P:female gamete generation; P:cell death; P:turning behavio…	0	IPR000493 (PRINTS); IPR000699 (PFAM); IPR013662 (PFAM); IPR014821 (PFAM); IPR015925 (PANTHER); IPR016093 (PFAM); G3DSA:1.25.10.30 (GENE3D), G3DSA:2.80.10.50 (GENE3D), PTHR13715:SF2 (PANTHER), SSF100909 (SUPERFAMILY)
-	g6631.t1	sodium potassium-transporting atpase subunit alpha	-0.69098	P:response to external stimulus; P:regulation of cell morphogenesis; P:locomotory behavior; P:cell-cell signaling; P:cell-cell junction assembly; C:intracellular membrane-bounded organelle; C:apical junction complex; P:larval development; P:muscle contraction; P:multicellular organismal aging; F:potassium-transporting ATPase activity; P:regulation of tube size, open tracheal system; P:embryo deve…	EC:3.6.3.12	IPR001757 (PRINTS); IPR004014 (PFAM); IPR005775 (TIGRFAMs); IPR006068 (PFAM); IPR008250 (G3DSA:2.70.150.GENE3D); IPR018303 (PROSITE); IPR023214 (PFAM); IPR023298 (G3DSA:1.20.1110.GENE3D); IPR023299 (G3DSA:3.40.1110.GENE3D); PR00121 (PRINTS), G3DSA:4.10.6.10 (GENE3D), PTHR24093:SF58 (PANTHER), tmhmm (TMHMM), SSF81653 (SUPERFAMILY), SSF81665 (SUPERFAMILY)
-	g6754.t1	---NA---	-0.69098
-	g6776.t1	39s ribosomal protein mitochondrial	-0.69098	P:embryo development; P:regulation of growth rate; F:binding; P:larval development; P:endocytosis; F:structural constituent of ribosome; C:ribosome; P:translation; P:ribosome biogenesis	0	IPR002136 (PFAM); IPR013005 (PANTHER); IPR023574 (G3DSA:3.40.1370.GENE3D); PTHR10746:SF5 (PANTHER)
-	g9554.t1	u3 small nucleolar homolog	-0.69098	P:embryo development; P:regulation of growth rate; P:genitalia development; C:ribonucleoprotein complex; P:larval development; P:endocytosis; F:rRNA binding	0	IPR001912 (PFAM); IPR002942 (G3DSA:3.10.290.GENE3D); IPR022801 (PANTHER); PTHR11831:SF1 (PANTHER), SSF55174 (SUPERFAMILY)
-	g12089.t1	transmembrane emp24 domain-containing protein 5	-0.687282	P:transport; C:integral to membrane		IPR009038 (PFAM); IPR015717 (PTHR22811:PANTHER); PTHR22811 (PANTHER), SignalP-NN(euk) (SIGNALP), tmhmm (TMHMM)
-	g9484.t1	protein egas-2	-0.687147	F:protein binding; F:sodium channel activity; P:sodium ion transport; C:membrane; F:calcium ion binding	0	IPR000152 (PROSITE); IPR000742 (PFAM); IPR001873 (PRINTS); IPR001881 (SMART); IPR009030 (SUPERFAMILY); IPR013032 (PROSITE); IPR018097 (PROSITE); PR00010 (PRINTS), G3DSA:1.10.287.770 (GENE3D), G3DSA:2.10.25.10 (GENE3D), G3DSA:2.170.300.10 (GENE3D), G3DSA:2.60.470.10 (GENE3D), PTHR24048 (PANTHER), PTHR24048:SF15 (PANTHER), SignalP-NN(euk) (SIGNALP), tmhmm (TMHMM), SSF57196 (SUPERFAMILY)
-	g1292.t1	btb poz domain-containing protein	-0.682351	F:protein binding		IPR000210 (SMART); IPR011333 (G3DSA:3.30.710.GENE3D); IPR013069 (PFAM); PTHR24412 (PANTHER)
-	g282.t1	protein	-0.682351	C:integral to membrane; P:transmembrane transport		IPR011701 (PFAM); IPR016196 (SUPERFAMILY); IPR020846 (PROFILE); G3DSA:1.20.1250.20 (GENE3D), PTHR11662 (PANTHER), SignalP-NN(euk) (SIGNALP), tmhmm (TMHMM)
-	g2999.t1	Hypothetical protein CBG08704 [Caenorhabditis briggsae]	-0.682351	0		SignalP-NN(euk) (SIGNALP), tmhmm (TMHMM)
-	g760.t1	run domain-containing protein 1	-0.682351	F:small GTPase regulator activity		IPR004012 (PFAM); PTHR22957 (PANTHER), PTHR22957:SF2 (PANTHER), SSF140741 (SUPERFAMILY)
-	g13712.t1	protein kinase c inhibitor aswz variant 5	-0.67624	C:intracellular membrane-bounded organelle; F:catalytic activity	0	IPR001310 (PRINTS); IPR011146 (G3DSA:3.30.428.GENE3D); IPR019808 (PROSITE); PTHR23089:SF0 (PANTHER)
-	g3813.t1	protein acr-11	-0.673938	F:receptor activity; F:ligand-gated ion channel activity; P:cell-cell signaling; P:ion transport; C:integral to membrane; P:signal transduction	0	IPR006029 (PFAM); IPR006201 (PANTHER); IPR027361 (G3DSA:1.20.120.GENE3D); PTHR18945:SF92 (PANTHER), SignalP-NN(euk) (SIGNALP), tmhmm (TMHMM)
-	g1565.t1	cre-drr-1 protein	-0.666177	P:multicellular organismal aging; F:binding; C:membrane	0	IPR008253 (PROFILE); SignalP-NN(euk) (SIGNALP), tmhmm (TMHMM)
-	g2639.t1	protein isoform c	-0.657484	0		IPR018613 (PFAM)
-	g3084.t1	actin-related protein 2	-0.657484	F:cytoskeletal protein binding; P:larval development; P:ameboidal cell migration; P:phagocytosis, engulfment; P:cell cycle phase; P:regulation of growth rate; P:morphogenesis of an epithelium; P:embryo development; F:ATP binding; C:Arp2/3 protein complex; P:Arp2/3 complex-mediated actin nucleation	0	IPR004000 (PRINTS); IPR020902 (PROSITE); IPR027306 (PTHR11937:PANTHER); G3DSA:3.30.420.40 (GENE3D), G3DSA:3.90.640.10 (GENE3D), SSF53067 (SUPERFAMILY)
-	g8938.t1	homeobox protein nkx- -like	-0.657484	P:embryo development; P:multicellular organism growth; P:transcription, DNA-dependent; F:sequence-specific DNA binding transcription factor activity; F:transcription regulatory region sequence-specific DNA binding; C:transcription factor complex;	0	IPR000047 (PRINTS); IPR001356 (PFAM); IPR009057 (G3DSA:1.10.10.GENE3D); IPR017970 (PROSITE); PTHR24340 (PANTHER), PTHR24340:SF9 (PANTHER)
-	g2863.t1	---NA---	-0.652805	0		SignalP-NN(euk) (SIGNALP), tmhmm (TMHMM)
-	g3852.t1	zinc finger ccch domain-containing protein 4	-0.647256	P:embryo development; P:regulation of growth rate; P:multicellular organism growth; P:genitalia development; P:larval development; F:nucleic acid binding; F:zinc ion binding	0	IPR000571 (G3DSA:4.10.1000.GENE3D); PTHR13119 (PANTHER), PTHR13119:SF5 (PANTHER), SSF90229 (SUPERFAMILY)
-	g10237.t1	ring finger protein 180	-0.639148	F:metal ion binding; F:phosphatase activity; P:dephosphorylation; P:protein dephosphorylation; F:protein tyrosine/serine/threonine phosphatase activity		PTHR13982 (PANTHER), PTHR13982:SF6 (PANTHER)
-	g2726.t1	aspartate aminotransferase	-0.636097	F:catalytic activity; P:biosynthetic process; F:pyridoxal phosphate binding	0	IPR004839 (PFAM); IPR015421 (G3DSA:3.40.640.GENE3D); IPR015422 (G3DSA:3.90.1150.GENE3D); IPR015424 (SUPERFAMILY); PTHR11751 (PANTHER)
-	g12419.t1	---NA---	-0.633512	F:RNA binding; C:nucleus; C:cytoplasm; P:mRNA processing		IPR002999 (PROFILE); IPR010304 (PFAM); G3DSA:2.30.30.140 (GENE3D), SSF63748 (SUPERFAMILY)
-	g1147.t1	43 kda receptor-associated protein of the synapse-like	-0.631934	P:lipid localization; F:signal transducer activity; C:plasma membrane part; P:signal transduction; F:acetylcholine receptor binding; F:zinc ion binding; C:cytoskeleton; P:synaptic transmission; C:cell junction; C:postsynaptic membrane	0	IPR001237 (PRINTS); IPR001841 (PFAM); IPR001965 (SMART); IPR011990 (G3DSA:1.25.40.GENE3D); IPR013026 (PROFILE); IPR013083 (G3DSA:3.30.40.GENE3D); IPR019568 (PFAM); IPR019734 (SMART); PTHR10098 (PANTHER), PTHR10098:SF16 (PANTHER), SSF48452 (SUPERFAMILY), SSF57850 (SUPERFAMILY)
-	g1233.t1	cre-hot-3 protein	-0.631934	0		IPR010558 (PFAM); SignalP-NN(euk) (SIGNALP), tmhmm (TMHMM)
-	g12784.t1	gns1 sur4 family protein	-0.631934	C:intrinsic to endoplasmic reticulum membrane; C:integral to membrane	0	IPR002076 (PANTHER); SignalP-NN(euk) (SIGNALP), tmhmm (TMHMM)
-	g2449.t1	sorting nexin-6	-0.631934	P:embryo development; P:regulation of growth rate; P:larval development; P:endocytosis; C:mitochondrial ribosome	0	IPR027486 (PFAM); IPR027487 (PANTHER)
-	g2668.t1	upf0587 protein c1orf123 homolog	-0.631934	P:biological_process; C:cellular_component; F:molecular_function		IPR008584 (PANTHER); PTHR12857:SF0 (PANTHER), SSF141678 (SUPERFAMILY)
-	g2689.t1	c-type lectin domain family 11 member a-like	-0.631934	F:carbohydrate binding	0	IPR001304 (PFAM); IPR016186 (G3DSA:3.10.100.GENE3D); IPR016187 (SUPERFAMILY); IPR018378 (PROSITE); PTHR22801 (PANTHER), SignalP-NN(euk) (SIGNALP)
-	g2714.t1	f-box wd repeat-containing protein 7	-0.631934	C:nuclear lumen; P:system development; P:positive regulation of MAPK cascade; P:proteasomal ubiquitin-dependent protein catabolic process; P:regulation of protein stability; P:protein ubiquitination involved in ubiquitin-dependent protein catabolic process; C:cullin-RING ubiquitin ligase complex; P:chromosome segregation; P:regulation of epidermal growth factor-activated receptor activity; P:nega…	0	IPR001680 (PFAM); IPR001810 (SMART); IPR015943 (G3DSA:2.130.10.GENE3D); IPR017986 (PROFILE); IPR019775 (PROSITE); IPR020472 (PRINTS); G3DSA:1.20.1280.50 (GENE3D), PTHR22844 (PANTHER), PTHR22844:SF71 (PANTHER), PF12937 (PFAM)
-	g2736.t1	wd repeat-containing protein 5-like	-0.631934	C:histone methyltransferase complex; P:histone lysine methylation; F:histone-lysine N-methyltransferase activity; C:chromatin remodeling complex; C:histone acetyltransferase complex; P:histone acetylation; F:protein binding; P:lysine catabolic process	EC:2.1.1.43	IPR001680 (PFAM); IPR015943 (G3DSA:2.130.10.GENE3D); IPR017986 (PROFILE); IPR019775 (PROSITE); IPR020472 (PRINTS); PTHR22847 (PANTHER), PTHR22847:SF48 (PANTHER)
-	g2826.t1	usp6 n-terminal-like	-0.631934	F:Rab GTPase activator activity; C:intracellular; P:regulation of Rab GTPase activity		IPR000195 (PROFILE); G3DSA:1.10.8.270 (GENE3D), PTHR22957 (PANTHER), PTHR22957:SF46 (PANTHER)
-	g7490.t1	nitrilase and fragile histidine triad fusion protein hit	-0.631934	F:binding; P:cellular nitrogen compound metabolic process; F:nucleotide diphosphatase activity	EC:3.6.1.9	IPR001110 (PROSITE); IPR001310 (PFAM); IPR003010 (G3DSA:3.60.110.GENE3D); IPR011146 (G3DSA:3.30.428.GENE3D); IPR019808 (PROSITE); PTHR23088 (PANTHER), PTHR23088:SF0 (PANTHER)
-	g9999.t1	aspartic protease	-0.627684	P:cellular process; F:binding; F:aspartic-type endopeptidase activity; P:proteolysis	0	IPR001461 (PRINTS); IPR001969 (PROSITE); IPR021109 (G3DSA:2.40.70.GENE3D); PTHR13683:SF145 (PANTHER), SignalP-NN(euk) (SIGNALP)
-	g3857.t1	---NA---	-0.624874
-	g7133.t1	protein dbf4 homolog b	-0.62448	F:nucleic acid binding; F:zinc ion binding		IPR006572 (PFAM)
-	g1324.t1	hypothetical protein CAEBREN_05269 [Caenorhabditis brenneri]	-0.61667	P:defense response		IPR003614 (SUPERFAMILY); SignalP-NN(euk) (SIGNALP)
-	g7949.t1	protein cbp- isoform a	-0.615866	P:cell migration; P:molting cycle, protein-based cuticle; P:regulation of transcription from RNA polymerase II promoter; P:multicellular organismal aging; P:male gamete generation; P:lipid localization; P:embryo development; F:transcription cofactor activity; C:transcription factor complex;	0	IPR003101 (G3DSA:1.10.246.GENE3D)
-	g8515.t1	gnat family protein	-0.613557	F:N-acetyltransferase activity; P:acyl-carrier-protein biosynthetic process		IPR000182 (PFAM); IPR016181 (G3DSA:3.40.630.GENE3D); PTHR20905 (PANTHER), PTHR20905:SF0 (PANTHER)
-	g5706.t1	---NA---	-0.610728	0		no IPS match
-	g1830.t1	---NA---	-0.605453
-	g8577.t1	---NA---	-0.596577	0		SignalP-NN(euk) (SIGNALP)
-	g3221.t1	thyroglobulin type-1 repeat-containing domain protein	-0.586084	F:calcium ion binding; F:protein binding; C:proteinaceous extracellular matrix; P:signal transduction		IPR000716 (G3DSA:4.10.800.GENE3D); IPR002048 (PROFILE); IPR002350 (PFAM); IPR011992 (G3DSA:1.10.238.GENE3D); IPR018247 (PROSITE); IPR019577 (PFAM); G3DSA:3.30.60.30 (GENE3D), PTHR12352 (PANTHER), PTHR12352:SF3 (PANTHER), SignalP-NN(euk) (SIGNALP), SSF100895 (SUPERFAMILY), SSF47473 (SUPERFAMILY)
-	g9650.t1	abnormal embryogenesis protein 30	-0.582621	F:protein binding; C:anaphase-promoting complex; P:regulation of mitotic metaphase/anaphase transition; P:anaphase-promoting complex-dependent proteasomal ubiquitin-dependent protein catabolic process		IPR015943 (G3DSA:2.130.10.GENE3D); IPR024789 (PANTHER); IPR024977 (PFAM); SSF117289 (SUPERFAMILY)
-	g3480.t1	protein	-0.581915	P:embryo development; P:lipid localization; P:regulation of growth rate; P:multicellular organismal aging; F:binding; P:locomotion; F:structural molecule activity	0	IPR000535 (PFAM); IPR008962 (G3DSA:2.60.40.GENE3D); PTHR22920 (PANTHER), PTHR22920:SF0 (PANTHER), SignalP-NN(euk) (SIGNALP)
-	g15908.t1	enhancer of yellow 2 transcription factor homolog	-0.571457	P:histone modification; P:transcription, DNA-dependent; F:transcription coactivator activity; C:transcription factor complex;	0	IPR018783 (PFAM); PTHR12514 (PANTHER)
-	g15413.t1	mitogen-activated protein kinase kinase kinase 3	-0.56511	P:response to stimulus; P:excretion; F:ATP binding; P:protein phosphorylation; F:protein serine/threonine kinase activity; F:protein tyrosine kinase activity; P:serine family amino acid metabolic process	0	IPR000719 (PFAM); IPR002290 (SMART); IPR008271 (PROSITE); IPR011009 (SUPERFAMILY); IPR017441 (PROSITE); IPR020635 (SMART); G3DSA:1.10.510.10 (GENE3D), G3DSA:3.30.200.20 (GENE3D), PTHR24361 (PANTHER), PTHR24361:SF102 (PANTHER), tmhmm (TMHMM)
-	g15798.t1	nuclear receptor subfamily 2 group e member 1	-0.561735	F:lyase activity; P:nucleoside monophosphate biosynthetic process; P:purine nucleotide biosynthetic process; F:ligand-activated sequence-specific DNA binding RNA polymerase II transcription factor activity; P:hormone-mediated signaling pathway; F:cyclase activity; F:kinase activity; F:adenyl ribonucleotide binding; P:cellular protein modification process; C:nucleus; F:zinc ion binding; F:sequence…	0	IPR001628 (PRINTS); IPR008946 (G3DSA:1.10.565.GENE3D); IPR013088 (G3DSA:3.30.50.GENE3D); PTHR24083 (PANTHER), PTHR24083:SF0 (PANTHER), SSF57716 (SUPERFAMILY)
-	g2127.t1	histone h2a	-0.559653	P:multicellular organismal reproductive behavior; P:larval development; F:DNA binding; P:regulation of growth rate; P:transcription, DNA-dependent; P:response to stress; P:genitalia development; P:embryo development; C:nucleosome; C:nucleus; P:nucleosome assembly; F:protein heterodimerization activity	0	IPR002119 (PRINTS); IPR007125 (PFAM); IPR009072 (G3DSA:1.10.20.GENE3D); PTHR23430 (PANTHER)
-	g10633.t1	retinoid-inducible serine carboxypeptidase	-0.559207	F:serine-type carboxypeptidase activity; P:proteolysis		IPR001563 (PRINTS); IPR018202 (PROSITE); G3DSA:3.40.50.1820 (GENE3D), PTHR11802:SF3 (PANTHER), SignalP-NN(euk) (SIGNALP), SSF53474 (SUPERFAMILY)
-	g6079.t1	---NA---	-0.559207	0		SignalP-NN(euk) (SIGNALP)
-	g10375.t1	protein cyp- isoform a	-0.555498	P:multicellular organismal aging; F:electron carrier activity; F:heme binding; P:oxidation-reduction process; P:electron transport	0	IPR001128 (PRINTS); IPR002401 (PRINTS); IPR017972 (PROSITE); PTHR24300 (PANTHER), tmhmm (TMHMM)
-	g7781.t1	nop5 nop58	-0.555498	P:embryo development; P:regulation of growth rate; P:genitalia development; P:vulval development; P:endocytosis	0	IPR002687 (PFAM); IPR012974 (PFAM); IPR012976 (PFAM); PTHR10894 (PANTHER), SSF89124 (SUPERFAMILY)
-	g10724.t1	---NA---	-0.55493
-	g10912.t1	catalase	-0.55493	P:organelle organization; P:chemotaxis; P:multicellular organismal aging; C:microbody; P:hydrogen peroxide metabolic process; F:heme binding; F:catalase activity; P:oxidation-reduction process; P:response to oxidative stress; P:tryptophan metabolic process; P:peroxidase reaction; P:methane metabolic process	EC:1.11.1.7	IPR002226 (PROSITE); IPR010582 (PFAM); IPR011614 (G3DSA:2.40.180.GENE3D); IPR018028 (PRINTS); IPR020835 (SUPERFAMILY); IPR024708 (PROSITE); IPR024711 (PIR); PTHR11465:SF0 (PANTHER)
-	g10181.t1	---NA---	-0.54903
-	g11065.t1	---NA---	-0.54903	0		SignalP-NN(euk) (SIGNALP)
-	g3009.t1	---NA---	-0.545789	0		no IPS match
-	g2830.t1	protein isoform b	-0.545789	P:reproduction; P:body morphogenesis; P:positive regulation of multicellular organism growth		no IPS match
-	g15983.t1	---NA---	-0.545491	0		no IPS match
-	g10236.t1	---NA---	-0.543348	0		tmhmm (TMHMM)
-	g12842.t1	ribonucleoside-diphosphate reductase large subunit	-0.539724	P:DNA replication; P:oxidation-reduction process; F:ATP binding; F:oxidoreductase activity; F:ribonucleoside-diphosphate reductase activity, thioredoxin disulfide as acceptor; C:ribonucleoside-diphosphate reductase complex		IPR010754 (PANTHER); PTHR12499:SF0 (PANTHER)
-	g1096.t1	mboat family protein	-0.539275	F:transferase activity; C:membrane	0	IPR004299 (PFAM); PTHR13906 (PANTHER), PTHR13906:SF2 (PANTHER), SignalP-NN(euk) (SIGNALP), tmhmm (TMHMM)
-	g12816.t1	probable atp-dependent RNA helicase ddx28-like	-0.539275	F:nucleic acid binding; F:helicase activity; F:ATP binding		IPR001650 (PFAM); IPR027417 (SUPERFAMILY); G3DSA:3.40.50.300 (GENE3D), PTHR24031 (PANTHER), PTHR24031:SF35 (PANTHER)
-	g3809.t1	probable phosphorylase b kinase regulatory subunit beta-like	-0.539275	F:transferase activity, transferring phosphorus-containing groups; P:phosphate-containing compound metabolic process; F:glucosidase activity; F:calmodulin binding; P:glycogen metabolic process	0	IPR008734 (PANTHER); IPR008928 (SUPERFAMILY); IPR011613 (PFAM); IPR012341 (G3DSA:1.50.10.GENE3D); PTHR10749:SF1 (PANTHER), tmhmm (TMHMM)
-	g5197.t1	hypothetical kda protein in chromosome	-0.539275	P:reproduction; P:receptor-mediated endocytosis		IPR007356 (PANTHER); PTHR13563:SF4 (PANTHER)
-	g16084.t1	---NA---	-0.536784	0		IPR015418 (PFAM); PTHR13476 (PANTHER), PTHR13476:SF0 (PANTHER)
-	g7985.t1	chymotrypsin-like serine protease precursor	-0.535946	F:serine-type endopeptidase activity; P:proteolysis; F:catalytic activity	0	IPR001254 (PFAM); IPR001314 (PRINTS); IPR009003 (SUPERFAMILY); IPR018114 (PROSITE); G3DSA:2.40.10.10 (GENE3D), PTHR24260 (PANTHER)
-	g5661.t1	nuclear hormone receptor family member nhr-1	-0.528464	F:ligand-activated sequence-specific DNA binding RNA polymerase II transcription factor activity; F:protein binding; F:steroid hormone receptor activity; C:nucleus; P:steroid hormone mediated signaling pathway; F:zinc ion binding; F:sequence-specific DNA binding; P:regulation of transcription, DNA-dependent	0	IPR000536 (PFAM); IPR001628 (PRINTS); IPR001723 (PRINTS); IPR008946 (G3DSA:1.10.565.GENE3D); IPR013088 (G3DSA:3.30.50.GENE3D); PTHR24082 (PANTHER), PTHR24082:SF45 (PANTHER), PS51257 (PROFILE), SSF57716 (SUPERFAMILY)
-	g12268.t1	solute carrier family facilitated glucose transporter member 1	-0.526214	0		IPR003582 (PFAM); PTHR21724 (PANTHER), PTHR21724:SF0 (PANTHER)
-	g2961.t1	wd repeat-containing protein 89	-0.524912	F:protein binding		IPR001680 (PFAM); IPR015943 (G3DSA:2.130.10.GENE3D); PTHR22889 (PANTHER), SSF101908 (SUPERFAMILY)
-	g14867.t1	ani s 1 allergen	-0.523486	F:serine-type endopeptidase inhibitor activity		IPR002223 (G3DSA:4.10.410.GENE3D); PTHR10083 (PANTHER), PTHR10083:SF89 (PANTHER)
-	g9933.t1	manba-prov protein	-0.5228	F:hydrolase activity, acting on glycosyl bonds; P:carbohydrate metabolic process	0	IPR006103 (PFAM); IPR013781 (G3DSA:3.20.20.GENE3D); IPR017853 (SUPERFAMILY); PTHR10066 (PANTHER), PTHR10066:SF12 (PANTHER)
-	g12829.t1	nose resistant to fluoxetine protein 6	-0.520586	F:transferase activity	0	IPR002656 (PFAM); IPR006621 (SMART); PTHR11161 (PANTHER), SignalP-NN(euk) (SIGNALP), tmhmm (TMHMM)
-	g2760.t1	protein hot- isoform b	-0.520586	0		IPR010558 (PFAM)
-	g11833.t1	---NA---	-0.519191	0		SignalP-NN(euk) (SIGNALP)
-	g3850.t1	cell cycle progression	-0.512704	P:apoptotic process; F:ATP binding; F:protein kinase activity; P:protein phosphorylation		PTHR21228 (PANTHER), SignalP-NN(euk) (SIGNALP)
-	g5261.t1	mechanosensory protein 2	-0.509355	P:response to mechanical stimulus; C:cell projection membrane	0	IPR001107 (PFAM); IPR001972 (PRINTS); PTHR10264:SF39 (PANTHER), SSF117892 (SUPERFAMILY)
-	g3702.t1	---NA---	-0.507898
-	g3700.t1	ribonucleoside-diphosphate reductase large subunit isoform 2	-0.50775	P:protein oligomerization; C:nuclear lumen; P:nucleotide biosynthetic process; F:oxidoreductase activity, acting on CH or CH2 groups, disulfide as acceptor; P:DNA replication; P:oxidation-reduction process; C:ribonucleoside-diphosphate reductase complex; F:ATP binding	EC:1.17.4.0	IPR000788 (PFAM); IPR008926 (SUPERFAMILY); IPR013509 (PFAM); G3DSA:3.20.70.20 (GENE3D), PTHR11573 (PANTHER), PTHR11573:SF6 (PANTHER), SSF51998 (SUPERFAMILY)
-	g10538.t1	zinc transporter zip14	-0.506695	F:metal ion transmembrane transporter activity; P:zinc ion transport; C:intracellular membrane-bounded organelle; C:membrane; P:transmembrane transport	0	IPR003689 (PFAM); PTHR12191 (PANTHER), PTHR12191:SF0 (PANTHER), tmhmm (TMHMM)
-	g1071.t1	dolichyl-p-man	-0.506695	F:transferase activity, transferring hexosyl groups; C:endoplasmic reticulum; C:integral to membrane	EC:2.4.1.0	IPR007873 (PANTHER); PTHR12646:SF0 (PANTHER), SignalP-NN(euk) (SIGNALP), tmhmm (TMHMM)
-	g11188.t1	---NA---	-0.506695	0		no IPS match
-	g11214.t1	wd repeat protein 82	-0.506695	F:protein binding		IPR001680 (PFAM); IPR015943 (G3DSA:2.130.10.GENE3D); IPR017986 (PROFILE); PTHR19861 (PANTHER), PTHR19861:SF0 (PANTHER)
-	g1176.t1	7 transmembrane	-0.506695	F:G-protein coupled receptor activity; P:G-protein coupled receptor signaling pathway; C:integral to membrane		IPR000276 (PFAM); IPR017452 (PROFILE); G3DSA:1.20.1070.10 (GENE3D), PTHR22751 (PANTHER), tmhmm (TMHMM), SSF81321 (SUPERFAMILY)
-	g13350.t1	ste ste20 ysk protein kinase	-0.506695	P:protein phosphorylation; P:M phase; F:protein binding; P:regulation of cellular process; F:ATP binding; F:protein tyrosine kinase activity	0	IPR000719 (PFAM); IPR002290 (SMART); IPR011009 (SUPERFAMILY); IPR020635 (SMART); G3DSA:1.10.510.10 (GENE3D), G3DSA:3.30.200.20 (GENE3D), PTHR24361 (PANTHER), PTHR24361:SF91 (PANTHER)
-	g14357.t1	protein clec-61	-0.506695	F:carbohydrate binding		IPR001304 (PFAM); IPR016186 (G3DSA:3.10.100.GENE3D); IPR016187 (SUPERFAMILY); PTHR31024 (PANTHER), PTHR31024:SF0 (PANTHER)
-	g15267.t1	hypothetical protein LOAG_05847 [Loa loa]	-0.506695	F:protein binding		IPR020067 (SUPERFAMILY); SignalP-NN(euk) (SIGNALP), tmhmm (TMHMM)
-	g16214.t1	lysosomal acid phosphatase	-0.506695	P:multicellular organismal development; F:acid phosphatase activity; P:riboflavin metabolic process; P:hexachlorocyclohexane metabolic process	0	IPR000560 (PFAM); G3DSA:3.40.50.1240 (GENE3D), PTHR11567 (PANTHER), PTHR11567:SF17 (PANTHER), tmhmm (TMHMM), SSF53254 (SUPERFAMILY)
-	g2481.t1	---NA---	-0.506695
-	g2483.t1	vacuolar protein sorting-associated protein 29	-0.506695	F:cation binding; F:phosphatase activity; P:transport; C:organelle membrane; C:intracellular membrane-bounded organelle	EC:3.1.3.0	IPR000979 (PANTHER); IPR020935 (PROSITE); IPR024654 (PFAM); G3DSA:3.60.21.10 (GENE3D), PTHR11124:SF3 (PANTHER), SSF56300 (SUPERFAMILY)
-	g2820.t1	serine threonine-protein kinase chk1	-0.506695	C:intracellular organelle; F:ATP binding; P:protein phosphorylation; F:protein serine/threonine kinase activity; F:protein tyrosine kinase activity; P:serine family amino acid metabolic process	0	IPR000719 (PFAM); IPR002290 (SMART); IPR008271 (PROSITE); IPR011009 (SUPERFAMILY); IPR017441 (PROSITE); IPR020635 (SMART); G3DSA:1.10.510.10 (GENE3D), G3DSA:3.30.200.20 (GENE3D), PTHR24344 (PANTHER), PTHR24344:SF1 (PANTHER)
-	g2899.t1	large subunit ribosomal protein 2	-0.506695	P:embryo development; P:regulation of growth rate; F:nucleic acid binding; P:larval development; F:structural constituent of ribosome; C:ribosome; P:translation; P:ribosome biogenesis	0	IPR002171 (PIR); IPR008991 (SUPERFAMILY); IPR012340 (G3DSA:2.40.50.GENE3D); IPR014722 (G3DSA:2.30.30.GENE3D); IPR014726 (G3DSA:4.10.950.GENE3D); IPR022666 (PFAM); IPR022669 (PFAM); IPR022671 (PROSITE); PTHR13691:SF4 (PANTHER)
-	g3143.t1	hypothetical protein Bm1_51010 [Brugia malayi]	-0.506695	P:cellular process	0	G3DSA:3.30.930.10 (GENE3D)
-	g4070.t1	nucleoporin nup53	-0.506695	P:reproduction; P:nucleus organization; P:nuclear import; C:nuclear envelope; F:nucleotide binding		IPR007846 (PFAM); PTHR21527 (PANTHER), PTHR21527:SF1 (PANTHER), SSF54928 (SUPERFAMILY)
-	g411.t1	g-protein coupled receptor	-0.506695	F:G-protein coupled receptor activity; C:integral to membrane; F:olfactory receptor activity; P:G-protein coupled receptor signaling pathway, coupled to cyclic nucleotide second messenger; P:sensory perception of smell		IPR000276 (PRINTS); IPR000725 (PANTHER); IPR017452 (PROFILE); G3DSA:1.20.1070.10 (GENE3D), PTHR24236:SF31 (PANTHER), SignalP-NN(euk) (SIGNALP), tmhmm (TMHMM), SSF81321 (SUPERFAMILY)
-	g4223.t1	o-sialoglycoprotein endopeptidase	-0.506695	P:protein metabolic process; F:endopeptidase activity; F:cation binding; P:tRNA metabolic process	0	IPR000905 (PFAM); IPR017861 (PRINTS); G3DSA:3.30.420.40 (GENE3D), PTHR11735 (PANTHER), SSF53067 (SUPERFAMILY)
-	g5597.t1	cyclin-dependent kinase 7-like	-0.506695	P:mitotic cell cycle; F:protein binding; P:regulation of transcription from RNA polymerase II promoter; C:insoluble fraction; C:transcription factor complex; P:nucleotide-excision repair; F:protein serine/threonine kinase activity; P:embryo development; C:intracellular non-membrane-bounded organelle; F:ATPase activity, coupled; C:cytoplasmic part; F:ATP binding; P:protein phosphorylation; F:prote…	EC:2.7.11.0	IPR000719 (PFAM); IPR002290 (SMART); IPR008271 (PROSITE); IPR011009 (SUPERFAMILY); IPR017441 (PROSITE); IPR020635 (SMART); G3DSA:1.10.510.10 (GENE3D), G3DSA:3.30.200.20 (GENE3D), PTHR24056 (PANTHER), PTHR24056:SF2 (PANTHER)
-	g5924.t1	protein gyg- isoform c	-0.506695	F:transferase activity; P:tissue development	0	IPR002495 (PFAM); G3DSA:3.90.550.10 (GENE3D), PTHR11183 (PANTHER), PTHR11183:SF6 (PANTHER), SignalP-NN(euk) (SIGNALP), SSF53448 (SUPERFAMILY)
-	g9198.t1	pinin sdk mema protein conserved region containing protein	-0.506695	C:nucleus; F:metal ion binding; F:hydrolase activity, acting on ester bonds; F:nucleotide binding		IPR006786 (PFAM); PTHR12707 (PANTHER)
-	g9465.t1	retinal homeobox protein rx-like	-0.506695	P:brain development; P:transcription, DNA-dependent; F:sequence-specific DNA binding transcription factor activity; F:sequence-specific DNA binding; C:transcription factor complex;	0	IPR001356 (PFAM); IPR009057 (G3DSA:1.10.10.GENE3D); PTHR24329 (PANTHER), PTHR24329:SF74 (PANTHER)
-	g2767.t1	---NA---	-0.503478
-	g3284.t1	---NA---	-0.503478	0		tmhmm (TMHMM)
-	g1265.t1	---NA---	-0.495928	0		no IPS match
-	g12927.t1	mucosa-associated lymphoid tissue lymphoma translocation protein 1	-0.495928	F:cysteine-type endopeptidase activity; P:proteolysis; F:protein binding		IPR001309 (PROFILE); IPR007110 (PROFILE); IPR011600 (PFAM); IPR013783 (G3DSA:2.60.40.GENE3D); G3DSA:3.40.50.1460 (GENE3D), PTHR22576 (PANTHER), PTHR22576:SF1 (PANTHER), PF13895 (PFAM), SSF48726 (SUPERFAMILY), SSF52129 (SUPERFAMILY)
-	g1325.t1	protein	-0.495928	0		no IPS match
-	g3046.t1	---NA---	-0.495928	0		SignalP-NN(euk) (SIGNALP), tmhmm (TMHMM)
-	g5411.t1	transient receptor potential cation channel subfamily a member 1 homolog	-0.495928	F:protein binding		IPR002110 (PRINTS); IPR020683 (G3DSA:1.25.40.GENE3D); PTHR24198 (PANTHER)
-	g6756.t1	ancylostoma secreted protein 2	-0.495928	C:extracellular region		IPR001283 (PRINTS); IPR002413 (PRINTS); IPR014044 (G3DSA:3.40.33.GENE3D); IPR018244 (PROSITE); PTHR10334:SF11 (PANTHER)
-	g8451.t1	---NA---	-0.492054	0		SignalP-NN(euk) (SIGNALP)
-	g11824.t1	---NA---	-0.480514	0		SignalP-NN(euk) (SIGNALP), tmhmm (TMHMM)
-	g12892.t1	ubiquitin thioesterase otubain-like protein	-0.475613	P:cellular amino acid metabolic process; P:protein metabolic process; F:protein binding; F:hydrolase activity; F:cysteine-type peptidase activity; F:peptidase activity; F:omega peptidase activity; C:cellular_component; P:biological_process		IPR003323 (PROFILE); IPR019400 (PFAM); PTHR12931 (PANTHER), PTHR12931:SF2 (PANTHER), SSF54001 (SUPERFAMILY)
-	g12407.t1	protein isoform a	-0.474916	F:magnesium ion binding; C:cytoplasm; F:5'-nucleotidase activity		IPR006434 (PANTHER); IPR023214 (G3DSA:3.40.50.GENE3D); PTHR13045:SF0 (PANTHER)
-	g13047.t1	periplasmic component of the tol biopolymer transport system	-0.472175	F:protein binding		IPR011659 (PFAM); IPR015943 (G3DSA:2.130.10.GENE3D); G3DSA:2.120.10.60 (GENE3D), PTHR32161 (PANTHER), SignalP-NN(euk) (SIGNALP), SSF82171 (SUPERFAMILY)
-	g3333.t1	hypothetical protein LOAG_04165 [Loa loa]	-0.471439	0		no IPS match
-	g10886.t1	---NA---	-0.471439	0		no IPS match
-	g10899.t1	---NA---	-0.470461
-	g1170.t1	protein npc2 homolog	-0.46971	0		IPR003172 (G3DSA:2.60.40.GENE3D); IPR014756 (SUPERFAMILY); PTHR11306 (PANTHER), SignalP-NN(euk) (SIGNALP), tmhmm (TMHMM)
-	g12064.t1	---NA---	-0.46971	0		no IPS match
-	g2651.t1	ww domain-binding protein 11	-0.46971	P:RNA processing		IPR019007 (PFAM); PTHR13361 (PANTHER), PTHR13361:SF2 (PANTHER)
-	g3860.t1	prickle-like protein 2	-0.46971	C:plasma membrane part; P:cell projection organization; P:establishment or maintenance of apical/basal cell polarity; C:intracellular part; F:zinc ion binding	0	IPR001781 (G3DSA:2.10.110.GENE3D); IPR010442 (PFAM); PTHR24218 (PANTHER), SSF57716 (SUPERFAMILY)
-	g5701.t1	potassium channel subfamily t member 2	-0.46971	F:voltage-gated potassium channel activity; C:neuron projection; P:ion transmembrane transport; P:potassium ion transport; F:calcium-activated potassium channel activity; C:voltage-gated potassium channel complex	0	IPR003929 (PFAM); IPR013099 (PFAM); IPR016040 (G3DSA:3.40.50.GENE3D); G3DSA:1.10.287.70 (GENE3D), PTHR10027 (PANTHER), PTHR10027:SF6 (PANTHER), tmhmm (TMHMM), SSF51735 (SUPERFAMILY), SSF81324 (SUPERFAMILY)
-	g6743.t1	atp-dependent helicase	-0.46971	F:nucleic acid binding; F:helicase activity; F:ATP binding		IPR001650 (PFAM); IPR027417 (SUPERFAMILY); G3DSA:3.40.50.300 (GENE3D), PTHR18934 (PANTHER)
+	g12738.t1	atp-dependent helicase brm	2.26399	F:hydrolase activity, acting on acid anhydrides, in phosphorus-containing anhydrides; F:DNA binding; F:ATP binding; F:protein binding; C:nucleus	EC:3.6.1.0	IPR000330 (PFAM); IPR006562 (PFAM); IPR006576 (PFAM); IPR013999 (SMART); IPR014001 (SMART); IPR014012 (PROFILE); IPR014978 (PFAM); IPR027417 (SUPERFAMILY); G3DSA:3.40.50.300 (GENE3D), PTHR10799 (PANTHER), PTHR10799:SF209 (PANTHER)
+	g15746.t1	---NA---	2.26593
+	g7050.t1	u2 small nuclear ribonucleoprotein a	2.26593	C:spliceosomal complex; P:reproduction; P:RNA processing; F:protein binding	0	IPR001611 (PROFILE); IPR003591 (SMART); IPR003603 (SMART); G3DSA:3.80.10.10 (GENE3D), PTHR10552 (PANTHER), PF13855 (PFAM), SSF52058 (SUPERFAMILY)
+	g3920.t1	sodium- and chloride-dependent glycine transporter 1-like	2.26625	F:neurotransmitter:sodium symporter activity; P:neurotransmitter transport; C:integral to membrane; P:cation transport	0	IPR000175 (PRINTS); tmhmm (TMHMM)
+	g7610.t1	polycystic kidney disease 2-like 1	2.26625	C:membrane; F:calcium ion binding	0	IPR003915 (PRINTS); IPR013122 (PFAM); PTHR10877 (PANTHER), PTHR10877:SF21 (PANTHER), tmhmm (TMHMM)
+	g7820.t1	---NA---	2.26891	0		SignalP-NN(euk) (SIGNALP), tmhmm (TMHMM)
+	g8750.t1	---NA---	2.27326	0		no IPS match
+	g11135.t1	protein	2.27349	P:multicellular organismal development; P:growth; C:integral to membrane; F:transmembrane transporter activity; P:transmembrane transport	0	IPR005828 (PFAM); IPR016196 (SUPERFAMILY); IPR020846 (PROFILE); G3DSA:1.20.1250.20 (GENE3D), PTHR24064 (PANTHER), tmhmm (TMHMM)
+	g14626.t1	---NA---	2.27349	0		SignalP-NN(euk) (SIGNALP), tmhmm (TMHMM)
+	g7179.t1	---NA---	2.27349	0		SignalP-NN(euk) (SIGNALP)
+	g8408.t1	---NA---	2.27349	0		SignalP-NN(euk) (SIGNALP)
+	g16005.t1	---NA---	2.2743	0		SignalP-NN(euk) (SIGNALP), tmhmm (TMHMM)
+	g1764.t1	trypsin-like serine protease	2.2743	F:serine-type endopeptidase activity; P:proteolysis; F:catalytic activity	0	IPR001254 (PFAM); IPR001314 (PRINTS); IPR009003 (SUPERFAMILY); IPR018114 (PROSITE); G3DSA:2.40.10.10 (GENE3D), PTHR24268 (PANTHER), SignalP-NN(euk) (SIGNALP)
+	g8678.t1	eukaryotic translation initiation factor 3 subunit f	2.2743	P:translation; C:protein complex; P:larval development; P:multicellular organismal aging; F:translation factor activity, nucleic acid binding; P:regulation of growth rate; P:endocytosis; P:anatomical structure morphogenesis; P:genitalia development; F:protein binding; C:ribosome;	EC:3.6.5.3	IPR000555 (PFAM); IPR024969 (PFAM); PTHR10540 (PANTHER), PTHR10540:SF6 (PANTHER)
+	g8436.t1	dead box polypeptide 5	2.27537	P:embryo development; P:regulation of growth rate; P:larval development; F:nucleic acid binding; F:ATP binding; F:ATP-dependent helicase activity	0	IPR011545 (PFAM); IPR014001 (PROFILE); IPR027417 (SUPERFAMILY); G3DSA:3.40.50.300 (GENE3D), PTHR24031 (PANTHER)
+	g14465.t1	trafficking protein particle complex subunit 2	2.27574	C:Golgi apparatus part; P:ER to Golgi vesicle-mediated transport	0	IPR006722 (PANTHER); IPR011012 (SUPERFAMILY); G3DSA:3.30.450.70 (GENE3D), PTHR12403:SF1 (PANTHER)
+	g10049.t1	protein isoform a	2.27823	0		PTHR26115 (PANTHER), PTHR26115:SF0 (PANTHER)
+	g10432.t1	a disintegrin and metalloproteinase with thrombospondin motifs 9	2.27823	P:regulation of developmental pigmentation; P:signal transduction; F:metalloendopeptidase activity; P:proteolysis; F:zinc ion binding; C:proteinaceous extracellular matrix	0	IPR000884 (PFAM); IPR001590 (PFAM); IPR010294 (PFAM); IPR012314 (PFAM); IPR013273 (PRINTS); IPR024079 (G3DSA:3.40.390.GENE3D); G3DSA:2.20.100.10 (GENE3D), PTHR13723 (PANTHER), PTHR13723:SF36 (PANTHER), SSF55486 (SUPERFAMILY)
+	g13405.t1	hypothetical protein CAEBREN_09687 [Caenorhabditis brenneri]	2.27823	0		PTHR12395 (PANTHER), PTHR12395:SF9 (PANTHER)
+	g14616.t1	ino80 complex subunit e	2.27823	P:DNA replication; P:DNA repair; C:Ino80 complex	0	IPR026678 (PANTHER)
+	g14674.t1	---NA---	2.27823	0		G3DSA:2.10.25.10 (GENE3D)
+	g3767.t1	---NA---	2.27823
+	g38.t1	protein nhr- isoform a	2.27823	F:sequence-specific DNA binding transcription factor activity; F:steroid hormone receptor activity; P:steroid hormone mediated signaling pathway; F:zinc ion binding; F:sequence-specific DNA binding; C:transcription factor complex; ; P:regulation of transcription, DNA-dependent	0	IPR000536 (PFAM); IPR001628 (PRINTS); IPR008946 (G3DSA:1.10.565.GENE3D); IPR013088 (G3DSA:3.30.50.GENE3D); PTHR24082 (PANTHER), PTHR24082:SF45 (PANTHER), SSF57716 (SUPERFAMILY)
+	g4594.t1	nad transhydrogenase	2.27823	C:intracellular membrane-bounded organelle; P:hydrogen transport; F:NAD(P)+ transhydrogenase activity; P:metabolic process	0	IPR007698 (PFAM); IPR007886 (PFAM); G3DSA:3.40.50.1770 (GENE3D), G3DSA:3.50.50.60 (GENE3D), PTHR10160 (PANTHER), PTHR10160:SF14 (PANTHER), SignalP-NN(euk) (SIGNALP), SSF51735 (SUPERFAMILY), SSF52283 (SUPERFAMILY)
+	g4759.t1	scs2p	2.27823	F:structural molecule activity		IPR000535 (PFAM); IPR008962 (G3DSA:2.60.40.GENE3D); PTHR10809 (PANTHER)
+	g4789.t1	mh2 domain protein	2.27823	C:intracellular; F:protein binding		IPR001132 (PFAM); IPR008984 (SUPERFAMILY); IPR017855 (G3DSA:2.60.200.GENE3D); PTHR22742 (PANTHER)
+	g4818.t1	protein mnm-2	2.27823	P:transcription, DNA-dependent; C:intracellular; F:zinc ion binding; F:nucleic acid binding	0	IPR007087 (PFAM); IPR013087 (G3DSA:3.30.160.GENE3D); IPR015880 (SMART); PTHR23229 (PANTHER), PF13465 (PFAM), PF13894 (PFAM), SSF57667 (SUPERFAMILY)
+	g5014.t1	tyrosine-protein phosphatase lar-like protein	2.27823	F:protein tyrosine phosphatase activity; P:protein dephosphorylation; P:tyrosine metabolic process	EC:3.1.3.16	IPR000242 (PRINTS); IPR000387 (PROFILE); IPR003595 (SMART); IPR016130 (PROSITE); G3DSA:3.90.190.10 (GENE3D), PTHR19134 (PANTHER), PTHR19134:SF26 (PANTHER), SSF52799 (SUPERFAMILY)
+	g6166.t1	proteasome subunit alpha type-5	2.27823	P:embryo development; P:multicellular organismal aging; C:proteasome core complex; C:intracellular membrane-bounded organelle; P:larval development; P:ubiquitin-dependent protein catabolic process; F:threonine-type endopeptidase activity	0	IPR000426 (PFAM); IPR001353 (PFAM); IPR023332 (PROFILE); G3DSA:3.60.20.10 (GENE3D), PTHR11599 (PANTHER), PTHR11599:SF14 (PANTHER), SSF56235 (SUPERFAMILY)
+	g6451.t1	actin-related protein 3	2.27823	P:positive regulation of cell differentiation; P:ameboidal cell migration; P:response to organic substance; C:basal plasma membrane; P:positive regulation of cell projection organization; F:cytoskeletal protein binding; C:cell leading edge; P:morphogenesis of an epithelium; P:regulation of lamellipodium assembly; P:cell projection morphogenesis; C:endomembrane system; C:synapse; F:ATP binding; C:…	0	IPR004000 (PANTHER); IPR015623 (PTHR11937:PANTHER); IPR020902 (PROSITE); G3DSA:3.30.420.40 (GENE3D), G3DSA:3.90.640.10 (GENE3D), SSF53067 (SUPERFAMILY)
+	g6537.t1	hypothetical protein CRE_27033 [Caenorhabditis remanei]	2.27823	0		tmhmm (TMHMM)
+	g6504.t1	protein sams- isoform a	2.27982	F:metal ion binding; P:multicellular organism growth; P:multicellular organismal aging; P:regulation of growth rate; C:intracellular part; F:methionine adenosyltransferase activity; F:ATP binding; P:S-adenosylmethionine biosynthetic process; P:methionine metabolic process	0	IPR002133 (PIR); IPR022628 (PFAM); IPR022629 (PFAM); IPR022630 (PFAM); IPR022631 (PROSITE); IPR022636 (SUPERFAMILY); G3DSA:3.30.300.10 (GENE3D), PTHR11964:SF0 (PANTHER)
+	g11383.t1	origin recognition complex subunit 3-like	2.28205	F:DNA binding; C:nuclear origin of replication recognition complex; P:DNA replication		IPR020795 (PANTHER)
+	g8738.t1	---NA---	2.28205
+	g11762.t1	vacuolar protein sorting-associated protein 13d	2.28249	P:protein localization		IPR026847 (PANTHER); IPR026854 (PFAM); PTHR16166:SF24 (PANTHER)
+	g12633.t1	---NA---	2.283	0		no IPS match
+	g13163.t1	microtubule-associated serine threonine-protein kinase 3	2.283	P:organelle organization; C:intracellular part; F:ATP binding; P:protein phosphorylation; F:protein serine/threonine kinase activity; F:protein binding; F:magnesium ion binding; F:protein tyrosine kinase activity; P:serine family amino acid metabolic process	0	IPR000719 (PFAM); IPR000961 (PROFILE); IPR001478 (PFAM); IPR002290 (SMART); IPR008271 (PROSITE); IPR011009 (SUPERFAMILY); IPR015022 (PFAM); IPR020635 (SMART); IPR023142 (G3DSA:1.20.1480.GENE3D); G3DSA:1.10.510.10 (GENE3D), G3DSA:2.30.42.10 (GENE3D), G3DSA:3.30.200.20 (GENE3D), PTHR24356 (PANTHER), PTHR24356:SF119 (PANTHER)
+	g14615.t1	---NA---	2.283	C:integral to membrane		IPR018499 (PFAM); SignalP-NN(euk) (SIGNALP), tmhmm (TMHMM)
+	g1946.t1	tbc1 domain member 10a	2.283	C:cell projection; P:regulation of Rab GTPase activity; F:protein domain specific binding; F:Rab GTPase activator activity; C:intracellular	0	IPR000195 (PFAM); G3DSA:1.10.8.270 (GENE3D), PTHR22957 (PANTHER), PTHR22957:SF49 (PANTHER)
+	g8398.t1	e3 ubiquitin isg15 ligase trim25-like	2.283	F:protein binding; F:zinc ion binding		IPR001841 (SMART); IPR013083 (G3DSA:3.30.40.GENE3D); IPR017907 (PROSITE); PTHR24103 (PANTHER), PTHR24103:SF20 (PANTHER), PF13923 (PFAM), tmhmm (TMHMM), SSF57850 (SUPERFAMILY)
+	g15061.t1	tumor necrosis alpha-induced protein 8-like protein 3	2.28555	F:oxidoreductase activity, acting on paired donors, with incorporation or reduction of molecular oxygen; F:heme binding; F:electron carrier activity; F:iron ion binding		IPR008477 (PANTHER); PTHR12757:SF0 (PANTHER)
+	g11122.t1	tRNA selenocysteine 1-associated protein 1	2.28592	C:intracellular membrane-bounded organelle; P:translational readthrough; F:nucleic acid binding; F:nucleotide binding	0	IPR000504 (PFAM); IPR012677 (G3DSA:3.30.70.GENE3D); PTHR24012 (PANTHER), PTHR24012:SF72 (PANTHER), SSF54928 (SUPERFAMILY)
+	g11642.t1	nucleolar complex protein 4 homolog	2.28592	P:regulation of growth; P:multicellular organismal development; C:cell part; P:ribosome biogenesis	0	IPR005612 (PFAM); IPR027193 (PTHR12455:PANTHER); PTHR12455 (PANTHER)
+	g12485.t1	cytochrome b561	2.28592	C:integral to membrane		IPR004877 (PFAM); IPR006593 (SMART); PTHR10106 (PANTHER), PTHR10106:SF0 (PANTHER), SignalP-NN(euk) (SIGNALP), tmhmm (TMHMM)
+	g13827.t1	adipokinetic hormone receptor	2.28592	C:integral to membrane; F:vasopressin receptor activity; P:G-protein coupled receptor signaling pathway, coupled to cyclic nucleotide second messenger	0	IPR000276 (PRINTS); IPR001817 (PRINTS); IPR017452 (PROFILE); G3DSA:1.20.1070.10 (GENE3D), PTHR24241 (PANTHER), PTHR24241:SF25 (PANTHER), SignalP-NN(euk) (SIGNALP), tmhmm (TMHMM), SSF81321 (SUPERFAMILY)
+	g14661.t1	protein srt-62	2.28592	0		IPR019425 (PFAM); G3DSA:1.20.1070.10 (GENE3D), PTHR23021 (PANTHER), SignalP-NN(euk) (SIGNALP), tmhmm (TMHMM), SSF81321 (SUPERFAMILY)
+	g11084.t1	transcription factor dp-1	2.28606	F:transcription cofactor activity; F:nucleic acid binding; P:interphase; F:protein binding; P:transcription from RNA polymerase II promoter; F:sequence-specific DNA binding transcription factor activity; C:transcription factor complex;	0	IPR003316 (PFAM); IPR011991 (G3DSA:1.10.10.GENE3D); IPR014889 (PFAM); IPR015648 (PANTHER); PTHR12548:SF2 (PANTHER), SSF144074 (SUPERFAMILY), SSF46785 (SUPERFAMILY)
+	g14761.t1	---NA---	2.28606	0		SignalP-NN(euk) (SIGNALP)
+	g3556.t1	cre-srx-12 protein	2.28744	C:integral to membrane		IPR017452 (PROFILE); IPR019430 (PFAM); G3DSA:1.20.1070.10 (GENE3D), PTHR23017 (PANTHER), SignalP-NN(euk) (SIGNALP), tmhmm (TMHMM), SSF81321 (SUPERFAMILY)
+	g8707.t1	protein pgp-9	2.28806	F:ATP binding; C:integral to membrane; P:transmembrane transport; F:ATPase activity		IPR001140 (PFAM); IPR003439 (PFAM); IPR003593 (SMART); IPR011527 (SUPERFAMILY); IPR017871 (PROSITE); IPR017940 (PROFILE); IPR027417 (SUPERFAMILY); G3DSA:1.20.1560.10 (GENE3D), G3DSA:3.40.50.300 (GENE3D), PTHR24221 (PANTHER), tmhmm (TMHMM)
+	g11378.t1	chymotrypsin-like serine protease precursor	2.28827	F:serine-type endopeptidase activity; P:proteolysis; F:catalytic activity	0	IPR001254 (PFAM); IPR001314 (PRINTS); IPR009003 (SUPERFAMILY); IPR018114 (PROSITE); G3DSA:2.40.10.10 (GENE3D), PTHR24258 (PANTHER), SignalP-NN(euk) (SIGNALP), tmhmm (TMHMM)
+	g5768.t1	dtw domain-containing protein 1	2.28902	C:membrane; F:molecular_function; C:cellular_component		IPR005636 (PFAM); PTHR15627 (PANTHER), PTHR15627:SF12 (PANTHER)
+	g7232.t1	cre-uaf-1 protein	2.28907	P:meiosis; P:RNA splicing, via transesterification reactions with bulged adenosine as nucleophile; P:larval development; P:growth; P:body morphogenesis; C:ribonucleoprotein complex; P:cell proliferation; P:genitalia development; P:embryo development; P:hermaphrodite germ-line sex determination; F:RNA binding; C:nucleus; P:mRNA processing; F:nucleotide binding	0	IPR000504 (PFAM); IPR006529 (TIGRFAMs); IPR012677 (G3DSA:3.30.70.GENE3D); PTHR23139 (PANTHER), PTHR23139:SF9 (PANTHER), PF14259 (PFAM), SSF54928 (SUPERFAMILY)
+	g15743.t1	rab-39 protein	2.29046	F:GTP binding; P:small GTPase mediated signal transduction; F:GTPase activity; P:GTP catabolic process; P:intracellular protein transport; P:nucleocytoplasmic transport; C:intracellular; C:membrane	EC:3.6.1.15	IPR001806 (PRINTS); IPR002041 (SMART); IPR003578 (SMART); IPR003579 (SMART); IPR005225 (TIGRFAMs); IPR020849 (SMART); IPR024156 (SMART); IPR027417 (SUPERFAMILY); G3DSA:3.40.50.300 (GENE3D), PTHR24073 (PANTHER), PTHR24073:SF0 (PANTHER), PS51419 (PROFILE)
+	g12315.t1	coiled-coil domain-containing protein 94	2.29318	P:cell motility; P:cell proliferation; P:meiosis; P:hermaphrodite germ-line sex determination; P:larval development; P:endocytosis; P:development of primary sexual characteristics	0	IPR007590 (PANTHER); PTHR12111:SF0 (PANTHER)
+	g11100.t1	udp- partial	2.29731	P:metabolic process		IPR002213 (PANTHER); G3DSA:3.40.50.2000 (GENE3D), PTHR11926:SF41 (PANTHER), SignalP-NN(euk) (SIGNALP), tmhmm (TMHMM), SSF53756 (SUPERFAMILY)
+	g10115.t1	fmrfamide receptor-like	2.29731	F:G-protein coupled receptor activity; P:G-protein coupled receptor signaling pathway; C:integral to membrane		IPR000276 (PRINTS); IPR017452 (PROFILE); G3DSA:1.20.1070.10 (GENE3D), PTHR22751 (PANTHER), PTHR22751:SF8 (PANTHER), tmhmm (TMHMM), SSF81321 (SUPERFAMILY)
+	g7071.t1	doublesex- and mab-3-related transcription factor a2	2.29731	P:transcription, DNA-dependent; F:cation binding; F:nucleic acid binding transcription factor activity; C:nucleus; P:sex differentiation; F:sequence-specific DNA binding	0	IPR001275 (G3DSA:4.10.1040.GENE3D); IPR026607 (PANTHER); PTHR12322:SF16 (PANTHER)
+	g8560.t1	---NA---	2.29731	F:protein binding; F:zinc ion binding		IPR001841 (PFAM); IPR013083 (G3DSA:3.30.40.GENE3D); PTHR22766 (PANTHER), PTHR22766:SF30 (PANTHER), tmhmm (TMHMM), SSF57850 (SUPERFAMILY)
+	g10965.t1	small nuclear ribonucleoprotein sm d3	2.29803	P:embryo development; C:ribonucleoprotein granule; F:binding; P:vulval development; P:secretion; P:endocytosis	0	IPR001163 (PFAM); IPR006649 (SMART); IPR010920 (SUPERFAMILY); IPR027141 (PANTHER); G3DSA:2.30.30.100 (GENE3D)
+	g11255.t1	protein acr-25	2.29803	C:plasma membrane part; F:acetylcholine-activated cation-selective channel activity; C:integral to membrane; C:postsynaptic membrane; P:cation transport; P:signal transduction	0	IPR002394 (PRINTS); IPR006029 (PFAM); IPR006201 (PRINTS); IPR006202 (G3DSA:2.70.170.GENE3D); IPR018000 (PROSITE); IPR027361 (G3DSA:1.20.120.GENE3D); PTHR18945:SF92 (PANTHER), SignalP-NN(euk) (SIGNALP), tmhmm (TMHMM)
+	g13727.t1	zinc finger ccch domain-containing protein 12c	2.29803	F:nucleic acid binding; F:zinc ion binding		IPR021869 (PFAM); PTHR12876 (PANTHER)
+	g14607.t1	abc transporter ced-7	2.29803	P:cellular process; P:transport; C:membrane; F:ATP binding; F:ATPase activity	0	IPR003439 (PFAM); IPR003593 (SMART); IPR017871 (PROSITE); IPR026082 (PANTHER); IPR027417 (SUPERFAMILY); G3DSA:3.40.50.300 (GENE3D), PF12698 (PFAM), SignalP-NN(euk) (SIGNALP), tmhmm (TMHMM)
+	g15605.t1	protein-tyrosine phosphatase containing protein	2.29803	C:intracellular membrane-bounded organelle; F:kinase binding; P:larval development; P:negative regulation of kinase activity; C:cytoplasmic part; P:embryo development; F:protein kinase regulator activity; F:protein tyrosine phosphatase activity; P:protein dephosphorylation; P:regulation of protein kinase activity; P:tyrosine metabolic process	0	IPR000242 (PRINTS); IPR000387 (PROFILE); IPR003595 (SMART); G3DSA:3.90.190.10 (GENE3D), PTHR19134 (PANTHER), PTHR19134:SF98 (PANTHER), SSF52799 (SUPERFAMILY)
+	g2034.t1	kunitz bovine pancreatic trypsin inhibitor domain-containing protein	2.29803	P:protein-based cuticle development; P:multicellular organismal aging; P:molting cycle, collagen and cuticulin-based cuticle; F:structural constituent of cuticle; P:larval development	0	PTHR10083 (PANTHER), PTHR10083:SF130 (PANTHER)
+	g3495.t1	---NA---	2.29803	0		no IPS match
+	g7180.t1	homeobox partial	2.29803	F:sequence-specific DNA binding transcription factor activity; F:sequence-specific DNA binding; C:transcription factor complex;		IPR001356 (PFAM); IPR009057 (G3DSA:1.10.10.GENE3D); PTHR24329 (PANTHER), PTHR24329:SF75 (PANTHER)
+	g7839.t1	macrophage mannose receptor 1	2.29803	C:cell part; F:carbohydrate binding	0	IPR001304 (PFAM); IPR016186 (G3DSA:3.10.100.GENE3D); IPR016187 (SUPERFAMILY); IPR018378 (PROSITE); PTHR22802 (PANTHER), SignalP-NN(euk) (SIGNALP)
+	g7938.t1	---NA---	2.29803	0		tmhmm (TMHMM)
+	g8737.t1	---NA---	2.29803	0		SignalP-NN(euk) (SIGNALP), tmhmm (TMHMM)
+	g9181.t1	protein nhr- isoform b	2.29803	F:binding; F:sequence-specific DNA binding transcription factor activity; F:steroid hormone receptor activity; P:steroid hormone mediated signaling pathway; C:transcription factor complex; ; P:regulation of transcription, DNA-dependent	0	IPR000536 (PFAM); IPR008946 (G3DSA:1.10.565.GENE3D); PTHR24082 (PANTHER), PTHR24082:SF52 (PANTHER), SSF57716 (SUPERFAMILY)
+	g5955.t1	ataxin-1 isoform b	2.29836	C:nuclear lumen; P:locomotory behavior; C:inclusion body; F:protein binding; P:regulation of transcription from RNA polymerase II promoter; P:negative regulation of signal transduction; P:visual behavior; P:phosphorylation; P:membrane depolarization; F:RNA binding	0	IPR003652 (SMART); IPR013723 (PFAM); PTHR13392 (PANTHER)
+	g6316.t1	leucine rich repeat family protein	2.29836	P:regulation of growth rate; P:larval development; F:protein binding	0	IPR001611 (PROFILE); IPR003591 (SMART); PR00019 (PRINTS), G3DSA:3.80.10.10 (GENE3D), PTHR24367 (PANTHER), PTHR24367:SF59 (PANTHER), PF13855 (PFAM), SignalP-NN(euk) (SIGNALP), tmhmm (TMHMM), SSF52058 (SUPERFAMILY)
+	g10051.t1	ubiquitin fusion degradation protein ufd1 containing protein	2.30382	F:binding; P:larval development; P:multicellular organismal aging; P:regulation of growth rate; C:endoplasmic reticulum membrane; P:misfolded or incompletely synthesized protein catabolic process; P:embryo development; P:ubiquitin-dependent protein catabolic process	0	IPR004854 (PANTHER)
+	g1143.t1	---NA---	2.30382	0		SignalP-NN(euk) (SIGNALP), tmhmm (TMHMM)
+	g4259.t1	Hypothetical protein CBG12763 [Caenorhabditis briggsae]	2.30382	0		SignalP-NN(euk) (SIGNALP), tmhmm (TMHMM)
+	g5528.t1	ccr4-not transcription complex subunit 2	2.30581	P:tissue morphogenesis; P:larval development; P:multicellular organism growth; P:multicellular organismal aging; F:protein binding; P:lipid localization; P:regulation of growth rate; P:endocytosis; P:genitalia development; P:embryo development; C:nucleus	0	IPR007282 (PFAM); PTHR23326 (PANTHER), PTHR23326:SF0 (PANTHER)
+	g8437.t1	---NA---	2.30654
+	g1501.t1	acireductone dioxygenase 1	2.30777	P:embryo development; F:acireductone dioxygenase [iron(II)-requiring] activity; P:oxidation-reduction process	0	IPR004313 (PANTHER); IPR011051 (SUPERFAMILY); IPR014710 (G3DSA:2.60.120.GENE3D); PTHR23418:SF0 (PANTHER)
+	g11022.t1	hypothetical protein PIIN_02464 [Piriformospora indica DSM 11827]	2.31007	0		PTHR15606 (PANTHER), PTHR15606:SF2 (PANTHER)
+	g8386.t1	protein isoform a	2.31438	P:acyl-CoA metabolic process; F:thiolester hydrolase activity		IPR006862 (PFAM); IPR014940 (PFAM); IPR016662 (PIR); G3DSA:3.40.50.1820 (GENE3D), PTHR10824 (PANTHER), PTHR10824:SF0 (PANTHER), SSF53474 (SUPERFAMILY)
+	g8399.t1	fatty acid and retinol binding protein	2.31438	F:retinoid binding	0	IPR008632 (PFAM); PTHR31418 (PANTHER), PTHR31418:SF0 (PANTHER), SignalP-NN(euk) (SIGNALP), tmhmm (TMHMM)
+	g11613.t1	zinc finger protein 207	2.31519	C:cell part; F:DNA binding; F:zinc ion binding	0	IPR003656 (PROFILE); IPR007087 (PROSITE); IPR015880 (SMART); PTHR23215 (PANTHER)
+	g11655.t1	---NA---	2.31519	0		no IPS match
+	g11665.t1	dolichol kinase	2.31519	F:dolichol kinase activity; C:integral to endoplasmic reticulum membrane; P:dolichyl monophosphate biosynthetic process	0	IPR000374 (PFAM); IPR026566 (PTHR13205:PANTHER); PTHR13205 (PANTHER), tmhmm (TMHMM)
+	g11733.t1	protein phosphatase methylesterase 1	2.31519	0		no IPS match
+	g12167.t1	---NA---	2.31519	0		SignalP-NN(euk) (SIGNALP), tmhmm (TMHMM)
+	g15073.t1	protein ned-8	2.31519	P:multicellular organism growth; P:nematode larval development; P:genitalia development; P:tissue morphogenesis; C:intracellular membrane-bounded organelle; F:protein binding	0	IPR000626 (PFAM); IPR019954 (PROSITE); IPR019955 (PROFILE); IPR019956 (PRINTS); G3DSA:3.10.20.90 (GENE3D), PTHR10666 (PANTHER), PTHR10666:SF25 (PANTHER), SSF54236 (SUPERFAMILY)
+	g3662.t1	hypothetical protein CRE_17420 [Caenorhabditis remanei]	2.31519	0		G3DSA:2.70.220.10 (GENE3D), SignalP-NN(euk) (SIGNALP)
+	g4014.t1	---NA---	2.31519	0		SignalP-NN(euk) (SIGNALP), tmhmm (TMHMM)
+	g4025.t1	yr24_caeel ame	2.31519	0		IPR009644 (PANTHER); SignalP-NN(euk) (SIGNALP), tmhmm (TMHMM)
+	g4270.t1	innexin unc-9	2.31519	P:anatomical structure development; P:reproduction; C:gap junction	0	IPR000990 (PRINTS); PTHR11893:SF0 (PANTHER), tmhmm (TMHMM)
+	g7178.t1	---NA---	2.31519	0		SignalP-NN(euk) (SIGNALP)
+	g7602.t1	cyclic-nucleotide gated cation channel	2.31519	C:integral to membrane; C:membrane; P:transmembrane transport; P:ion transport; F:ion channel activity; P:transport		IPR000595 (PFAM); IPR014710 (G3DSA:2.60.120.GENE3D); IPR018490 (SUPERFAMILY); G3DSA:1.10.287.630 (GENE3D), G3DSA:1.10.287.70 (GENE3D), PTHR10217 (PANTHER), PTHR10217:SF21 (PANTHER), tmhmm (TMHMM), SSF81324 (SUPERFAMILY)
+	g7876.t1	mitochondrial carrier homolog 2	2.31519	C:integral to membrane; C:membrane; P:transport; C:mitochondrial inner membrane		IPR018108 (PROFILE); IPR023395 (G3DSA:1.50.40.GENE3D); PTHR10780 (PANTHER), PTHR10780:SF2 (PANTHER)
+	g9505.t1	14 kda phosphohistidine phosphatase	2.31519	0		IPR007702 (PFAM); PTHR12258 (PANTHER), PTHR12258:SF1 (PANTHER), SSF143724 (SUPERFAMILY)
+	g2288.t1	---NA---	2.31556	0		IPR002999 (PFAM); G3DSA:2.30.30.140 (GENE3D), tmhmm (TMHMM), SSF63748 (SUPERFAMILY)
+	g3550.t1	---NA---	2.31742	0		PS51257 (PROFILE), tmhmm (TMHMM)
+	g12724.t1	expansin partial	2.31924	F:scavenger receptor activity; F:receptor activity; C:membrane; P:cell wall macromolecule catabolic process		IPR009009 (PFAM); IPR014733 (G3DSA:2.40.40.GENE3D); SignalP-NN(euk) (SIGNALP), tmhmm (TMHMM)
+	g13480.t1	---NA---	2.31948	0		SignalP-NN(euk) (SIGNALP), tmhmm (TMHMM)
+	g14440.t1	24 kda secreted protein	2.32176	0		SignalP-NN(euk) (SIGNALP)
+	g7394.t1	heat repeat-containing protein 7a	2.32433	F:binding		no IPS match
+	g12593.t1	---NA---	2.32752	0		IPR008138 (PFAM); IPR008139 (SMART); IPR011001 (G3DSA:1.10.225.GENE3D); PTHR11480 (PANTHER), SignalP-NN(euk) (SIGNALP)
+	g5297.t1	solute carrier family facilitated glucose transporter member 1	2.32816	P:organic substance transport; F:transmembrane transporter activity; P:metabolic process; C:integral to membrane; P:transmembrane transport	0	IPR005828 (PFAM); IPR005829 (PROSITE); IPR016196 (SUPERFAMILY); IPR020846 (PROFILE); G3DSA:1.20.1250.20 (GENE3D), PTHR24063 (PANTHER), PTHR24063:SF36 (PANTHER), SignalP-NN(euk) (SIGNALP), tmhmm (TMHMM)
+	g11550.t1	---NA---	2.32964	0		tmhmm (TMHMM)
+	g10639.t1	---NA---	2.33021	0		SignalP-NN(euk) (SIGNALP)
+	g10649.t1	protein nhr-253	2.33021	F:sequence-specific DNA binding transcription factor activity; F:steroid hormone receptor activity; P:steroid hormone mediated signaling pathway; C:transcription factor complex; ; P:regulation of transcription, DNA-dependent		IPR000536 (PFAM); IPR008946 (G3DSA:1.10.565.GENE3D); PTHR24083 (PANTHER), PTHR24083:SF5 (PANTHER)
+	g12591.t1	---NA---	2.33021	0		SignalP-NN(euk) (SIGNALP), tmhmm (TMHMM)
+	g15135.t1	hypothetical kda protein in chromosome ii precursor	2.33021	F:binding	0	IPR020328 (PRODOM); SignalP-NN(euk) (SIGNALP)
+	g15522.t1	chondroitin proteoglycan 3	2.33021	0		PR01217 (PRINTS), PS51257 (PROFILE), SignalP-NN(euk) (SIGNALP), tmhmm (TMHMM)
+	g15758.t1	gmp synthase	2.33021	F:GMP synthase (glutamine-hydrolyzing) activity; F:ATP binding; P:GMP biosynthetic process; F:pyrophosphatase activity; P:purine nucleobase metabolic process; P:glutamate metabolic process	EC:6.3.5.0	IPR001674 (PFAM); IPR014729 (G3DSA:3.40.50.GENE3D); IPR017926 (PFAM); IPR022310 (PFAM); IPR025777 (PROFILE); PR00096 (PRINTS), PR00097 (PRINTS), G3DSA:3.30.300.10 (GENE3D), G3DSA:3.40.50.880 (GENE3D), PTHR11922 (PANTHER), PTHR11922:SF2 (PANTHER), SSF52317 (SUPERFAMILY), SSF52402 (SUPERFAMILY), SSF54810 (SUPERFAMILY)
+	g2713.t1	tb2 hva22 family protein	2.33021	F:receptor activity		IPR004345 (PANTHER); PTHR12300:SF13 (PANTHER), tmhmm (TMHMM)
+	g6913.t1	thyrotropin-releasing hormone receptor	2.33021	C:cell part; F:G-protein coupled receptor activity; P:G-protein coupled receptor signaling pathway; C:integral to membrane	0	IPR000276 (PRINTS); IPR009144 (PRINTS); IPR017452 (PROFILE); G3DSA:1.20.1070.10 (GENE3D), PTHR24229 (PANTHER), PTHR24229:SF26 (PANTHER), tmhmm (TMHMM), SSF81321 (SUPERFAMILY)
+	g7243.t1	---NA---	2.33021	0		no IPS match
+	g8733.t1	ankyrin repeat and socs box protein 3	2.33021	P:intracellular signal transduction; F:protein binding		IPR001496 (PFAM); IPR002110 (SMART); IPR020683 (G3DSA:1.25.40.GENE3D); PTHR24189 (PANTHER)
+	g9868.t1	wd repeat domain-containing protein 83	2.33021	F:protein binding		IPR001680 (PFAM); IPR015943 (G3DSA:2.130.10.GENE3D); IPR017986 (PROFILE); PTHR22842 (PANTHER)
+	g16104.t1	protein col-125	2.33046	P:lipid localization; P:protein-based cuticle development; P:anatomical structure morphogenesis; C:intrinsic to membrane; P:larval development; C:proteinaceous extracellular matrix; P:endocytosis; F:structural constituent of cuticle	0	IPR002486 (PFAM); IPR008160 (PFAM); PTHR24023 (PANTHER), PTHR24023:SF269 (PANTHER), SignalP-NN(euk) (SIGNALP), tmhmm (TMHMM)
+	g12196.t1	protein kinase domain	2.33068	C:intrinsic to membrane; C:neuron projection; C:cell body; P:larval development; P:cell-substrate junction assembly; F:guanyl ribonucleotide binding; C:cell fraction; P:anatomical structure morphogenesis; P:embryo development; F:protein binding; F:ATP binding; P:protein phosphorylation; F:protein serine/threonine kinase activity; F:protein tyrosine kinase activity; P:serine family amino acid meta…	0	IPR000095 (G3DSA:3.90.810.GENE3D); IPR000719 (PFAM); IPR002290 (SMART); IPR008271 (PROSITE); IPR011009 (SUPERFAMILY); IPR017441 (PROSITE); IPR020635 (SMART); G3DSA:1.10.510.10 (GENE3D), G3DSA:3.30.200.20 (GENE3D), PTHR24361 (PANTHER), PTHR24361:SF186 (PANTHER)
+	g4044.t1	chondroitin sulfate proteoglycan 4	2.33141	P:embryo development ending in birth or egg hatching		IPR013078 (PFAM); G3DSA:3.40.50.1240 (GENE3D), PTHR32539 (PANTHER), PTHR32539:SF2 (PANTHER), SignalP-NN(euk) (SIGNALP), SSF53254 (SUPERFAMILY)
+	g4698.t1	---NA---	2.33463
+	g7862.t1	granulins- partial	2.33547	0		IPR000118 (PFAM); PTHR12274 (PANTHER), PTHR12274:SF0 (PANTHER), SignalP-NN(euk) (SIGNALP)
+	g14756.t1	---NA---	2.3362	0		SignalP-NN(euk) (SIGNALP), tmhmm (TMHMM)
+	g7837.t1	aggrecan core	2.33832	F:carbohydrate binding		IPR001304 (PFAM); IPR016186 (G3DSA:3.10.100.GENE3D); IPR016187 (SUPERFAMILY); IPR018378 (PROSITE); PTHR22801 (PANTHER), SignalP-NN(euk) (SIGNALP)
+	g3443.t1	cre-srt-43 protein	2.33912	P:lipid storage; C:integral to membrane		IPR019425 (PFAM); PTHR23021 (PANTHER), PTHR23021:SF0 (PANTHER), tmhmm (TMHMM), SSF81321 (SUPERFAMILY)
+	g14466.t1	endoplasmic reticulum mannosyl-oligosaccharide -alpha-mannosidase	2.33921	C:cell part; F:mannosyl-oligosaccharide mannosidase activity; F:calcium ion binding; C:membrane; P:carbohydrate metabolic process	0	IPR001382 (PRINTS); PTHR11742:SF7 (PANTHER)
+	g14459.t1	terminal uridylyltransferase 4	2.34234	F:nucleotidyltransferase activity		IPR002058 (PFAM); IPR002934 (PFAM); G3DSA:3.30.460.10 (GENE3D), PTHR12271 (PANTHER), SignalP-NN(euk) (SIGNALP), SSF81301 (SUPERFAMILY), SSF81631 (SUPERFAMILY)
+	g7836.t1	enhancer of yellow 2 transcription factor homolog	2.34234	C:SAGA-type complex; P:histone modification; P:transcription, DNA-dependent; F:transcription coactivator activity; C:transcription factor complex;	0	IPR018783 (PFAM); PTHR12514 (PANTHER)
+	g8697.t1	speckle-type poz protein	2.34234	C:intracellular part; F:protein binding; P:larval development; P:anatomical structure morphogenesis	0	IPR000210 (SMART); IPR002083 (PFAM); IPR008974 (SUPERFAMILY); IPR011333 (G3DSA:3.30.710.GENE3D); IPR013069 (PFAM); PTHR24413 (PANTHER), PTHR24413:SF23 (PANTHER)
+	g7001.t1	cre-bath-38 protein	2.34279	F:protein binding		IPR000210 (SMART); IPR011333 (G3DSA:3.30.710.GENE3D); IPR013069 (PFAM); PTHR22743 (PANTHER)
+	g10118.t1	---NA---	2.34346	0		tmhmm (TMHMM)
+	g11538.t1	---NA---	2.34346	0		no IPS match
+	g12371.t1	---NA---	2.34346	0		no IPS match
+	g12372.t1	major facilitator superfamily domain-containing protein 8	2.34346	P:multicellular organismal aging; C:integral to membrane; P:transmembrane transport	0	IPR011701 (PFAM); IPR016196 (SUPERFAMILY); IPR020846 (PROFILE); G3DSA:1.20.1250.20 (GENE3D), PTHR24003 (PANTHER), PTHR24003:SF40 (PANTHER), tmhmm (TMHMM)
+	g13167.t1	cre-col-129 protein	2.34346	F:structural constituent of cuticle	0	IPR002486 (PFAM); PTHR24023 (PANTHER), PTHR24023:SF157 (PANTHER), PS51257 (PROFILE), SignalP-NN(euk) (SIGNALP), tmhmm (TMHMM)
+	g13684.t1	udp-glucoronosyl and udp-glucosyl transferase family protein	2.34346	P:lipid localization; P:metabolic process	0	IPR002213 (PANTHER); G3DSA:3.40.50.2000 (GENE3D), tmhmm (TMHMM), SSF53756 (SUPERFAMILY)
+	g13726.t1	---NA---	2.34346	0		IPR003582 (PFAM); PTHR21724 (PANTHER), PTHR21724:SF0 (PANTHER), SignalP-NN(euk) (SIGNALP), tmhmm (TMHMM)
+	g14672.t1	---NA---	2.34346	0		SignalP-NN(euk) (SIGNALP)
+	g4466.t1	polypeptide n-acetylgalactosaminyltransferase 10	2.34346	C:endomembrane system; F:cation binding; F:carbohydrate binding; F:acetylgalactosaminyltransferase activity; C:intracellular membrane-bounded organelle; C:intrinsic to membrane; P:protein folding	0	IPR000772 (PFAM); IPR001173 (PFAM); IPR001179 (PFAM); G3DSA:2.80.10.50 (GENE3D), G3DSA:3.10.50.40 (GENE3D), G3DSA:3.90.550.10 (GENE3D), PTHR11675 (PANTHER), PS51257 (PROFILE), SignalP-NN(euk) (SIGNALP), SSF53448 (SUPERFAMILY), SSF54534 (SUPERFAMILY)
+	g4715.t1	puromycin-sensitive aminopeptidase	2.34346	C:intracellular part; P:embryo development; P:proteolysis; F:metallopeptidase activity; F:zinc ion binding; F:aminopeptidase activity	0	IPR001930 (PANTHER); IPR014782 (PRINTS); IPR015568 (PTHR11533:PANTHER); IPR024571 (PFAM); G3DSA:1.10.390.10 (GENE3D), SignalP-NN(euk) (SIGNALP), tmhmm (TMHMM), SSF55486 (SUPERFAMILY), SSF63737 (SUPERFAMILY)
+	g5433.t1	splicing arginine serine-rich 6	2.34346	P:gastrulation; C:intracellular membrane-bounded organelle; F:nucleic acid binding; P:alteRNAtive mRNA splicing, via spliceosome; P:tissue morphogenesis; P:female gamete generation; P:vulval development; P:regulation of growth rate; P:development of primary sexual characteristics; P:DNA-dependent transcription, termination; P:genitalia development; F:nucleotide binding	0	IPR000504 (PFAM); IPR012677 (G3DSA:3.30.70.GENE3D); PTHR10548 (PANTHER), PTHR10548:SF35 (PANTHER), SSF54928 (SUPERFAMILY)
+	g6868.t1	---NA---	2.34346	0		SignalP-NN(euk) (SIGNALP), tmhmm (TMHMM)
+	g7177.t1	---NA---	2.34346	0		SignalP-NN(euk) (SIGNALP)
+	g8759.t1	ef hand family protein	2.34346	F:transferase activity, transferring phosphorus-containing groups; F:calcium ion binding	0	IPR002048 (SMART); IPR011992 (G3DSA:1.10.238.GENE3D); PTHR10891 (PANTHER), PF13833 (PFAM), SSF47473 (SUPERFAMILY)
+	g9970.t1	transducin beta-like protein 3	2.34346	P:chromosome segregation; P:cell cycle phase; P:regulation of growth rate; P:endocytosis; P:embryo development; F:protein binding; P:rRNA processing; C:small-subunit processome	0	IPR001680 (PFAM); IPR013934 (PFAM); IPR015943 (G3DSA:2.130.10.GENE3D); IPR017986 (PROFILE); PTHR19854 (PANTHER)
+	g7808.t1	granulin- partial	2.34525	0		IPR000118 (PFAM); PTHR12274 (PANTHER), PTHR12274:SF0 (PANTHER), SignalP-NN(euk) (SIGNALP), tmhmm (TMHMM)
+	g12381.t1	protein clh- isoform b	2.34535	P:embryo development; C:intrinsic to membrane; F:voltage-gated chloride channel activity; P:chloride transport; P:transmembrane transport	0	IPR001807 (PRINTS); IPR014743 (G3DSA:1.10.3080.GENE3D); PTHR11689 (PANTHER), PTHR11689:SF5 (PANTHER), tmhmm (TMHMM)
+	g5527.t1	cyclin n-terminal domain-containing protein 1	2.34617	0		no IPS match
+	g8710.t1	major facilitator superfamily domain-containing protein 8	2.34737	P:multicellular organismal aging; C:integral to membrane; P:transmembrane transport	0	IPR011701 (PFAM); IPR016196 (SUPERFAMILY); G3DSA:1.20.1250.20 (GENE3D), PTHR24003 (PANTHER), PTHR24003:SF40 (PANTHER), SignalP-NN(euk) (SIGNALP), tmhmm (TMHMM)
+	g12503.t1	DNA repair protein rad23-1	2.34792	F:protein binding; C:nucleus; P:nucleotide-excision repair; F:damaged DNA binding; P:proteasomal ubiquitin-dependent protein catabolic process		IPR000449 (PFAM); IPR000626 (PFAM); IPR004806 (PRINTS); IPR009060 (SUPERFAMILY); IPR015360 (G3DSA:1.10.10.GENE3D); IPR015940 (SMART); IPR019955 (PROFILE); G3DSA:1.10.8.10 (GENE3D), G3DSA:3.10.20.90 (GENE3D), PTHR10621 (PANTHER), PTHR10621:SF0 (PANTHER), SSF54236 (SUPERFAMILY)
+	g11071.t1	---NA---	2.35077	0		IPR025605 (PROFILE)
+	g1689.t1	opc-8	2.35077	P:metabolic process; F:catalytic activity	0	IPR000873 (PFAM); IPR020845 (PROSITE); G3DSA:2.30.38.10 (GENE3D), G3DSA:3.30.300.30 (GENE3D), G3DSA:3.40.50.980 (GENE3D), PTHR24096 (PANTHER), PTHR24096:SF16 (PANTHER), SSF56801 (SUPERFAMILY)
+	g16178.t1	serpin b10	2.35344	P:negative regulation of peptidase activity; F:serine-type endopeptidase inhibitor activity	0	IPR000215 (PANTHER); IPR023795 (PROSITE); IPR023796 (PFAM); G3DSA:2.30.39.10 (GENE3D), G3DSA:3.30.497.10 (GENE3D)
+	g10651.t1	protein nhr-60	2.35525	P:multicellular organismal development; F:sequence-specific DNA binding transcription factor activity; F:steroid hormone receptor activity; P:steroid hormone mediated signaling pathway; C:transcription factor complex; ; P:regulation of transcription, DNA-dependent	0	IPR000536 (PFAM); IPR008946 (G3DSA:1.10.565.GENE3D); PTHR24083 (PANTHER), PTHR24083:SF5 (PANTHER)
+	g15318.t1	protein	2.35525	P:embryo development; F:ATP binding; P:protein phosphorylation; F:protein tyrosine kinase activity	0	IPR000719 (PFAM); IPR002290 (SMART); IPR008266 (PROSITE); IPR011009 (SUPERFAMILY); IPR017441 (PROSITE); G3DSA:1.10.510.10 (GENE3D), G3DSA:3.30.200.20 (GENE3D), PTHR11909 (PANTHER)
+	g15551.t1	biotin carboxylase	2.35525	F:ATP binding; F:metal ion binding		IPR011761 (PROFILE); IPR013816 (G3DSA:3.30.470.GENE3D); PF13535 (PFAM), SSF56059 (SUPERFAMILY)
+	g4592.t1	chymotrypsin-like serine protease precursor	2.35525	F:serine-type endopeptidase activity; P:proteolysis; F:catalytic activity		IPR001254 (PFAM); IPR001314 (PRINTS); IPR009003 (SUPERFAMILY); IPR018114 (PROSITE); G3DSA:2.40.10.10 (GENE3D), PTHR24260 (PANTHER), SignalP-NN(euk) (SIGNALP), tmhmm (TMHMM)
+	g7030.t1	---NA---	2.35525	0		SignalP-NN(euk) (SIGNALP), tmhmm (TMHMM)
+	g7067.t1	achaete-scute homolog 4	2.35525	F:protein dimerization activity; F:DNA binding		IPR011598 (G3DSA:4.10.280.GENE3D); IPR015660 (PANTHER)
+	g15728.t1	protein	2.3565	F:electron carrier activity; F:heme binding; P:oxidation-reduction process; P:electron transport		IPR001128 (PRINTS); IPR002401 (PRINTS); PTHR24292 (PANTHER)
+	g14456.t1	yl58_caeel ame	2.3592	0		IPR012816 (PFAM); SSF143990 (SUPERFAMILY)
+	g7052.t1	pao retrotransposon peptidase family protein	2.3592	P:DNA integration; F:nucleic acid binding	0	IPR001584 (PFAM); IPR005312 (PFAM); IPR008042 (PFAM); IPR012337 (SUPERFAMILY); G3DSA:3.30.420.10 (GENE3D), PTHR22955 (PANTHER), PTHR22955:SF0 (PANTHER), SSF56672 (SUPERFAMILY)
+	g13816.t1	DNA excision repair protein ercc-6	2.36028	F:DNA binding; F:ATP binding; F:helicase activity	0	IPR000330 (PFAM); IPR001650 (PFAM); IPR014001 (SMART); IPR027417 (SUPERFAMILY); G3DSA:3.40.50.300 (GENE3D), PTHR10799 (PANTHER), PTHR10799:SF49 (PANTHER)
+	g16142.t1	ubiquitin carboxyl-terminal hydrolase 8	2.36091	F:ubiquitin thiolesterase activity; P:ubiquitin-dependent protein catabolic process; P:protein deubiquitination		IPR001394 (PFAM); IPR001763 (SUPERFAMILY); IPR018200 (PROSITE); PTHR24006 (PANTHER), SignalP-NN(euk) (SIGNALP), tmhmm (TMHMM), SSF54001 (SUPERFAMILY)
+	g4415.t1	phosphoenolpyruvate carboxykinase	2.36277	F:cation binding; P:phosphate-containing compound metabolic process; F:transferase activity, transferring phosphorus-containing groups; C:intracellular part; F:GTP binding; P:gluconeogenesis; F:phosphoenolpyruvate carboxykinase (GTP) activity; P:tricarboxylic acid cycle	0	IPR008209 (PIR); IPR008210 (G3DSA:3.40.449.GENE3D); IPR013035 (G3DSA:3.90.228.GENE3D); IPR018091 (PROSITE); SSF53795 (SUPERFAMILY)
+	g10998.t1	uncharacterized protein loc100882774	2.3658	0		IPR012444 (PFAM); PTHR31389 (PANTHER)
+	g12368.t1	---NA---	2.3658
+	g3733.t1	---NA---	2.3658	0		SignalP-NN(euk) (SIGNALP), tmhmm (TMHMM)
+	g9968.t1	nematode cuticle collagen n-terminal domain containing protein	2.3658	P:multicellular organism growth; F:binding; C:collagen and cuticulin-based cuticle extracellular matrix part; P:anatomical structure morphogenesis; F:structural constituent of cuticle	0	IPR002486 (PFAM); PTHR24023 (PANTHER), PS51257 (PROFILE), SignalP-NN(euk) (SIGNALP), tmhmm (TMHMM)
+	g15221.t1	insulin-degrading enzyme	2.36618	F:metal ion binding; F:catalytic activity		IPR007863 (PFAM); IPR011237 (G3DSA:3.30.830.GENE3D); IPR011249 (SUPERFAMILY); IPR011765 (PFAM); PTHR11851 (PANTHER), PTHR11851:SF64 (PANTHER)
+	g8727.t1	protein srt-32	2.36665	C:integral to membrane		IPR019425 (PFAM); PTHR23021 (PANTHER), PTHR23021:SF0 (PANTHER), tmhmm (TMHMM), SSF81321 (SUPERFAMILY)
+	g8751.t1	cre-srt-24 protein	2.36665	C:integral to membrane		IPR019425 (PFAM); PTHR23021 (PANTHER), PTHR23021:SF0 (PANTHER), tmhmm (TMHMM)
+	g12751.t1	protein gly- isoform a	2.36847	F:acetylglucosaminyltransferase activity; C:membrane		IPR003406 (PFAM); PTHR19297 (PANTHER), PTHR19297:SF4 (PANTHER)
+	g11742.t1	---NA---	2.37026	0		SignalP-NN(euk) (SIGNALP), tmhmm (TMHMM)
+	g11343.t1	mov34 mpn pad-1 family protein	2.37261	P:developmental process; F:protein binding	0	IPR000555 (PFAM); PTHR10540 (PANTHER), PTHR10540:SF6 (PANTHER)
+	g13773.t1	cre-tag-275 protein	2.37261	F:metalloendopeptidase activity; P:proteolysis	0	IPR001590 (PFAM); IPR024079 (G3DSA:3.40.390.GENE3D); PTHR11905 (PANTHER), PTHR11905:SF6 (PANTHER), SignalP-NN(euk) (SIGNALP), SSF55486 (SUPERFAMILY)
+	g7827.t1	protein egas-2	2.37403	P:anatomical structure morphogenesis; P:organ development; P:embryo development; P:regulation of cellular process; P:neurogenesis; F:protein binding; F:sodium channel activity; P:sodium ion transport; C:membrane; F:calcium ion binding	0	IPR000152 (PROSITE); IPR000742 (PFAM); IPR001873 (PRINTS); IPR001881 (SMART); IPR013032 (PFAM); G3DSA:1.10.287.770 (GENE3D), G3DSA:2.10.25.10 (GENE3D), PTHR24838 (PANTHER), tmhmm (TMHMM), SSF57196 (SUPERFAMILY)
+	g8709.t1	---NA---	2.37403	0		IPR019420 (PFAM); SignalP-NN(euk) (SIGNALP), tmhmm (TMHMM)
+	g15077.t1	ras-related protein rab-11b	2.37529	P:transcription, DNA-dependent; F:protein binding; P:developmental process involved in reproduction; P:larval development; P:calcium ion-dependent exocytosis; F:adenyl ribonucleotide binding; P:embryo development; P:endocytosis; C:endosome; C:secretory granule; P:cytokinesis; F:GTP binding; P:small GTPase mediated signal transduction; F:GTPase activity; P:GTP catabolic process; P:intracellular pr…	EC:3.6.1.15	IPR001806 (PRINTS); IPR002041 (SMART); IPR003578 (SMART); IPR003579 (SMART); IPR005225 (TIGRFAMs); IPR020849 (SMART); IPR027417 (SUPERFAMILY); G3DSA:3.40.50.300 (GENE3D), PTHR24073 (PANTHER), PTHR24073:SF87 (PANTHER), PS51419 (PROFILE)
+	g4098.t1	protein nhx- isoform b	2.37529	P:embryo development; P:sodium ion transport; P:regulation of pH; F:sodium:hydrogen antiporter activity; C:integral to membrane; P:transmembrane transport; P:proton transport	0	IPR004709 (PRINTS); IPR006153 (PFAM); IPR018416 (PTHR10110:PANTHER); IPR018422 (PANTHER); SignalP-NN(euk) (SIGNALP), tmhmm (TMHMM)
+	g6273.t1	---NA---	2.37869	F:G-protein coupled receptor activity; P:G-protein coupled receptor signaling pathway; C:integral to membrane		IPR000276 (PROSITE); IPR019425 (PFAM); G3DSA:1.20.1070.10 (GENE3D), SignalP-NN(euk) (SIGNALP), tmhmm (TMHMM), SSF81321 (SUPERFAMILY)
+	g7069.t1	protein madf-5	2.3806	F:DNA binding	0	IPR004210 (PROFILE); IPR006578 (PFAM); PTHR12243 (PANTHER), PTHR12243:SF0 (PANTHER)
+	g12750.t1	---NA---	2.38268	0		SignalP-NN(euk) (SIGNALP), tmhmm (TMHMM)
+	g10109.t1	heat shock 70 kda protein 13-like	2.38389	F:nucleotide binding	0	IPR013126 (PRINTS); IPR018181 (PROSITE); G3DSA:3.30.30.30 (GENE3D), G3DSA:3.30.420.40 (GENE3D), G3DSA:3.90.640.10 (GENE3D), PTHR19375 (PANTHER), PTHR19375:SF11 (PANTHER), SSF53067 (SUPERFAMILY)
+	g10934.t1	yyt6_caeel ame	2.38389	P:larval development	0	PD033479 (PRODOM)
+	g12714.t1	---NA---	2.38389	0		SignalP-NN(euk) (SIGNALP)
+	g15965.t1	immunoglobulin i-set domain containing protein	2.38389	P:axon guidance; C:integral to membrane; F:transmembrane signaling receptor activity; F:protein binding; P:signal transduction	0	IPR007110 (PROFILE); IPR013783 (G3DSA:2.60.40.GENE3D); PTHR10489 (PANTHER), PTHR10489:SF141 (PANTHER), PF13895 (PFAM), SignalP-NN(euk) (SIGNALP), SSF48726 (SUPERFAMILY)
+	g6163.t1	---NA---	2.38389	0		tmhmm (TMHMM)
+	g7003.t1	---NA---	2.38389	0		SignalP-NN(euk) (SIGNALP), tmhmm (TMHMM)
+	g7029.t1	---NA---	2.38389	0		SignalP-NN(euk) (SIGNALP), tmhmm (TMHMM)
+	g7066.t1	---NA---	2.38389	0		SignalP-NN(euk) (SIGNALP), tmhmm (TMHMM)
+	g7072.t1	---NA---	2.38389	0		no IPS match
+	g8865.t1	patched family protein	2.38389	C:integral to membrane; F:hedgehog receptor activity; P:signal transduction		IPR000731 (PROFILE); IPR003392 (PFAM); G3DSA:1.20.1640.10 (GENE3D), PTHR10796 (PANTHER), PTHR10796:SF32 (PANTHER), SignalP-NN(euk) (SIGNALP), tmhmm (TMHMM), SSF82866 (SUPERFAMILY)
+	g7083.t1	---NA---	2.38473	0		no IPS match
+	g14452.t1	---NA---	2.38846	0		SignalP-NN(euk) (SIGNALP)
+	g11650.t1	pericentriolar material 1 protein	2.38891	P:cellular developmental process; F:binding; C:centrosome; P:microtubule cytoskeleton organization; P:nervous system development; P:biological regulation; P:cellular localization; P:protein localization	0	IPR024138 (PANTHER); PTHR14164:SF4 (PANTHER)
+	g12582.t1	neurocan core protein precursor	2.38891	F:carbohydrate binding		IPR001304 (PFAM); IPR016186 (G3DSA:3.10.100.GENE3D); IPR016187 (SUPERFAMILY); PTHR22801 (PANTHER), SignalP-NN(euk) (SIGNALP), tmhmm (TMHMM)
+	g14671.t1	---NA---	2.3917	0		no IPS match
+	g4591.t1	---NA---	2.3917	0		no IPS match
+	g8649.t1	protein galt-1	2.3917	0		IPR008166 (PFAM); PTHR21461 (PANTHER), PTHR21461:SF0 (PANTHER), SignalP-NN(euk) (SIGNALP), tmhmm (TMHMM)
+	g9836.t1	---NA---	2.3917
+	g12719.t1	---NA---	2.39252	0		no IPS match
+	g12579.t1	c-type lectin	2.39749	F:carbohydrate binding		IPR001304 (PFAM); IPR016186 (G3DSA:3.10.100.GENE3D); IPR016187 (SUPERFAMILY); PTHR22801 (PANTHER), SignalP-NN(euk) (SIGNALP)
+	g6879.t1	---NA---	2.39884	0		no IPS match
+	g8755.t1	cre-srx-12 protein	2.39939	C:integral to membrane		IPR017452 (PROFILE); IPR019430 (PFAM); G3DSA:1.20.1070.10 (GENE3D), PTHR23017 (PANTHER), SignalP-NN(euk) (SIGNALP), tmhmm (TMHMM), SSF81321 (SUPERFAMILY)
+	g14454.t1	poly -specific endoribonuclease-like	2.40082	F:endonuclease activity; F:nucleic acid binding	0	IPR018998 (PFAM); PTHR12439 (PANTHER), PTHR12439:SF6 (PANTHER), SignalP-NN(euk) (SIGNALP), SSF142877 (SUPERFAMILY)
+	g10128.t1	---NA---	2.40327	0		no IPS match
+	g7145.t1	set1 ash2 histone methyltransferase complex subunit ash2	2.40534	C:intracellular membrane-bounded organelle; P:genitalia development; P:multicellular organismal aging; P:histone lysine methylation; P:wing disc morphogenesis; P:vulval development; F:protein binding; F:zinc ion binding	0	IPR001870 (PROFILE); IPR001965 (SMART); IPR003877 (PFAM); IPR008985 (SUPERFAMILY); IPR011011 (SUPERFAMILY); IPR013083 (G3DSA:3.30.40.GENE3D); IPR018355 (SMART); IPR019786 (PROSITE); PTHR10598 (PANTHER)
+	g10650.t1	protein nhr-173	2.40538	F:sequence-specific DNA binding transcription factor activity; F:steroid hormone receptor activity; P:steroid hormone mediated signaling pathway; F:zinc ion binding; F:sequence-specific DNA binding; C:transcription factor complex; ; P:regulation of transcription, DNA-dependent		IPR000536 (SMART); IPR001628 (PRINTS); IPR008946 (G3DSA:1.10.565.GENE3D); IPR013088 (G3DSA:3.30.50.GENE3D); PTHR24083 (PANTHER), PTHR24083:SF5 (PANTHER), SSF57716 (SUPERFAMILY)
+	g8412.t1	oxidoreductase dhs-27	2.40538	F:transferase activity, transferring phosphorus-containing groups; P:oxidation-reduction process; F:oxidoreductase activity; P:metabolic process; F:kinase activity; P:phosphorylation		IPR011009 (SUPERFAMILY); IPR012877 (PANTHER); IPR015897 (SMART); G3DSA:3.90.1200.10 (GENE3D)
+	g11350.t1	multidrug resistance-associated protein 1-like	2.40627	P:drug transport; C:integral to membrane; C:intracellular part; F:lipid transporter activity; F:ATPase activity, coupled to transmembrane movement of substances; C:plasma membrane; F:ATP binding; P:transmembrane transport; P:lipid transport	0	IPR001140 (PFAM); IPR003439 (PFAM); IPR003593 (SMART); IPR011527 (SUPERFAMILY); IPR017871 (PROSITE); IPR017940 (PROFILE); IPR027417 (SUPERFAMILY); G3DSA:1.20.1560.10 (GENE3D), G3DSA:3.40.50.300 (GENE3D), PTHR24223 (PANTHER), tmhmm (TMHMM)
+	g10999.t1	---NA---	2.41141
+	g7082.t1	---NA---	2.41141	0		SignalP-NN(euk) (SIGNALP), tmhmm (TMHMM)
+	g8731.t1	---NA---	2.41141	0		SignalP-NN(euk) (SIGNALP)
+	g9798.t1	cell cycle checkpoint protein rad1	2.41295	F:binding; P:DNA replication; P:regulation of cellular process; C:nucleus; P:DNA repair	0	IPR003021 (PRINTS); G3DSA:3.70.10.10 (GENE3D), SSF55979 (SUPERFAMILY)
+	g13422.t1	ubiquitin carboxyl-terminal hydrolase 8	2.41489	F:ubiquitin thiolesterase activity; P:ubiquitin-dependent protein catabolic process; P:protein deubiquitination		IPR001394 (PFAM); IPR001763 (SUPERFAMILY); IPR018200 (PROSITE); PTHR24006 (PANTHER), SSF54001 (SUPERFAMILY)
+	g4677.t1	domain-containing protein	2.41489	P:cellular protein metabolic process; F:protein binding	0	IPR001623 (PRINTS); IPR018253 (PROSITE); PTHR24078 (PANTHER), PTHR24078:SF5 (PANTHER)
+	g12414.t1	---NA---	2.41601	F:sequence-specific DNA binding transcription factor activity; F:sequence-specific DNA binding; C:transcription factor complex;		IPR001356 (PFAM); IPR009057 (G3DSA:1.10.10.GENE3D)
+	g12436.t1	s-phase kinase-associated protein 1a	2.41601	F:catalytic activity; C:intracellular part; P:ubiquitin-dependent protein catabolic process	0	IPR001232 (PANTHER); IPR011333 (G3DSA:3.30.710.GENE3D); IPR016072 (PFAM); IPR016073 (PFAM); IPR016897 (PIR)
+	g9070.t1	polyubiquitin-a- partial	2.41889	C:endocytic vesicle; C:organelle membrane; C:nuclear lumen; P:positive regulation of sequence-specific DNA binding transcription factor activity; P:antigen receptor-mediated signaling pathway; P:DNA metabolic process; P:S phase; P:DNA damage response, signal transduction by p53 class mediator; P:negative regulation of apoptotic process; P:epidermal growth factor receptor signaling pathway; P:cell…	0	IPR000626 (PFAM); IPR002906 (PFAM); IPR019954 (PROSITE); IPR019955 (PROFILE); IPR019956 (PRINTS); G3DSA:3.10.20.90 (GENE3D), PTHR10666 (PANTHER), SSF54236 (SUPERFAMILY)
+	g10831.t1	spermine oxidase	2.42212	F:oxidoreductase activity; P:oxidation-reduction process		IPR002937 (PFAM); G3DSA:3.50.50.60 (GENE3D), G3DSA:3.90.660.10 (GENE3D), PTHR10742 (PANTHER), PTHR10742:SF22 (PANTHER), SSF51905 (SUPERFAMILY), SSF54373 (SUPERFAMILY)
+	g11037.t1	protein	2.42212	P:regulation of synaptic transmission; F:carboxylesterase activity; F:hydrolase activity		IPR002018 (PFAM); IPR019826 (PROSITE); G3DSA:3.40.50.1820 (GENE3D), PTHR11559 (PANTHER), SignalP-NN(euk) (SIGNALP), tmhmm (TMHMM), SSF53474 (SUPERFAMILY)
+	g15062.t1	---NA---	2.42595
+	g5531.t1	methyltransferase-like protein 13 isoform 1	2.4269	F:methyltransferase activity; P:metabolic process; F:catalytic activity; P:methylation; F:transferase activity; F:protein binding; F:O-methyltransferase activity		IPR025714 (PFAM); G3DSA:3.40.50.150 (GENE3D), PTHR12176 (PANTHER), PTHR12176:SF9 (PANTHER), PF12847 (PFAM), SSF53335 (SUPERFAMILY)
+	g15577.t1	---NA---	2.428
+	g13742.t1	protein zeu1	2.43135	C:nuclear lumen; P:larval development; C:cytoplasmic part; P:embryo development; F:thymidylate kinase activity; F:ATP binding; P:dTDP biosynthetic process; P:pyrimidine nucleobase metabolic process	0	IPR018094 (PANTHER); IPR027417 (SUPERFAMILY); G3DSA:3.40.50.300 (GENE3D), PF02223 (PFAM)
+	g14658.t1	traf-interacting partial	2.43304	F:protein binding; F:zinc ion binding		IPR001841 (PFAM); IPR013083 (G3DSA:3.30.40.GENE3D); PTHR22937 (PANTHER), PTHR22937:SF11 (PANTHER), SSF57850 (SUPERFAMILY)
+	g7049.t1	solute carrier family facilitated glucose transporter member 1	2.43551	C:integral to membrane; F:transmembrane transporter activity; P:transmembrane transport	0	IPR005828 (PFAM); IPR016196 (SUPERFAMILY); IPR020846 (PROFILE); G3DSA:1.20.1250.20 (GENE3D), PTHR24063 (PANTHER), PTHR24063:SF34 (PANTHER), SignalP-NN(euk) (SIGNALP), tmhmm (TMHMM)
+	g11654.t1	transmembrane protein 111-like	2.43732	C:membrane	0	IPR002809 (PFAM); IPR008568 (PIR); SignalP-NN(euk) (SIGNALP), tmhmm (TMHMM)
+	g12581.t1	c-type lectin	2.43905	F:carbohydrate binding		IPR001304 (PFAM); IPR016186 (G3DSA:3.10.100.GENE3D); IPR016187 (SUPERFAMILY); IPR018378 (PROSITE); PTHR22801 (PANTHER), SignalP-NN(euk) (SIGNALP)
+	g15641.t1	chondroitin proteoglycan 4	2.44051	0		SignalP-NN(euk) (SIGNALP)
+	g9785.t1	hypothetical protein WUBG_07680 [Wuchereria bancrofti]	2.44305	0		SignalP-NN(euk) (SIGNALP), tmhmm (TMHMM)
+	g8785.t1	zinc finger protein 183	2.44722	P:embryo development; P:cell proliferation; P:meiosis; P:developmental process involved in reproduction; P:larval development; F:nucleic acid binding; F:zinc ion binding; F:protein binding	0	IPR000571 (G3DSA:4.10.1000.GENE3D); IPR001841 (SMART); IPR013083 (G3DSA:3.30.40.GENE3D); IPR017907 (PROSITE); PTHR12930 (PANTHER), PF13923 (PFAM), SSF57850 (SUPERFAMILY), SSF90229 (SUPERFAMILY)
+	g14766.t1	---NA---	2.47918	0		SignalP-NN(euk) (SIGNALP), tmhmm (TMHMM)
+	g4773.t1	protein srx-13	2.48209	C:integral to membrane		IPR017452 (PROFILE); IPR019430 (PFAM); G3DSA:1.20.1070.10 (GENE3D), PTHR23017 (PANTHER), SignalP-NN(euk) (SIGNALP), tmhmm (TMHMM), SSF81321 (SUPERFAMILY)
+	g11539.t1	histone h2a	2.4947	C:nuclear lumen; C:nucleosome; F:DNA binding; P:nucleosome assembly; F:protein heterodimerization activity	0	IPR002119 (PRINTS); IPR007125 (PFAM); IPR009072 (G3DSA:1.10.20.GENE3D); PTHR23430 (PANTHER), tmhmm (TMHMM)
+	g91.t1	small subunit ribosomal protein 25	2.51323	C:ribonucleoprotein complex; P:embryo development	0	IPR004977 (PRODOM)
+	g6196.t1	protein nuo-6	2.55465	C:mitochondrion; F:NADH dehydrogenase (ubiquinone) activity; P:mitochondrial electron transport, NADH to ubiquinone; P:ubiquinone biosynthetic process; P:sodium ion transport; P:proton transport	0	IPR009866 (PANTHER); PTHR15469:SF0 (PANTHER), tmhmm (TMHMM)
