# Supplementary material for: Signatures of co-evolutionary host-pathogen interactions in the genome of the entomopathogenic nematode Steinernema carpocapsae
Source: BMC Evol Biol. 2017 Apr 26;17:108. doi: 10.1186/s12862-017-0935-x (PMC5405473; doi:10.1186/s12862-017-0935-x)
Supplement: Supplementary file 8 — GO Distribution by Level 4 of Steinernema carpocapsae protein coding genes included in windows with significant Tajima’s D values. (XLSX 33 kb) [file 12862_2017_935_MOESM8_ESM.xlsx]

## Sheet: Hoja1
Additional file 8. GO Distribution by Level (4) of S. carpocapsae genes in windows with significant Tajima’s D value.
BP, Biological process; MF, Molecular function; CC, Cellular component.
Go Category	GO-id	GO-term	#Sequences	Sequences
BP	GO:0043170	macromolecule metabolic process	107	g4592.t1, g7050.t1, g10245.t1, g12927.t1, g11084.t1, g5014.t1, g5169.t1, g8515.t1, g13422.t1, g7949.t1, g14364.t1, g4677.t1, g3086.t1, g961.t1, g16142.t1, g14616.t1, g9650.t1, g15077.t1, g9798.t1, g7351.t1, g9970.t1, g12853.t1, g10213.t1, g9999.t1, g3027.t1, g13064.t1, g15798.t1, g11378.t1, g7071.t1, g2714.t1, g7145.t1, g16241.t1, g10051.t1, g16178.t1, g7052.t1, g9181.t1, g1764.t1, g4715.t1, g677…
BP	GO:0007275	multicellular organism development	96	g11135.t1, g7827.t1, g1501.t1, g12381.t1, g10912.t1, g2901.t1, g16214.t1, g3140.t1, g8987.t1, g4875.t1, g1269.t1, g13958.t1, g5169.t1, g13742.t1, g14360.t1, g12196.t1, g8785.t1, g7949.t1, g6504.t1, g1329.t1, g3211.t1, g12372.t1, g15965.t1, g8938.t1, g8710.t1, g3489.t1, g7232.t1, g2530.t1, g2899.t1, g15634.t1, g3852.t1, g4098.t1, g4910.t1, g13224.t1, g3164.t1, g4314.t1, g16104.t1, g9047.t1, g91.t1…
BP	GO:0044260	cellular macromolecule metabolic process	89	g12436.t1, g4223.t1, g11122.t1, g7050.t1, g10245.t1, g2901.t1, g8987.t1, g11084.t1, g3144.t1, g5014.t1, g5169.t1, g8515.t1, g13422.t1, g7949.t1, g9070.t1, g12196.t1, g9424.t1, g10212.t1, g14364.t1, g15908.t1, g8938.t1, g4818.t1, g4677.t1, g7232.t1, g11383.t1, g2899.t1, g3086.t1, g7836.t1, g961.t1, g13163.t1, g4910.t1, g16142.t1, g14616.t1, g13350.t1, g9650.t1, g15413.t1, g15077.t1, g9798.t1, g106…
BP	GO:0034641	cellular nitrogen compound metabolic process	70	g4223.t1, g11122.t1, g7050.t1, g10245.t1, g10912.t1, g8987.t1, g16214.t1, g4875.t1, g11084.t1, g6196.t1, g13742.t1, g5169.t1, g7949.t1, g9070.t1, g9424.t1, g10212.t1, g14364.t1, g15908.t1, g8938.t1, g4818.t1, g7232.t1, g11383.t1, g2899.t1, g3086.t1, g7836.t1, g961.t1, g4910.t1, g14616.t1, g15758.t1, g9047.t1, g15077.t1, g9798.t1, g10650.t1, g9970.t1, g12853.t1, g10213.t1, g3027.t1, g2896.t1, g157…
BP	GO:1901360	organic cyclic compound metabolic process	66	g4223.t1, g7050.t1, g10245.t1, g10912.t1, g8987.t1, g16214.t1, g4875.t1, g11084.t1, g6196.t1, g5014.t1, g13742.t1, g5169.t1, g7949.t1, g9070.t1, g10212.t1, g14364.t1, g15908.t1, g8938.t1, g4818.t1, g7232.t1, g11383.t1, g7836.t1, g961.t1, g14616.t1, g15758.t1, g9047.t1, g15077.t1, g9798.t1, g10650.t1, g9970.t1, g12853.t1, g10213.t1, g3027.t1, g2896.t1, g13064.t1, g15798.t1, g7071.t1, g7180.t1, g37…
BP	GO:0006810	transport	65	g3192.t1, g7827.t1, g11135.t1, g12381.t1, g6196.t1, g1269.t1, g8707.t1, g13958.t1, g14607.t1, g3920.t1, g9070.t1, g11350.t1, g2870.t1, g4696.t1, g12372.t1, g5297.t1, g8710.t1, g3489.t1, g16276.t1, g15634.t1, g9484.t1, g13079.t1, g7049.t1, g4098.t1, g5544.t1, g3813.t1, g16104.t1, g15434.t1, g10538.t1, g9047.t1, g15077.t1, g9970.t1, g2449.t1, g1274.t1, g3545.t1, g7781.t1, g2483.t1, g4594.t1, g282.t…
BP	GO:0019538	protein metabolic process	64	g12436.t1, g4223.t1, g10633.t1, g4592.t1, g11122.t1, g2901.t1, g12927.t1, g3144.t1, g5014.t1, g13422.t1, g9070.t1, g12196.t1, g9424.t1, g14364.t1, g15908.t1, g4677.t1, g2899.t1, g3086.t1, g13293.t1, g7836.t1, g15430.t1, g13163.t1, g4910.t1, g16142.t1, g13350.t1, g9650.t1, g15413.t1, g4175.t1, g7351.t1, g13773.t1, g9999.t1, g3027.t1, g15318.t1, g13064.t1, g15798.t1, g11378.t1, g2823.t1, g2714.t1, …
BP	GO:0006725	cellular aromatic compound metabolic process	64	g4223.t1, g7050.t1, g10245.t1, g10912.t1, g8987.t1, g4875.t1, g11084.t1, g6196.t1, g5014.t1, g13742.t1, g5169.t1, g7949.t1, g9070.t1, g10212.t1, g14364.t1, g15908.t1, g8938.t1, g4818.t1, g7232.t1, g11383.t1, g7836.t1, g961.t1, g14616.t1, g15758.t1, g9047.t1, g15077.t1, g9798.t1, g10650.t1, g9970.t1, g12853.t1, g10213.t1, g3027.t1, g2896.t1, g13064.t1, g15798.t1, g7071.t1, g7180.t1, g3700.t1, g158…
BP	GO:0046483	heterocycle metabolic process	63	g4223.t1, g7050.t1, g10245.t1, g10912.t1, g8987.t1, g16214.t1, g4875.t1, g11084.t1, g6196.t1, g13742.t1, g5169.t1, g7949.t1, g9070.t1, g10212.t1, g14364.t1, g15908.t1, g8938.t1, g4818.t1, g7232.t1, g11383.t1, g7836.t1, g961.t1, g14616.t1, g15758.t1, g9047.t1, g15077.t1, g9798.t1, g10650.t1, g9970.t1, g12853.t1, g10213.t1, g3027.t1, g2896.t1, g13064.t1, g15798.t1, g7071.t1, g7180.t1, g3700.t1, g15…
BP	GO:0006139	nucleobase-containing compound metabolic process	59	g4223.t1, g7050.t1, g10245.t1, g8987.t1, g4875.t1, g11084.t1, g6196.t1, g13742.t1, g5169.t1, g7949.t1, g9070.t1, g10212.t1, g14364.t1, g15908.t1, g8938.t1, g4818.t1, g7232.t1, g11383.t1, g7836.t1, g961.t1, g14616.t1, g15758.t1, g9047.t1, g15077.t1, g9798.t1, g10650.t1, g9970.t1, g12853.t1, g10213.t1, g3027.t1, g2896.t1, g15798.t1, g7071.t1, g7180.t1, g3700.t1, g15822.t1, g16241.t1, g7052.t1, g918…
BP	GO:0044249	cellular biosynthetic process	55	g11122.t1, g10245.t1, g11084.t1, g6196.t1, g5169.t1, g8515.t1, g13742.t1, g7949.t1, g6504.t1, g9070.t1, g9424.t1, g14364.t1, g15908.t1, g8938.t1, g4818.t1, g2899.t1, g11383.t1, g3086.t1, g7836.t1, g14616.t1, g15758.t1, g9047.t1, g15077.t1, g9798.t1, g10650.t1, g7351.t1, g11665.t1, g12853.t1, g10213.t1, g3027.t1, g13064.t1, g15798.t1, g7071.t1, g7180.t1, g3700.t1, g16241.t1, g9181.t1, g5597.t1, g8…
BP	GO:1901576	organic substance biosynthetic process	55	g11122.t1, g10245.t1, g11084.t1, g6196.t1, g5169.t1, g8515.t1, g13742.t1, g7949.t1, g9070.t1, g9424.t1, g14364.t1, g15908.t1, g8938.t1, g4818.t1, g11383.t1, g2899.t1, g3086.t1, g7836.t1, g14616.t1, g15758.t1, g9047.t1, g15077.t1, g9798.t1, g10650.t1, g7351.t1, g11665.t1, g12853.t1, g10213.t1, g3027.t1, g15798.t1, g7071.t1, g7180.t1, g3700.t1, g16241.t1, g9181.t1, g5597.t1, g8678.t1, g3567.t1, g12…
BP	GO:0009791	post-embryonic development	54	g3140.t1, g8987.t1, g1269.t1, g13742.t1, g13958.t1, g5169.t1, g14360.t1, g12196.t1, g8785.t1, g1329.t1, g3211.t1, g7232.t1, g2899.t1, g15634.t1, g3852.t1, g3164.t1, g4314.t1, g16104.t1, g9047.t1, g15077.t1, g2449.t1, g3027.t1, g7781.t1, g6316.t1, g15073.t1, g13064.t1, g2034.t1, g7145.t1, g3161.t1, g12315.t1, g6166.t1, g8697.t1, g10051.t1, g6766.t1, g8678.t1, g9554.t1, g10965.t1, g5433.t1, g6776.t…
BP	GO:0007154	cell communication	48	g3251.t1, g15798.t1, g112.t1, g2714.t1, g10115.t1, g10245.t1, g2901.t1, g3239.t1, g1269.t1, g13958.t1, g10432.t1, g8865.t1, g8733.t1, g9070.t1, g6273.t1, g9181.t1, g411.t1, g14364.t1, g3026.t1, g15743.t1, g15965.t1, g1147.t1, g3221.t1, g6913.t1, g11255.t1, g5955.t1, g10651.t1, g10172.t1, g3533.t1, g4314.t1, g3813.t1, g5544.t1, g1176.t1, g3811.t1, g5661.t1, g6631.t1, g15077.t1, g38.t1, g4175.t1, g…
BP	GO:0007165	signal transduction	45	g3251.t1, g15798.t1, g112.t1, g2714.t1, g10115.t1, g10245.t1, g2901.t1, g3239.t1, g1269.t1, g10432.t1, g13958.t1, g8865.t1, g8733.t1, g9070.t1, g6273.t1, g9181.t1, g411.t1, g14364.t1, g3026.t1, g15743.t1, g15965.t1, g1147.t1, g3221.t1, g6913.t1, g11255.t1, g5955.t1, g10651.t1, g3533.t1, g3813.t1, g5544.t1, g4314.t1, g1176.t1, g3811.t1, g5661.t1, g15077.t1, g38.t1, g4175.t1, g10650.t1, g4909.t1, g…
BP	GO:1901564	organonitrogen compound metabolic process	40	g15798.t1, g2823.t1, g3866.t1, g11122.t1, g13294.t1, g10912.t1, g2901.t1, g15822.t1, g16214.t1, g6196.t1, g5014.t1, g16241.t1, g13742.t1, g12196.t1, g6504.t1, g9070.t1, g9424.t1, g2820.t1, g5597.t1, g8678.t1, g3567.t1, g6776.t1, g2899.t1, g3086.t1, g13163.t1, g4910.t1, g2736.t1, g15758.t1, g9047.t1, g2672.t1, g6631.t1, g15413.t1, g2757.t1, g16267.t1, g15605.t1, g12853.t1, g8520.t1, g3027.t1, g158…
BP	GO:0044281	small molecule metabolic process	37	g15798.t1, g2823.t1, g13294.t1, g10912.t1, g2901.t1, g3700.t1, g15822.t1, g16214.t1, g4875.t1, g6196.t1, g5014.t1, g16241.t1, g13742.t1, g10585.t1, g12196.t1, g6504.t1, g2820.t1, g5597.t1, g3567.t1, g8320.t1, g11438.t1, g4415.t1, g13163.t1, g2736.t1, g15758.t1, g9047.t1, g2672.t1, g6631.t1, g15413.t1, g16267.t1, g15605.t1, g7351.t1, g7731.t1, g12853.t1, g8520.t1, g3027.t1, g15851.t1
BP	GO:0006793	phosphorus metabolic process	34	g15798.t1, g2823.t1, g2714.t1, g2901.t1, g3700.t1, g15822.t1, g4875.t1, g6196.t1, g3144.t1, g5014.t1, g13742.t1, g12196.t1, g9070.t1, g2820.t1, g5597.t1, g3567.t1, g8320.t1, g4415.t1, g13163.t1, g5955.t1, g3533.t1, g13350.t1, g15758.t1, g9047.t1, g2672.t1, g6631.t1, g15413.t1, g3809.t1, g15605.t1, g11665.t1, g7731.t1, g8520.t1, g15318.t1, g15851.t1
BP	GO:0040009	regulation of growth rate	30	g3140.t1, g13958.t1, g5169.t1, g10051.t1, g6504.t1, g8678.t1, g9554.t1, g8320.t1, g5433.t1, g6776.t1, g2899.t1, g3084.t1, g2127.t1, g3852.t1, g3533.t1, g3164.t1, g1157.t1, g5528.t1, g9047.t1, g3480.t1, g9970.t1, g7731.t1, g2449.t1, g3027.t1, g5365.t1, g8436.t1, g7781.t1, g6316.t1, g13064.t1, g3021.t1
BP	GO:0048731	system development	26	g7827.t1, g2714.t1, g7145.t1, g2901.t1, g13958.t1, g5169.t1, g6766.t1, g8678.t1, g9554.t1, g10965.t1, g11650.t1, g15965.t1, g5433.t1, g9465.t1, g7232.t1, g2127.t1, g3852.t1, g1157.t1, g5528.t1, g9047.t1, g6631.t1, g3094.t1, g2787.t1, g7781.t1, g15073.t1, g15851.t1
BP	GO:0060255	regulation of macromolecule metabolic process	26	g11122.t1, g7180.t1, g2714.t1, g10245.t1, g11084.t1, g8267.t1, g16178.t1, g7949.t1, g9181.t1, g9070.t1, g5597.t1, g8678.t1, g15908.t1, g12414.t1, g8938.t1, g9465.t1, g3086.t1, g7836.t1, g10651.t1, g5955.t1, g38.t1, g10650.t1, g15605.t1, g12853.t1, g5365.t1, g10649.t1
BP	GO:0080090	regulation of primary metabolic process	25	g11122.t1, g7180.t1, g2714.t1, g10245.t1, g11084.t1, g8267.t1, g16178.t1, g7949.t1, g9181.t1, g9070.t1, g5597.t1, g8678.t1, g15908.t1, g12414.t1, g8938.t1, g9465.t1, g3086.t1, g7836.t1, g10651.t1, g5955.t1, g38.t1, g10650.t1, g15605.t1, g12853.t1, g10649.t1
BP	GO:0031323	regulation of cellular metabolic process	25	g11122.t1, g7180.t1, g2714.t1, g10245.t1, g11084.t1, g8267.t1, g16178.t1, g7949.t1, g9181.t1, g9070.t1, g5597.t1, g8678.t1, g15908.t1, g12414.t1, g8938.t1, g9465.t1, g3086.t1, g7836.t1, g10651.t1, g5955.t1, g38.t1, g15605.t1, g10650.t1, g12853.t1, g10649.t1
BP	GO:0007568	aging	24	g2034.t1, g10376.t1, g7145.t1, g10912.t1, g1565.t1, g3140.t1, g3164.t1, g8987.t1, g1269.t1, g5528.t1, g6166.t1, g9047.t1, g10051.t1, g2757.t1, g6631.t1, g10375.t1, g3480.t1, g6504.t1, g7731.t1, g7949.t1, g8678.t1, g12372.t1, g13064.t1, g8710.t1
BP	GO:0006082	organic acid metabolic process	23	g4415.t1, g2823.t1, g13163.t1, g13294.t1, g2901.t1, g10912.t1, g2736.t1, g15758.t1, g5014.t1, g16241.t1, g9047.t1, g2672.t1, g15413.t1, g15605.t1, g7351.t1, g12196.t1, g6504.t1, g12853.t1, g2820.t1, g5597.t1, g8520.t1, g3567.t1, g15851.t1
BP	GO:0006996	organelle organization	23	g11332.t1, g7232.t1, g3084.t1, g13163.t1, g13401.t1, g2127.t1, g961.t1, g10912.t1, g6451.t1, g8987.t1, g4875.t1, g2849.t1, g9113.t1, g9650.t1, g12315.t1, g5169.t1, g8785.t1, g11539.t1, g12224.t1, g11650.t1, g2896.t1, g13064.t1, g3021.t1
BP	GO:0009889	regulation of biosynthetic process	21	g9465.t1, g3086.t1, g7836.t1, g11122.t1, g7180.t1, g10245.t1, g10651.t1, g5955.t1, g11084.t1, g38.t1, g10650.t1, g7949.t1, g9181.t1, g12853.t1, g9070.t1, g5597.t1, g8678.t1, g15908.t1, g10649.t1, g12414.t1, g8938.t1
BP	GO:0051171	regulation of nitrogen compound metabolic process	21	g9465.t1, g3086.t1, g7836.t1, g11122.t1, g7180.t1, g10245.t1, g10651.t1, g5955.t1, g11084.t1, g38.t1, g10650.t1, g7949.t1, g9181.t1, g12853.t1, g9070.t1, g5597.t1, g8678.t1, g15908.t1, g10649.t1, g12414.t1, g8938.t1
BP	GO:1901575	organic substance catabolic process	21	g12436.t1, g4910.t1, g13294.t1, g2714.t1, g3533.t1, g16142.t1, g4875.t1, g9650.t1, g2736.t1, g6166.t1, g9047.t1, g8267.t1, g10051.t1, g13422.t1, g9070.t1, g12853.t1, g10212.t1, g12224.t1, g3567.t1, g12503.t1, g2896.t1
BP	GO:0048513	animal organ development	20	g5433.t1, g9465.t1, g7232.t1, g7827.t1, g2127.t1, g3852.t1, g7145.t1, g1157.t1, g5528.t1, g13958.t1, g5169.t1, g9047.t1, g6766.t1, g3094.t1, g8678.t1, g9554.t1, g10965.t1, g7781.t1, g15073.t1, g15851.t1
BP	GO:0007548	sex differentiation	19	g5433.t1, g7232.t1, g7071.t1, g2127.t1, g3852.t1, g7145.t1, g8987.t1, g1157.t1, g5528.t1, g12315.t1, g13958.t1, g5169.t1, g9047.t1, g6766.t1, g3094.t1, g8678.t1, g9554.t1, g7781.t1, g15073.t1
BP	GO:0044248	cellular catabolic process	18	g12436.t1, g2714.t1, g13294.t1, g3533.t1, g16142.t1, g4875.t1, g2736.t1, g9650.t1, g6166.t1, g8267.t1, g10051.t1, g13422.t1, g9070.t1, g12853.t1, g10212.t1, g12224.t1, g12503.t1, g2896.t1
BP	GO:0048806	genitalia development	16	g5433.t1, g7232.t1, g2127.t1, g3852.t1, g7145.t1, g1157.t1, g5528.t1, g13958.t1, g5169.t1, g9047.t1, g6766.t1, g3094.t1, g8678.t1, g9554.t1, g7781.t1, g15073.t1
BP	GO:0048608	reproductive structure development	16	g5433.t1, g7232.t1, g2127.t1, g3852.t1, g7145.t1, g1157.t1, g5528.t1, g13958.t1, g5169.t1, g9047.t1, g6766.t1, g3094.t1, g8678.t1, g9554.t1, g7781.t1, g15073.t1
BP	GO:0043933	macromolecular complex subunit organization	15	g11332.t1, g3084.t1, g7836.t1, g2127.t1, g7145.t1, g3700.t1, g6451.t1, g9113.t1, g2736.t1, g5169.t1, g8267.t1, g11539.t1, g14364.t1, g15908.t1, g15095.t1
BP	GO:0022607	cellular component assembly	14	g11332.t1, g3084.t1, g2127.t1, g3700.t1, g5544.t1, g6451.t1, g1157.t1, g9113.t1, g5169.t1, g6631.t1, g14360.t1, g12196.t1, g11539.t1, g13064.t1
BP	GO:0044711	single-organism biosynthetic process	14	g15798.t1, g4415.t1, g3700.t1, g6196.t1, g15758.t1, g9047.t1, g13742.t1, g6631.t1, g7351.t1, g11665.t1, g7731.t1, g5365.t1, g3567.t1, g8320.t1
BP	GO:0044765	single-organism transport	14	g4594.t1, g3192.t1, g3084.t1, g13401.t1, g4098.t1, g962.t1, g6196.t1, g3920.t1, g15077.t1, g6791.t1, g11350.t1, g4696.t1, g10965.t1, g5365.t1
BP	GO:0055114	oxidation-reduction process	14	g4415.t1, g1501.t1, g10376.t1, g10912.t1, g3700.t1, g15828.t1, g6196.t1, g3809.t1, g10375.t1, g15728.t1, g10831.t1, g12224.t1, g3567.t1, g13064.t1
BP	GO:0019637	organophosphate metabolic process	14	g15798.t1, g3700.t1, g3533.t1, g15822.t1, g4875.t1, g6196.t1, g15758.t1, g9047.t1, g13742.t1, g6631.t1, g11665.t1, g7731.t1, g3567.t1, g8320.t1
BP	GO:0007049	cell cycle	13	g7232.t1, g2714.t1, g8987.t1, g2849.t1, g9650.t1, g12315.t1, g8267.t1, g15077.t1, g8785.t1, g9070.t1, g5597.t1, g12224.t1, g2896.t1
BP	GO:0055086	nucleobase-containing small molecule metabolic process	12	g15758.t1, g13742.t1, g9047.t1, g6631.t1, g15798.t1, g7731.t1, g3567.t1, g3700.t1, g15822.t1, g4875.t1, g6196.t1, g8320.t1
BP	GO:0070887	cellular response to chemical stimulus	12	g5661.t1, g16267.t1, g38.t1, g15798.t1, g10650.t1, g9181.t1, g10245.t1, g10651.t1, g2901.t1, g10649.t1, g16214.t1, g13064.t1
BP	GO:0010876	lipid localization	11	g1269.t1, g5528.t1, g13684.t1, g2757.t1, g3480.t1, g15634.t1, g7949.t1, g11350.t1, g3163.t1, g16104.t1, g1147.t1
BP	GO:0035264	multicellular organism growth	11	g1269.t1, g5528.t1, g9047.t1, g9968.t1, g6766.t1, g6504.t1, g3852.t1, g5365.t1, g8938.t1, g15073.t1, g13064.t1
BP	GO:0048869	cellular developmental process	11	g6631.t1, g4175.t1, g14360.t1, g7827.t1, g13401.t1, g12224.t1, g11650.t1, g15965.t1, g2901.t1, g6451.t1, g15851.t1
BP	GO:0009888	tissue development	10	g5433.t1, g5528.t1, g3084.t1, g7145.t1, g6451.t1, g3164.t1, g5924.t1, g1157.t1, g15073.t1, g4875.t1
BP	GO:0010033	response to organic substance	10	g5661.t1, g38.t1, g15798.t1, g10650.t1, g9181.t1, g10245.t1, g10651.t1, g2901.t1, g10649.t1, g6451.t1
BP	GO:0006928	movement of cell or subcellular component	9	g12315.t1, g3192.t1, g7949.t1, g3084.t1, g12224.t1, g15965.t1, g6451.t1, g5544.t1, g8987.t1
BP	GO:0048729	tissue morphogenesis	9	g5433.t1, g5528.t1, g3084.t1, g7145.t1, g3164.t1, g6451.t1, g1157.t1, g15073.t1, g4875.t1
BP	GO:0042592	homeostatic process	9	g6631.t1, g14360.t1, g7731.t1, g2474.t1, g4098.t1, g2901.t1, g5544.t1, g13064.t1, g3021.t1
BP	GO:0071495	cellular response to endogenous stimulus	9	g5661.t1, g38.t1, g15798.t1, g10650.t1, g9181.t1, g10245.t1, g10651.t1, g2901.t1, g10649.t1
BP	GO:0033554	cellular response to stress	9	g9798.t1, g10338.t1, g9070.t1, g5597.t1, g10213.t1, g14364.t1, g12503.t1, g14616.t1, g13064.t1
BP	GO:0009725	response to hormone	8	g5661.t1, g38.t1, g15798.t1, g10650.t1, g9181.t1, g10245.t1, g10651.t1, g10649.t1
BP	GO:0022613	ribonucleoprotein complex biogenesis	8	g6776.t1, g2757.t1, g11642.t1, g2899.t1, g9970.t1, g9070.t1, g9424.t1, g3027.t1
BP	GO:0070271	protein complex biogenesis	8	g11332.t1, g5169.t1, g3084.t1, g2127.t1, g11539.t1, g3700.t1, g6451.t1, g9113.t1
BP	GO:0051649	establishment of localization in cell	8	g3192.t1, g15077.t1, g6791.t1, g14465.t1, g2870.t1, g13401.t1, g12224.t1, g15743.t1
BP	GO:1901135	carbohydrate derivative metabolic process	8	g15758.t1, g9047.t1, g13742.t1, g6631.t1, g3866.t1, g3567.t1, g15822.t1, g6196.t1
BP	GO:0050790	regulation of catalytic activity	8	g8267.t1, g4175.t1, g15605.t1, g16178.t1, g9070.t1, g2714.t1, g4314.t1, g13064.t1
BP	GO:0008104	protein localization	8	g4175.t1, g15077.t1, g6791.t1, g2870.t1, g13401.t1, g12224.t1, g11650.t1, g15743.t1
BP	GO:0007276	gamete generation	8	g5433.t1, g4175.t1, g7949.t1, g13401.t1, g12224.t1, g15095.t1, g5365.t1, g5544.t1
BP	GO:0044712	single-organism catabolic process	7	g9047.t1, g12853.t1, g13294.t1, g3567.t1, g3533.t1, g4875.t1, g2736.t1
BP	GO:0046907	intracellular transport	7	g3192.t1, g15077.t1, g6791.t1, g14465.t1, g2870.t1, g13401.t1, g15743.t1
BP	GO:0051186	cofactor metabolic process	7	g8386.t1, g9047.t1, g7351.t1, g6504.t1, g3567.t1, g13064.t1, g6196.t1
BP	GO:0051128	regulation of cellular component organization	7	g6631.t1, g7731.t1, g3084.t1, g2901.t1, g5544.t1, g6451.t1, g9650.t1
BP	GO:1902589	single-organism organelle organization	6	g3084.t1, g12224.t1, g11650.t1, g6451.t1, g3021.t1, g9650.t1
BP	GO:0007267	cell-cell signaling	6	g6631.t1, g3026.t1, g2901.t1, g3813.t1, g3239.t1, g1147.t1
BP	GO:0005975	carbohydrate metabolic process	6	g9047.t1, g9933.t1, g3809.t1, g4415.t1, g14466.t1, g3567.t1
BP	GO:0070727	cellular macromolecule localization	6	g4175.t1, g15077.t1, g6791.t1, g2870.t1, g13401.t1, g15743.t1
BP	GO:0006520	cellular amino acid metabolic process	6	g16241.t1, g9047.t1, g6504.t1, g13294.t1, g3567.t1, g2736.t1
BP	GO:0007126	meiotic nuclear division	6	g12315.t1, g7232.t1, g8785.t1, g12224.t1, g2896.t1, g8987.t1
BP	GO:0032989	cellular component morphogenesis	5	g6631.t1, g14360.t1, g15965.t1, g6451.t1, g15851.t1
BP	GO:1901657	glycosyl compound metabolic process	5	g15758.t1, g9047.t1, g6631.t1, g3567.t1, g6196.t1
BP	GO:0010646	regulation of cell communication	5	g14364.t1, g2714.t1, g5955.t1, g2901.t1, g4314.t1
BP	GO:0042755	eating behavior	5	g3533.t1, g3239.t1, g4314.t1, g5544.t1, g1157.t1
BP	GO:0006091	generation of precursor metabolites and energy	5	g9047.t1, g3809.t1, g4415.t1, g3567.t1, g6196.t1
BP	GO:0030030	cell projection organization	5	g3860.t1, g15965.t1, g2901.t1, g6451.t1, g5544.t1
BP	GO:0009966	regulation of signal transduction	5	g14364.t1, g2714.t1, g5955.t1, g2901.t1, g4314.t1
BP	GO:0007059	chromosome segregation	5	g9970.t1, g2714.t1, g12224.t1, g2849.t1, g9650.t1
BP	GO:0045184	establishment of protein localization	5	g15077.t1, g6791.t1, g2870.t1, g13401.t1, g15743.t1
BP	GO:0008219	cell death	5	g9070.t1, g14364.t1, g5544.t1, g4875.t1, g13064.t1
BP	GO:0016477	cell migration	4	g7949.t1, g3084.t1, g5544.t1, g6451.t1
BP	GO:0006629	lipid metabolic process	4	g7351.t1, g11665.t1, g5365.t1, g3533.t1
BP	GO:0044723	single-organism carbohydrate metabolic process	4	g9047.t1, g3809.t1, g4415.t1, g3567.t1
BP	GO:0019725	cellular homeostasis	4	g7731.t1, g5544.t1, g13064.t1, g3021.t1
BP	GO:0048569	post-embryonic animal organ development	4	g5433.t1, g10965.t1, g7145.t1, g7781.t1
BP	GO:1903047	mitotic cell cycle process	4	g8267.t1, g9070.t1, g2849.t1, g9650.t1
BP	GO:0044255	cellular lipid metabolic process	4	g7351.t1, g11665.t1, g5365.t1, g3533.t1
BP	GO:0048468	cell development	4	g4175.t1, g13401.t1, g12224.t1, g15965.t1
BP	GO:0015980	energy derivation by oxidation of organic compounds	3	g3809.t1, g4415.t1, g6196.t1
BP	GO:0006790	sulfur compound metabolic process	3	g8386.t1, g6504.t1, g13064.t1
BP	GO:0043414	macromolecule methylation	3	g14364.t1, g7145.t1, g2736.t1
BP	GO:0051640	organelle localization	3	g13401.t1, g12224.t1, g2901.t1
BP	GO:0034330	cell junction organization	3	g6631.t1, g12196.t1, g1157.t1
BP	GO:0090066	regulation of anatomical structure size	3	g6631.t1, g3084.t1, g6451.t1
BP	GO:0007017	microtubule-based process	3	g3192.t1, g12224.t1, g11650.t1
BP	GO:0050877	neurological system process	3	g6631.t1, g411.t1, g4314.t1
BP	GO:0010035	response to inorganic substance	3	g14360.t1, g2474.t1, g13064.t1
BP	GO:0044093	positive regulation of molecular function	3	g4175.t1, g9070.t1, g13064.t1
BP	GO:0045137	development of primary sexual characteristics	3	g12315.t1, g5433.t1, g8987.t1
BP	GO:0006730	one-carbon metabolic process	3	g11438.t1, g10585.t1, g3027.t1
BP	GO:0010604	positive regulation of macromolecule metabolic process	3	g7836.t1, g2714.t1, g15908.t1
BP	GO:0007281	germ cell development	3	g4175.t1, g13401.t1, g12224.t1
BP	GO:0051130	positive regulation of cellular component organization	3	g3084.t1, g2901.t1, g6451.t1
BP	GO:0042391	regulation of membrane potential	3	g6631.t1, g5955.t1, g3239.t1
BP	GO:0030029	actin filament-based process	3	g3084.t1, g6451.t1, g3021.t1
BP	GO:1902580	single-organism cellular localization	3	g3192.t1, g6791.t1, g12224.t1
BP	GO:0051726	regulation of cell cycle	3	g9070.t1, g2714.t1, g9650.t1
BP	GO:0031325	positive regulation of cellular metabolic process	3	g7836.t1, g15908.t1, g2714.t1
BP	GO:0010648	negative regulation of cell communication	3	g14364.t1, g5955.t1, g4314.t1
BP	GO:0022412	cellular process involved in reproduction in multicellular organism	3	g4175.t1, g13401.t1, g12224.t1
BP	GO:0009968	negative regulation of signal transduction	3	g14364.t1, g5955.t1, g4314.t1
BP	GO:0060491	regulation of cell projection assembly	2	g5544.t1, g6451.t1
BP	GO:0042197	halogenated hydrocarbon metabolic process	2	g16267.t1, g16214.t1
BP	GO:0007588	excretion	2	g15413.t1, g5544.t1
BP	GO:0023014	signal transduction by protein phosphorylation	2	g9070.t1, g2714.t1
BP	GO:0006771	riboflavin metabolic process	2	g16267.t1, g16214.t1
BP	GO:0009891	positive regulation of biosynthetic process	2	g7836.t1, g15908.t1
BP	GO:0003012	muscle system process	2	g6631.t1, g5544.t1
BP	GO:0006805	xenobiotic metabolic process	2	g16267.t1, g16214.t1
BP	GO:0045786	negative regulation of cell cycle	2	g9070.t1, g2714.t1
BP	GO:0051173	positive regulation of nitrogen compound metabolic process	2	g7836.t1, g15908.t1
BP	GO:0006979	response to oxidative stress	2	g10912.t1, g13064.t1
BP	GO:0031324	negative regulation of cellular metabolic process	2	g15605.t1, g16178.t1
BP	GO:0006952	defense response	2	g9070.t1, g1324.t1
BP	GO:0009410	response to xenobiotic stimulus	2	g16267.t1, g16214.t1
BP	GO:0098813	nuclear chromosome segregation	2	g12224.t1, g9650.t1
BP	GO:0044092	negative regulation of molecular function	2	g15605.t1, g16178.t1
BP	GO:0043254	regulation of protein complex assembly	2	g3084.t1, g6451.t1
BP	GO:0007530	sex determination	2	g12315.t1, g7232.t1
BP	GO:0007015	actin filament organization	2	g3084.t1, g6451.t1
BP	GO:0007618	mating	2	g3533.t1, g5544.t1
BP	GO:0006935	chemotaxis	2	g10912.t1, g15965.t1
BP	GO:0051656	establishment of organelle localization	2	g13401.t1, g12224.t1
BP	GO:0010605	negative regulation of macromolecule metabolic process	2	g16178.t1, g5365.t1
BP	GO:0051325	interphase	2	g9070.t1, g11084.t1
BP	GO:0031334	positive regulation of protein complex assembly	2	g3084.t1, g6451.t1
BP	GO:0010564	regulation of cell cycle process	2	g2714.t1, g9650.t1
BP	GO:0032535	regulation of cellular component size	2	g3084.t1, g6451.t1
BP	GO:0061024	membrane organization	2	g3084.t1, g13401.t1
BP	GO:0000279	M phase	2	g13350.t1, g15851.t1
BP	GO:0032970	regulation of actin filament-based process	2	g3084.t1, g6451.t1
BP	GO:0048871	multicellular organismal homeostasis	2	g6631.t1, g2901.t1
BP	GO:0009991	response to extracellular stimulus	2	g3026.t1, g4314.t1
BP	GO:0050778	positive regulation of immune response	1	g9070.t1
BP	GO:0044057	regulation of system process	1	g4314.t1
BP	GO:0007051	spindle organization	1	g12224.t1
BP	GO:0007420	brain development	1	g9465.t1
BP	GO:0042446	hormone biosynthetic process	1	g5365.t1
BP	GO:0051301	cell division	1	g15077.t1
BP	GO:0006099	tricarboxylic acid cycle	1	g4415.t1
BP	GO:0048598	embryonic morphogenesis	1	g5433.t1
BP	GO:0010647	positive regulation of cell communication	1	g2714.t1
BP	GO:0051231	spindle elongation	1	g12224.t1
BP	GO:0009887	animal organ morphogenesis	1	g7145.t1
BP	GO:0022900	electron transport chain	1	g6196.t1
BP	GO:0007163	establishment or maintenance of cell polarity	1	g3860.t1
BP	GO:0009612	response to mechanical stimulus	1	g5261.t1
BP	GO:0051304	chromosome separation	1	g9650.t1
BP	GO:0080134	regulation of response to stress	1	g9070.t1
BP	GO:0050673	epithelial cell proliferation	1	g2901.t1
BP	GO:0002218	activation of innate immune response	1	g9070.t1
BP	GO:0006081	cellular aldehyde metabolic process	1	g3567.t1
BP	GO:0010948	negative regulation of cell cycle process	1	g2714.t1
BP	GO:0007389	pattern specification process	1	g12224.t1
BP	GO:0009967	positive regulation of signal transduction	1	g2714.t1
BP	GO:0035239	tube morphogenesis	1	g7145.t1
BP	GO:0002757	immune response-activating signal transduction	1	g9070.t1
BP	GO:0001817	regulation of cytokine production	1	g9070.t1
BP	GO:0001816	cytokine production	1	g9070.t1
BP	GO:0050808	synapse organization	1	g6631.t1
BP	GO:0016458	gene silencing	1	g5365.t1
BP	GO:0098763	mitotic cell cycle phase	1	g15851.t1
BP	GO:0060627	regulation of vesicle-mediated transport	1	g7731.t1
BP	GO:0010469	regulation of receptor activity	1	g2714.t1
BP	GO:0008285	negative regulation of cell proliferation	1	g2901.t1
BP	GO:0000910	cytokinesis	1	g15077.t1
BP	GO:0042303	molting cycle	1	g2034.t1
BP	GO:0007444	imaginal disc development	1	g7145.t1
BP	GO:0045597	positive regulation of cell differentiation	1	g6451.t1
BP	GO:0051320	S phase	1	g9070.t1
BP	GO:0043446	cellular alkane metabolic process	1	g10912.t1
BP	GO:0010927	cellular component assembly involved in morphogenesis	1	g14360.t1
BP	GO:0016344	meiotic chromosome movement towards spindle pole	1	g12224.t1
BP	GO:0042180	cellular ketone metabolic process	1	g6196.t1
BP	GO:0072593	reactive oxygen species metabolic process	1	g10912.t1
BP	GO:0060548	negative regulation of cell death	1	g9070.t1
BP	GO:0051090	regulation of sequence-specific DNA binding transcription factor activity	1	g9070.t1
BP	GO:0044262	cellular carbohydrate metabolic process	1	g3809.t1
BP	GO:1901700	response to oxygen-containing compound	1	g13064.t1
BP	GO:0060322	head development	1	g9465.t1
BP	GO:0006413	translational initiation	1	g3086.t1
BP	GO:0034754	cellular hormone metabolic process	1	g5365.t1
BP	GO:0001824	blastocyst development	1	g4909.t1
BP	GO:0040034	regulation of development, heterochronic	1	g2644.t1
BP	GO:0007617	mating behavior	1	g3533.t1
BP	GO:0010171	body morphogenesis	1	g7232.t1
BP	GO:0042127	regulation of cell proliferation	1	g2901.t1
BP	GO:0051983	regulation of chromosome segregation	1	g9650.t1
BP	GO:0006903	vesicle targeting	1	g13401.t1
BP	GO:0048066	developmental pigmentation	1	g10432.t1
BP	GO:0001818	negative regulation of cytokine production	1	g9070.t1
BP	GO:0051305	chromosome movement towards spindle pole	1	g12224.t1
BP	GO:0007632	visual behavior	1	g5955.t1
BP	GO:0035295	tube development	1	g7145.t1
BP	GO:0010817	regulation of hormone levels	1	g5365.t1
BP	GO:0035178	turning behavior	1	g5544.t1
BP	GO:0035152	regulation of tube architecture, open tracheal system	1	g6631.t1
BP	GO:0051969	regulation of transmission of nerve impulse	1	g4314.t1
BP	GO:0007050	cell cycle arrest	1	g9070.t1
BP	GO:0022603	regulation of anatomical structure morphogenesis	1	g6631.t1
BP	GO:0046950	cellular ketone body metabolic process	1	g13294.t1
BP	GO:0045132	meiotic chromosome segregation	1	g12224.t1
BP	GO:0032940	secretion by cell	1	g15077.t1
BP	GO:0071559	response to transforming growth factor beta	1	g2901.t1
BP	GO:0050776	regulation of immune response	1	g9070.t1
BP	GO:0001825	blastocyst formation	1	g4909.t1
BP	GO:0007320	insemination	1	g5544.t1
BP	GO:0007635	chemosensory behavior	1	g2769.t1
BP	GO:0035383	thioester metabolic process	1	g8386.t1
BP	GO:0031349	positive regulation of defense response	1	g9070.t1
BP	GO:0044770	cell cycle phase transition	1	g9650.t1
BP	GO:0008612	peptidyl-lysine modification to peptidyl-hypusine	1	g4910.t1
BP	GO:0042493	response to drug	1	g11350.t1
BP	GO:0045087	innate immune response	1	g9070.t1
BP	GO:0051049	regulation of transport	1	g7731.t1
BP	GO:0035637	multicellular organismal signaling	1	g4314.t1
BP	GO:0031647	regulation of protein stability	1	g2714.t1
BP	GO:0009886	post-embryonic animal morphogenesis	1	g7145.t1
BP	GO:0045595	regulation of cell differentiation	1	g6451.t1
BP	GO:0010941	regulation of cell death	1	g9070.t1
BP	GO:0009314	response to radiation	1	g5955.t1
MF	GO:0043169	cation binding	54	g4223.t1, g7827.t1, g12407.t1, g3012.t1, g15221.t1, g10585.t1, g14360.t1, g2645.t1, g6504.t1, g8785.t1, g1147.t1, g4818.t1, g2530.t1, g13293.t1, g3221.t1, g9484.t1, g13163.t1, g3852.t1, g14658.t1, g8398.t1, g9047.t1, g7351.t1, g4236.t1, g10650.t1, g8759.t1, g10213.t1, g11613.t1, g7133.t1, g8560.t1, g2483.t1, g13064.t1, g15798.t1, g7071.t1, g2644.t1, g7145.t1, g4466.t1, g10432.t1, g7610.t1, g10015…
MF	GO:0003676	nucleic acid binding	47	g7067.t1, g12816.t1, g7069.t1, g15798.t1, g7071.t1, g11122.t1, g7180.t1, g12738.t1, g15845.t1, g3163.t1, g8987.t1, g11084.t1, g5169.t1, g7052.t1, g8785.t1, g9424.t1, g9554.t1, g8678.t1, g6743.t1, g12414.t1, g8938.t1, g4818.t1, g5433.t1, g9465.t1, g2530.t1, g7232.t1, g2899.t1, g11383.t1, g3086.t1, g14454.t1, g2127.t1, g3852.t1, g5955.t1, g13816.t1, g9113.t1, g5661.t1, g38.t1, g10650.t1, g12419.t1,…
MF	GO:1901265	nucleoside phosphate binding	42	g12816.t1, g15798.t1, g2823.t1, g11122.t1, g12738.t1, g2901.t1, g3700.t1, g4875.t1, g15828.t1, g3144.t1, g16241.t1, g8707.t1, g13742.t1, g14607.t1, g12196.t1, g6504.t1, g2820.t1, g5597.t1, g11350.t1, g15743.t1, g6743.t1, g10109.t1, g5433.t1, g7232.t1, g16276.t1, g4415.t1, g3084.t1, g13163.t1, g961.t1, g13816.t1, g6451.t1, g13350.t1, g15758.t1, g2672.t1, g15413.t1, g6631.t1, g15077.t1, g7731.t1, g…
MF	GO:0000166	nucleotide binding	42	g12816.t1, g15798.t1, g2823.t1, g11122.t1, g12738.t1, g2901.t1, g3700.t1, g4875.t1, g15828.t1, g3144.t1, g16241.t1, g8707.t1, g13742.t1, g14607.t1, g12196.t1, g6504.t1, g2820.t1, g5597.t1, g11350.t1, g15743.t1, g6743.t1, g10109.t1, g5433.t1, g7232.t1, g16276.t1, g4415.t1, g3084.t1, g13163.t1, g961.t1, g13816.t1, g6451.t1, g13350.t1, g15758.t1, g2672.t1, g15413.t1, g6631.t1, g15077.t1, g7731.t1, g…
MF	GO:0032553	ribonucleotide binding	38	g12816.t1, g15798.t1, g2823.t1, g12738.t1, g2901.t1, g3700.t1, g4875.t1, g15828.t1, g3144.t1, g16241.t1, g8707.t1, g13742.t1, g14607.t1, g12196.t1, g6504.t1, g2820.t1, g5597.t1, g11350.t1, g15743.t1, g6743.t1, g16276.t1, g4415.t1, g3084.t1, g13163.t1, g961.t1, g13816.t1, g6451.t1, g13350.t1, g15758.t1, g2672.t1, g15413.t1, g6631.t1, g15077.t1, g7731.t1, g15551.t1, g15318.t1, g8436.t1, g15851.t1
MF	GO:0001882	nucleoside binding	36	g12816.t1, g2823.t1, g12738.t1, g2901.t1, g3700.t1, g4875.t1, g3144.t1, g16241.t1, g8707.t1, g13742.t1, g14607.t1, g12196.t1, g6504.t1, g2820.t1, g5597.t1, g11350.t1, g15743.t1, g6743.t1, g16276.t1, g4415.t1, g3084.t1, g13163.t1, g961.t1, g13816.t1, g6451.t1, g13350.t1, g15758.t1, g2672.t1, g15413.t1, g6631.t1, g15077.t1, g7731.t1, g15551.t1, g15318.t1, g8436.t1, g15851.t1
MF	GO:0022891	substrate-specific transmembrane transporter activity	24	g3489.t1, g7827.t1, g9484.t1, g2474.t1, g11255.t1, g4098.t1, g12381.t1, g962.t1, g3813.t1, g5544.t1, g10538.t1, g2887.t1, g6631.t1, g3920.t1, g10458.t1, g7731.t1, g5701.t1, g2870.t1, g4696.t1, g1274.t1, g5365.t1, g3024.t1, g1943.t1, g3021.t1
MF	GO:0016772	transferase activity, transferring phosphorus-containing groups	20	g4415.t1, g15798.t1, g2823.t1, g13163.t1, g2901.t1, g13350.t1, g3144.t1, g2672.t1, g13742.t1, g15413.t1, g3809.t1, g12196.t1, g11665.t1, g8759.t1, g2820.t1, g5597.t1, g10213.t1, g14459.t1, g15318.t1, g15851.t1
MF	GO:0016817	hydrolase activity, acting on acid anhydrides	20	g12816.t1, g16276.t1, g961.t1, g12738.t1, g13816.t1, g15822.t1, g4875.t1, g8707.t1, g15758.t1, g14607.t1, g6631.t1, g15077.t1, g7490.t1, g7731.t1, g5597.t1, g11350.t1, g15743.t1, g5365.t1, g8436.t1, g6743.t1
MF	GO:0099600	transmembrane receptor activity	19	g3251.t1, g6913.t1, g11255.t1, g112.t1, g10115.t1, g3239.t1, g3813.t1, g1176.t1, g1269.t1, g3811.t1, g8865.t1, g10458.t1, g6273.t1, g411.t1, g3026.t1, g1274.t1, g15965.t1, g1943.t1, g13827.t1
MF	GO:0008233	peptidase activity	17	g10633.t1, g4592.t1, g4223.t1, g7985.t1, g13293.t1, g11378.t1, g15430.t1, g12927.t1, g2341.t1, g8573.t1, g6166.t1, g10432.t1, g1764.t1, g13773.t1, g4970.t1, g9999.t1, g4715.t1
MF	GO:0004888	transmembrane signaling receptor activity	15	g3251.t1, g6913.t1, g112.t1, g10115.t1, g3239.t1, g1176.t1, g1269.t1, g3811.t1, g8865.t1, g6273.t1, g411.t1, g3026.t1, g15965.t1, g1943.t1, g13827.t1
MF	GO:0022803	passive transmembrane transporter activity	14	g7827.t1, g9484.t1, g11255.t1, g12381.t1, g962.t1, g3813.t1, g5544.t1, g1157.t1, g2887.t1, g10458.t1, g5701.t1, g1274.t1, g3024.t1, g1943.t1
MF	GO:0016788	hydrolase activity, acting on ester bonds	13	g8386.t1, g14454.t1, g7811.t1, g12407.t1, g3031.t1, g3533.t1, g16214.t1, g4988.t1, g5014.t1, g16267.t1, g15605.t1, g8520.t1, g2483.t1
MF	GO:0022804	active transmembrane transporter activity	8	g3920.t1, g6631.t1, g7731.t1, g11350.t1, g4696.t1, g4098.t1, g5365.t1, g3021.t1
MF	GO:0003707	steroid hormone receptor activity	8	g5661.t1, g38.t1, g10650.t1, g15798.t1, g9181.t1, g10245.t1, g10651.t1, g10649.t1
MF	GO:0046983	protein dimerization activity	6	g7067.t1, g5169.t1, g2127.t1, g11539.t1, g2896.t1, g9113.t1
MF	GO:0017171	serine hydrolase activity	5	g4592.t1, g10633.t1, g7985.t1, g11378.t1, g1764.t1
MF	GO:0046906	tetrapyrrole binding	5	g10375.t1, g12853.t1, g15728.t1, g10376.t1, g10912.t1
MF	GO:0003712	transcription cofactor activity	5	g7949.t1, g12853.t1, g7836.t1, g15908.t1, g11084.t1
MF	GO:0016741	transferase activity, transferring one-carbon groups	4	g11438.t1, g14364.t1, g3027.t1, g2736.t1
MF	GO:0004857	enzyme inhibitor activity	3	g3044.t1, g14867.t1, g16178.t1
MF	GO:0016746	transferase activity, transferring acyl groups	3	g8515.t1, g11043.t1, g2666.t1
MF	GO:0016798	hydrolase activity, acting on glycosyl bonds	3	g9933.t1, g3809.t1, g14466.t1
MF	GO:0019899	enzyme binding	3	g15605.t1, g13401.t1, g12224.t1
MF	GO:0008092	cytoskeletal protein binding	3	g3084.t1, g5544.t1, g6451.t1
MF	GO:0008047	enzyme activator activity	3	g2826.t1, g4314.t1, g1946.t1
MF	GO:0060589	nucleoside-triphosphatase regulator activity	3	g2826.t1, g2987.t1, g1946.t1
MF	GO:0016757	transferase activity, transferring glycosyl groups	3	g12751.t1, g1071.t1, g4466.t1
MF	GO:0061134	peptidase regulator activity	3	g3044.t1, g14867.t1, g16178.t1
MF	GO:0098531	transcription factor activity, direct ligand regulated sequence-specific DNA binding	2	g5661.t1, g15798.t1
MF	GO:0008134	transcription factor binding	2	g14364.t1, g2866.t1
MF	GO:0016765	transferase activity, transferring alkyl or aryl (other than methyl) groups	2	g6504.t1, g4910.t1
MF	GO:0016651	oxidoreductase activity, acting on NAD(P)H	2	g4594.t1, g6196.t1
MF	GO:0008565	protein transporter activity	2	g6791.t1, g2870.t1
MF	GO:0051536	iron-sulfur cluster binding	2	g7351.t1, g13064.t1
MF	GO:0016879	ligase activity, forming carbon-nitrogen bonds	2	g15758.t1, g7351.t1
MF	GO:0000981	RNA polymerase II transcription factor activity, sequence-specific DNA binding	2	g5661.t1, g15798.t1
MF	GO:0051213	dioxygenase activity	2	g12853.t1, g1501.t1
MF	GO:0030594	neurotransmitter receptor activity	2	g3026.t1, g3239.t1
MF	GO:0019904	protein domain specific binding	2	g2901.t1, g1946.t1
MF	GO:0005328	neurotransmitter:sodium symporter activity	2	g3920.t1, g4696.t1
MF	GO:0016701	oxidoreductase activity, acting on single donors with incorporation of molecular oxygen	2	g12853.t1, g1501.t1
MF	GO:0016830	carbon-carbon lyase activity	2	g4415.t1, g13294.t1
MF	GO:0016835	carbon-oxygen lyase activity	2	g9047.t1, g10585.t1
MF	GO:0001076	transcription factor activity, RNA polymerase II transcription factor binding	1	g12853.t1
MF	GO:0004096	catalase activity	1	g10912.t1
MF	GO:0003682	chromatin binding	1	g15845.t1
MF	GO:0016722	oxidoreductase activity, oxidizing metal ions	1	g13064.t1
MF	GO:0043168	anion binding	1	g2726.t1
MF	GO:0031072	heat shock protein binding	1	g12828.t1
MF	GO:0019840	isoprenoid binding	1	g8399.t1
MF	GO:0016992	lipoate synthase activity	1	g7351.t1
MF	GO:0051082	unfolded protein binding	1	g12828.t1
MF	GO:0016684	oxidoreductase activity, acting on peroxide as acceptor	1	g10912.t1
MF	GO:0005516	calmodulin binding	1	g3809.t1
MF	GO:0019787	ubiquitin-like protein transferase activity	1	g8267.t1
MF	GO:0043021	ribonucleoprotein complex binding	1	g3086.t1
MF	GO:0016725	oxidoreductase activity, acting on CH or CH2 groups	1	g3700.t1
MF	GO:0016782	transferase activity, transferring sulfur-containing groups	1	g7351.t1
MF	GO:0019208	phosphatase regulator activity	1	g2787.t1
MF	GO:0019207	kinase regulator activity	1	g15605.t1
MF	GO:0010181	FMN binding	1	g15828.t1
MF	GO:0005319	lipid transporter activity	1	g11350.t1
MF	GO:0016903	oxidoreductase activity, acting on the aldehyde or oxo group of donors	1	g3567.t1
MF	GO:0016875	ligase activity, forming carbon-oxygen bonds	1	g16241.t1
MF	GO:0005543	phospholipid binding	1	g10172.t1
MF	GO:0008061	chitin binding	1	g3866.t1
MF	GO:0001653	peptide receptor activity	1	g13827.t1
MF	GO:0030170	pyridoxal phosphate binding	1	g2726.t1
MF	GO:0005102	receptor binding	1	g1147.t1
MF	GO:0003916	DNA topoisomerase activity	1	g961.t1
CC	GO:0043231	intracellular membrane-bounded organelle	80	g11122.t1, g7050.t1, g12738.t1, g2901.t1, g10912.t1, g8987.t1, g4875.t1, g6196.t1, g6632.t1, g13742.t1, g5169.t1, g13958.t1, g9070.t1, g1329.t1, g2870.t1, g7232.t1, g11383.t1, g3086.t1, g10336.t1, g7836.t1, g15430.t1, g13079.t1, g5544.t1, g14616.t1, g10170.t1, g9650.t1, g10538.t1, g4175.t1, g9798.t1, g15077.t1, g7351.t1, g12853.t1, g11665.t1, g2449.t1, g11539.t1, g2787.t1, g3027.t1, g13100.t1, g3…
CC	GO:0016021	integral component of membrane	53	g11135.t1, g9112.t1, g1269.t1, g8707.t1, g13958.t1, g3920.t1, g8865.t1, g6273.t1, g11350.t1, g411.t1, g12372.t1, g3026.t1, g4696.t1, g5297.t1, g15965.t1, g8710.t1, g3489.t1, g16276.t1, g7049.t1, g3556.t1, g4098.t1, g1176.t1, g3813.t1, g15434.t1, g8755.t1, g4175.t1, g11665.t1, g1274.t1, g13827.t1, g12784.t1, g3251.t1, g282.t1, g112.t1, g10115.t1, g14615.t1, g3239.t1, g12089.t1, g3024.t1, g12485.t1…
CC	GO:0005737	cytoplasm	39	g12784.t1, g12407.t1, g10912.t1, g3700.t1, g6196.t1, g13742.t1, g13958.t1, g10051.t1, g8267.t1, g6791.t1, g9070.t1, g14465.t1, g9424.t1, g5597.t1, g2870.t1, g8678.t1, g3024.t1, g6776.t1, g2899.t1, g3086.t1, g13401.t1, g15430.t1, g13079.t1, g5544.t1, g2341.t1, g10170.t1, g9047.t1, g2757.t1, g15077.t1, g15605.t1, g12419.t1, g12853.t1, g7731.t1, g11665.t1, g2449.t1, g1071.t1, g5365.t1, g2896.t1, g13…
CC	GO:0044444	cytoplasmic part	35	g12784.t1, g10912.t1, g3700.t1, g6196.t1, g13742.t1, g13958.t1, g8267.t1, g10051.t1, g9070.t1, g14465.t1, g9424.t1, g5597.t1, g2870.t1, g8678.t1, g3024.t1, g6776.t1, g2899.t1, g3086.t1, g13401.t1, g15430.t1, g13079.t1, g5544.t1, g2341.t1, g10170.t1, g9047.t1, g2757.t1, g15077.t1, g15605.t1, g7731.t1, g11665.t1, g2449.t1, g1071.t1, g5365.t1, g2896.t1, g13064.t1
CC	GO:0043232	intracellular non-membrane-bounded organelle	26	g2644.t1, g15845.t1, g5169.t1, g9070.t1, g9424.t1, g5597.t1, g10212.t1, g8678.t1, g10965.t1, g11650.t1, g1147.t1, g6776.t1, g2530.t1, g11383.t1, g2899.t1, g3086.t1, g3084.t1, g961.t1, g2127.t1, g14616.t1, g6451.t1, g9113.t1, g2757.t1, g2449.t1, g11539.t1, g15851.t1
CC	GO:0044428	nuclear part	19	g11383.t1, g7836.t1, g7050.t1, g2714.t1, g5955.t1, g3700.t1, g14616.t1, g2736.t1, g9650.t1, g13742.t1, g10182.t1, g8267.t1, g12853.t1, g4909.t1, g9070.t1, g11539.t1, g2787.t1, g3027.t1, g15851.t1
CC	GO:0070013	intracellular organelle lumen	17	g11383.t1, g7836.t1, g2714.t1, g5955.t1, g3700.t1, g14616.t1, g2736.t1, g13742.t1, g8267.t1, g12853.t1, g4909.t1, g9070.t1, g2449.t1, g11539.t1, g2787.t1, g3027.t1, g15851.t1
CC	GO:0030529	intracellular ribonucleoprotein complex	17	g6776.t1, g7232.t1, g2530.t1, g2899.t1, g3086.t1, g7050.t1, g2644.t1, g91.t1, g2757.t1, g9970.t1, g9070.t1, g9424.t1, g10212.t1, g9554.t1, g2449.t1, g8678.t1, g10965.t1
CC	GO:0005667	transcription factor complex	16	g9465.t1, g7836.t1, g7180.t1, g10245.t1, g10651.t1, g11084.t1, g38.t1, g10650.t1, g7949.t1, g9181.t1, g5597.t1, g14364.t1, g15908.t1, g10649.t1, g12414.t1, g8938.t1
CC	GO:1902494	catalytic complex	13	g7836.t1, g2714.t1, g3700.t1, g14616.t1, g4314.t1, g2736.t1, g9650.t1, g6166.t1, g9047.t1, g8267.t1, g10213.t1, g2787.t1, g12224.t1
CC	GO:0044427	chromosomal part	8	g5169.t1, g11383.t1, g2127.t1, g11539.t1, g15845.t1, g14616.t1, g9113.t1, g15851.t1
CC	GO:0005783	endoplasmic reticulum	8	g12784.t1, g10051.t1, g11665.t1, g7731.t1, g1071.t1, g5544.t1, g2341.t1, g10170.t1
CC	GO:0044432	endoplasmic reticulum part	5	g12784.t1, g10051.t1, g11665.t1, g2341.t1, g10170.t1
CC	GO:0005578	proteinaceous extracellular matrix	5	g10432.t1, g9968.t1, g15634.t1, g3221.t1, g16104.t1
CC	GO:0000151	ubiquitin ligase complex	4	g8267.t1, g12224.t1, g2714.t1, g9650.t1
CC	GO:0000786	nucleosome	4	g5169.t1, g2127.t1, g11539.t1, g9113.t1
CC	GO:0031982	vesicle	4	g13958.t1, g15077.t1, g9070.t1, g13401.t1
CC	GO:0044815	DNA packaging complex	4	g5169.t1, g2127.t1, g11539.t1, g9113.t1
CC	GO:0045211	postsynaptic membrane	4	g11255.t1, g1274.t1, g1943.t1, g1147.t1
CC	GO:0044430	cytoskeletal part	4	g3084.t1, g11650.t1, g6451.t1, g15851.t1
CC	GO:0097708	intracellular vesicle	4	g13958.t1, g15077.t1, g9070.t1, g13401.t1
CC	GO:0005887	integral component of plasma membrane	3	g6631.t1, g5701.t1, g3239.t1
CC	GO:0031967	organelle envelope	3	g10182.t1, g2870.t1, g3545.t1
CC	GO:0031226	intrinsic component of plasma membrane	3	g6631.t1, g5701.t1, g3239.t1
CC	GO:0005794	Golgi apparatus	3	g13958.t1, g14465.t1, g13079.t1
CC	GO:0044431	Golgi apparatus part	3	g13958.t1, g14465.t1, g13079.t1
CC	GO:0098588	bounding membrane of organelle	3	g13401.t1, g2870.t1, g5365.t1
CC	GO:0031227	intrinsic component of endoplasmic reticulum membrane	3	g12784.t1, g11665.t1, g2341.t1
CC	GO:0043005	neuron projection	3	g2769.t1, g12196.t1, g5701.t1
CC	GO:0072372	primary cilium	2	g2887.t1, g3192.t1
CC	GO:0012506	vesicle membrane	2	g13958.t1, g13401.t1
CC	GO:0005885	Arp2/3 protein complex	2	g3084.t1, g6451.t1
CC	GO:0098797	plasma membrane protein complex	2	g5701.t1, g4314.t1
CC	GO:0030176	integral component of endoplasmic reticulum membrane	2	g11665.t1, g2341.t1
CC	GO:0031248	protein acetyltransferase complex	2	g7836.t1, g2736.t1
CC	GO:0005921	gap junction	2	g4270.t1, g1157.t1
CC	GO:0044429	mitochondrial part	2	g2870.t1, g2449.t1
CC	GO:0000790	nuclear chromatin	1	g14616.t1
CC	GO:0000159	protein phosphatase type 2A complex	1	g2787.t1
CC	GO:0005849	mRNA cleavage factor complex	1	g15851.t1
CC	GO:0009898	cytoplasmic side of plasma membrane	1	g4314.t1
CC	GO:0042575	DNA polymerase complex	1	g10213.t1
CC	GO:0000502	proteasome complex	1	g6166.t1
CC	GO:0016469	proton-transporting two-sector ATPase complex	1	g5365.t1
CC	GO:0016592	mediator complex	1	g12853.t1
CC	GO:0031234	extrinsic component of cytoplasmic side of plasma membrane	1	g4314.t1
CC	GO:0005852	eukaryotic translation initiation factor 3 complex	1	g3086.t1
CC	GO:0060103	collagen and cuticulin-based cuticle extracellular matrix part	1	g9968.t1
CC	GO:0031966	mitochondrial membrane	1	g2870.t1
CC	GO:0005635	nuclear envelope	1	g10182.t1
CC	GO:0031968	organelle outer membrane	1	g2870.t1
CC	GO:1902495	transmembrane transporter complex	1	g5701.t1
CC	GO:0030117	membrane coat	1	g13401.t1
CC	GO:0016234	inclusion body	1	g5955.t1
CC	GO:0044391	ribosomal subunit	1	g2757.t1
CC	GO:0019866	organelle inner membrane	1	g3545.t1
CC	GO:0030133	transport vesicle	1	g13958.t1
CC	GO:0044433	cytoplasmic vesicle part	1	g13401.t1
CC	GO:0009925	basal plasma membrane	1	g6451.t1
CC	GO:1990351	transporter complex	1	g5701.t1
CC	GO:0098798	mitochondrial protein complex	1	g2870.t1
CC	GO:0030141	secretory granule	1	g15077.t1
CC	GO:0098799	outer mitochondrial membrane protein complex	1	g2870.t1
CC	GO:0031253	cell projection membrane	1	g5261.t1
CC	GO:0005761	mitochondrial ribosome	1	g2449.t1
CC	GO:0005768	endosome	1	g15077.t1
CC	GO:0098562	cytoplasmic side of membrane	1	g4314.t1
CC	GO:0044437	vacuolar part	1	g5365.t1
CC	GO:0099023	tethring complex	1	g13079.t1
CC	GO:0035097	histone methyltransferase complex	1	g2736.t1
CC	GO:0000776	kinetochore	1	g15851.t1
CC	GO:0005839	proteasome core complex	1	g6166.t1
CC	GO:0005971	ribonucleoside-diphosphate reductase complex	1	g3700.t1
CC	GO:0000808	origin recognition complex	1	g11383.t1
CC	GO:0043296	apical junction complex	1	g6631.t1
CC	GO:0019897	extrinsic component of plasma membrane	1	g4314.t1
CC	GO:0030662	coated vesicle membrane	1	g13401.t1
CC	GO:0016323	basolateral plasma membrane	1	g6451.t1
CC	GO:0005774	vacuolar membrane	1	g5365.t1
CC	GO:0005834	heterotrimeric G-protein complex	1	g4314.t1
CC	GO:0033202	DNA helicase complex	1	g14616.t1
CC	GO:0070603	SWI/SNF superfamily-type complex	1	g14616.t1
