# Supplementary material for: Signatures of co-evolutionary host-pathogen interactions in the genome of the entomopathogenic nematode Steinernema carpocapsae
Source: BMC Evol Biol. 2017 Apr 26;17:108. doi: 10.1186/s12862-017-0935-x (PMC5405473; doi:10.1186/s12862-017-0935-x)
Supplement: Supplementary file 9 — Differentially expressed proteins in S. carpocapsae infective juveniles induced with insect tissues. (XLSX 131 kb) [file 12862_2017_935_MOESM9_ESM.xlsx]

## Sheet: TableSupp_ProteinsDE (2)
Additional File 9. Differentially expressed proteins in S. carpocapsae infective juveniles induced with insect tissues.
Induction Condition	Sequence Name	Sequence Description	GOs	Enzyme Codes	InterProScan
Intestine	g10063.t1	---NA---	F:nucleic acid binding; F:zinc ion binding		IPR001878 (G3DSA:4.10.60.GENE3D)
Intestine	g10116.t1	protein	0		IPR003582 (PFAM); PTHR21724 (PANTHER)
Intestine	g1012.t1	lim domain containing protein	F:protein binding; F:zinc ion binding; P:metabolic process; F:oxidoreductase activity	0	IPR001715 (G3DSA:1.10.418.GENE3D); IPR001781 (G3DSA:2.10.110.GENE3D); IPR003042 (PRINTS); IPR003953 (PFAM); G3DSA:3.50.50.60 (GENE3D), PTHR25069 (PANTHER), SSF51905 (SUPERFAMILY), SSF57716 (SUPERFAMILY)
Intestine	g10158.t1	hypothetical protein CAEBREN_29041 [Caenorhabditis brenneri]	F:aspartic-type endopeptidase activity; P:proteolysis		IPR001969 (PROSITE); IPR021109 (SUPERFAMILY); tmhmm (TMHMM)
Intestine	g10174.t1	hyaluronan mrna binding family protein	C:polytene chromosome; P:cellular process	0	IPR006861 (PFAM); PTHR12299 (PANTHER), PTHR12299:SF5 (PANTHER)
Intestine	g10190.t1	viral a-type inclusion protein repeat containing protein	F:sequence-specific DNA binding transcription factor activity; F:signal transducer activity; P:signal transduction; C:transcription factor complex;		IPR015988 (SUPERFAMILY); SSF46966 (SUPERFAMILY)
Intestine	g10231.t1	translationally controlled tumor protein	C:intracellular part; P:endocytosis; F:binding; P:larval development; P:embryo development	0	IPR011057 (SUPERFAMILY); IPR011323 (G3DSA:2.170.150.GENE3D); IPR018103 (PROSITE); IPR018105 (PRINTS); PTHR11991:SF0 (PANTHER)
Intestine	g10233.t1	60s acidic ribosomal protein p0	P:viral genome expression; F:binding; C:intracellular membrane-bounded organelle; P:multi-organism process; P:pancreas development; C:large ribosomal subunit; P:ribosome biogenesis; F:structural constituent of ribosome; P:translational elongation	EC:3.6.5.3	IPR001790 (PFAM); IPR001813 (PFAM); PTHR21141 (PANTHER)
Intestine	g10383.t1	ubiquitin carboxyl-terminal hydrolase family protein	F:signal transducer activity; P:protein dephosphorylation; F:protein tyrosine phosphatase activity; F:ubiquitin thiolesterase activity; P:ubiquitin-dependent protein catabolic process; P:signal transduction; P:tyrosine metabolic process; P:protein deubiquitination	EC:3.1.3.16	IPR000242 (PRINTS); IPR001394 (PFAM); IPR018200 (PROSITE); G3DSA:3.90.190.10 (GENE3D), PTHR24006 (PANTHER), PTHR24006:SF104 (PANTHER), SSF52799 (SUPERFAMILY), SSF54001 (SUPERFAMILY)
Intestine	g10385.t1	protein cyp-34a5	P:multicellular organismal aging; F:electron carrier activity; F:heme binding; P:oxidation-reduction process; P:electron transport	0	IPR001128 (PRINTS); IPR002401 (PRINTS); IPR017972 (PROSITE); PTHR24300 (PANTHER), SignalP-NN(euk) (SIGNALP), tmhmm (TMHMM)
Intestine	g10408.t1	---NA---	0		no IPS match
Intestine	g10434.t1	heterogeneous nuclear ribonucleoprotein	F:nucleic acid binding; F:nucleotide binding		IPR000504 (PFAM); IPR012677 (G3DSA:3.30.70.GENE3D); PTHR24011 (PANTHER), PTHR24011:SF72 (PANTHER), SSF54928 (SUPERFAMILY)
Intestine	g10446.t1	peptidase d	F:metalloexopeptidase activity; P:carboxylic acid metabolic process; P:macromolecule metabolic process; P:primary metabolic process; F:aminopeptidase activity; F:manganese ion binding	0	IPR000994 (G3DSA:3.90.230.GENE3D); IPR001131 (PROSITE); IPR007865 (PFAM); G3DSA:3.40.350.10 (GENE3D), PTHR10804 (PANTHER), PTHR10804:SF17 (PANTHER), SSF53092 (SUPERFAMILY)
Intestine	g10457.t1	protein srtx-1	C:integral to membrane		SignalP-NN(euk) (SIGNALP), tmhmm (TMHMM), SSF81321 (SUPERFAMILY)
Intestine	g10470.t1	cyclic-nucleotide gated cation channel	F:binding; F:intracellular ligand-gated ion channel activity; P:ion transport; C:membrane; P:response to organic substance; P:transmembrane transport; C:intracellular	0	IPR000595 (PFAM); IPR005821 (PFAM); IPR014710 (G3DSA:2.60.120.GENE3D); IPR018488 (PROSITE); IPR018490 (SUPERFAMILY); G3DSA:1.10.287.70 (GENE3D), PTHR10217 (PANTHER), PTHR10217:SF21 (PANTHER), tmhmm (TMHMM), SSF81324 (SUPERFAMILY)
Intestine	g10478.t1	segmentation protein cap n collar	P:regulation of growth; P:regulation of transcription, DNA-dependent; F:sequence-specific DNA binding transcription factor activity; P:response to stress; P:embryo development; F:sequence-specific DNA binding; C:transcription factor complex;	0	IPR004827 (PROSITE); IPR008917 (G3DSA:1.10.880.GENE3D); PTHR26379 (PANTHER), PTHR26379:SF84 (PANTHER), tmhmm (TMHMM)
Intestine	g10497.t1	von willebrand factor type a domain containing protein	C:extracellular matrix; F:protein binding	0	IPR002035 (G3DSA:3.40.50.GENE3D); PTHR22992 (PANTHER), PTHR22992:SF6 (PANTHER), SignalP-NN(euk) (SIGNALP), SSF53300 (SUPERFAMILY)
Intestine	g1053.t1	atpase family aaa domain-containing protein 3-like	F:nucleoside-triphosphatase activity; F:ATP binding	0	IPR003593 (SMART); IPR003959 (PFAM); IPR021911 (PFAM); IPR027417 (SUPERFAMILY); G3DSA:3.40.50.300 (GENE3D), PTHR23075 (PANTHER)
Intestine	g10536.t1	cadherin domain containing protein	F:calcium ion binding; P:homophilic cell adhesion; C:membrane		IPR002126 (G3DSA:2.60.40.GENE3D); IPR015919 (SUPERFAMILY); tmhmm (TMHMM)
Intestine	g10569.t1	probable atp-dependent rna helicase dhx34	F:nucleic acid binding; F:ATP binding; F:ATP-dependent helicase activity	0	IPR001650 (PFAM); IPR007502 (PFAM); IPR011545 (PFAM); IPR011709 (PFAM); IPR014001 (SMART); IPR027417 (SUPERFAMILY); G3DSA:3.40.50.300 (GENE3D), PTHR18934 (PANTHER), PTHR18934:SF68 (PANTHER)
Intestine	g10625.t1	---NA---	0		SignalP-NN(euk) (SIGNALP), tmhmm (TMHMM)
Intestine	g1066.t1	3 -5 exonuclease family protein	F:nucleic acid binding; P:nucleobase-containing compound metabolic process; F:3'-5' exonuclease activity		IPR002562 (PFAM); IPR012337 (SUPERFAMILY); G3DSA:3.30.420.10 (GENE3D), PTHR12124 (PANTHER), PTHR12124:SF15 (PANTHER)
Intestine	g10794.t1	---NA---	0		tmhmm (TMHMM)
Intestine	g10831.t1	spermine oxidase	F:oxidoreductase activity; P:oxidation-reduction process		IPR002937 (PFAM); G3DSA:3.50.50.60 (GENE3D), G3DSA:3.90.660.10 (GENE3D), PTHR10742 (PANTHER), PTHR10742:SF22 (PANTHER), SSF51905 (SUPERFAMILY), SSF54373 (SUPERFAMILY)
Intestine	g10913.t1	nematode cuticle collagen domain-containing protein	F:structural constituent of cuticle		IPR002486 (PFAM); SignalP-NN(euk) (SIGNALP), tmhmm (TMHMM)
Intestine	g1092.t1	yrmc_caeel ame	F:protein binding		no IPS match
Intestine	g10930.t1	thioredoxin domain-containing protein 12	P:cellular homeostasis	0	IPR012336 (G3DSA:3.40.30.GENE3D); PTHR15337 (PANTHER), PTHR15337:SF4 (PANTHER), PF13899 (PFAM), SignalP-NN(euk) (SIGNALP)
Intestine	g10935.t1	tripartite motif-containing protein 10	F:protein binding; F:zinc ion binding		IPR001841 (SMART); IPR013083 (G3DSA:3.30.40.GENE3D); IPR017907 (PROSITE); PTHR25462 (PANTHER), PTHR25462:SF87 (PANTHER), PF13923 (PFAM), SSF57850 (SUPERFAMILY)
Intestine	g10944.t1	hypothetical protein CAEBREN_03327 [Caenorhabditis brenneri]	F:metal ion binding; F:zinc ion binding		SignalP-NN(euk) (SIGNALP)
Intestine	g1095.t1	gut esterase 1	F:hydrolase activity	0	IPR002018 (PFAM); IPR019819 (PROSITE); IPR019826 (PROSITE); G3DSA:3.40.50.1820 (GENE3D), PTHR11559 (PANTHER), SignalP-NN(euk) (SIGNALP), SSF53474 (SUPERFAMILY)
Intestine	g1098.t1	lactoylglutathione lyase	P:sulfur compound metabolic process; C:cell fraction; P:negative regulation of apoptotic process; P:cellular aldehyde metabolic process; F:lactoylglutathione lyase activity; F:metal ion binding; P:carbohydrate metabolic process; P:pyruvate metabolic process	0	IPR004360 (PFAM); IPR004361 (TIGRFAMs); IPR018146 (PROSITE); G3DSA:3.10.180.10 (GENE3D), PTHR10374 (PANTHER), SSF54593 (SUPERFAMILY)
Intestine	g11034.t1	hypothetical protein CAPTEDRAFT_208974 [Capitella teleta]	0		SignalP-NN(euk) (SIGNALP), tmhmm (TMHMM)
Intestine	g1106.t1	delta -sterol reductase-like	C:intrinsic to membrane; F:UDP-N-acetylmuramate dehydrogenase activity; F:flavin adenine dinucleotide binding; P:oxidation-reduction process; F:protein binding; P:amino sugar metabolic process	0	IPR006094 (PFAM); IPR008973 (SUPERFAMILY); IPR016166 (PROFILE); IPR016169 (G3DSA:3.30.465.GENE3D); IPR021656 (PFAM); G3DSA:2.60.40.150 (GENE3D), PTHR10801 (PANTHER), PTHR10801:SF0 (PANTHER)
Intestine	g11072.t1	heat shock protein 70-c	F:nucleoside-triphosphatase activity; C:endoplasmic reticulum part; P:cellular protein metabolic process; F:metal ion binding; P:larval development; P:cellular component morphogenesis; P:regulation of growth rate; P:protein transport; F:adenyl ribonucleotide binding; P:embryo development; P:ER-nucleus signaling pathway	EC:3.6.1.15	IPR013126 (PRINTS); IPR018181 (PROSITE); G3DSA:1.20.1270.10 (GENE3D), G3DSA:2.60.34.10 (GENE3D), G3DSA:3.30.30.30 (GENE3D), G3DSA:3.30.420.40 (GENE3D), G3DSA:3.90.640.10 (GENE3D), PTHR19375 (PANTHER), PTHR19375:SF1 (PANTHER), SignalP-NN(euk) (SIGNALP), SSF100920 (SUPERFAMILY), SSF100934 (SUPERFAMILY), SSF53067 (SUPERFAMILY)
Intestine	g11111.t1	syntaxin	F:protein binding; P:signal release; P:neurotransmitter transport; P:exocytosis; C:membrane part; C:cell projection; P:regulation of neurotransmitter levels; C:intracellular organelle	0	IPR000727 (PFAM); IPR006011 (PFAM); IPR010989 (SUPERFAMILY); G3DSA:1.20.5.110 (GENE3D), G3DSA:1.20.58.70 (GENE3D), PTHR19957 (PANTHER), tmhmm (TMHMM)
Intestine	g1114.t1	calcium homeostasis modulator protein 2-like	C:integral to membrane; F:molecular_function; C:membrane; P:biological_process; C:cellular_component		IPR024143 (PANTHER); tmhmm (TMHMM)
Intestine	g11216.t1	microphthalmia-associated transcription factor	P:lipid localization; P:transcription, DNA-dependent; F:protein dimerization activity	0	IPR011598 (G3DSA:4.10.280.GENE3D); IPR024097 (PANTHER); IPR024103 (PTHR10014:PANTHER)
Intestine	g11270.t1	bed zinc finger family protein	F:DNA binding	0	IPR003656 (PFAM); PTHR23272 (PANTHER), SSF57667 (SUPERFAMILY)
Intestine	g11288.t1	phosducin family protein	F:protein binding; F:molecular_function; C:cellular_component		IPR012336 (G3DSA:3.40.30.GENE3D); IPR023196 (G3DSA:1.10.168.GENE3D); IPR024253 (PFAM); PTHR21148 (PANTHER), PTHR21148:SF12 (PANTHER)
Intestine	g11352.t1	aspartic protease	P:macromolecule catabolic process; P:cellular process; F:aspartic-type endopeptidase activity; P:proteolysis	0	IPR001461 (PRINTS); IPR001969 (PROSITE); IPR021109 (G3DSA:2.40.70.GENE3D); PTHR13683:SF53 (PANTHER), SignalP-NN(euk) (SIGNALP)
Intestine	g11410.t1	60s ribosomal protein l4	P:embryo development; P:multicellular organismal aging; F:binding; F:structural constituent of ribosome; C:ribosome; P:translation; P:ribosome biogenesis	0	IPR002136 (PFAM); IPR013000 (PROSITE); IPR023574 (G3DSA:3.40.1370.GENE3D); IPR025755 (PFAM); PTHR19431 (PANTHER)
Intestine	g11446.t1	aspartic protease	P:cellular process; F:aspartic-type endopeptidase activity; P:proteolysis; F:GTP binding	0	IPR001461 (PRINTS); IPR001969 (PROSITE); IPR006073 (PFAM); IPR021109 (G3DSA:2.40.70.GENE3D); IPR025662 (PROSITE); IPR027417 (SUPERFAMILY); G3DSA:3.40.50.300 (GENE3D), PTHR13683:SF53 (PANTHER)
Intestine	g11511.t1	---NA---
Intestine	g1159.t1	endoplasmic reticulum metallopeptidase 1	P:proteolysis; F:peptidase activity	0	IPR004882 (PFAM); IPR007484 (PFAM); G3DSA:3.40.630.10 (GENE3D), PTHR12147 (PANTHER), PTHR12147:SF6 (PANTHER), tmhmm (TMHMM), SSF53187 (SUPERFAMILY)
Intestine	g1162.t1	hypothetical protein CAEBREN_08958 [Caenorhabditis brenneri]	0		SignalP-NN(euk) (SIGNALP), tmhmm (TMHMM)
Intestine	g11626.t1	cytosolic non-specific dipeptidase	F:exopeptidase activity; P:proteolysis; F:metallopeptidase activity; C:integral to membrane; P:metabolic process	0	IPR001261 (PROSITE); IPR002933 (PFAM); IPR004877 (PFAM); IPR006593 (SMART); IPR011650 (G3DSA:3.30.70.GENE3D); G3DSA:3.40.630.10 (GENE3D), PTHR11014 (PANTHER), PTHR11014:SF15 (PANTHER), SignalP-NN(euk) (SIGNALP), tmhmm (TMHMM), SSF53187 (SUPERFAMILY)
Intestine	g1163.t1	hypothetical protein LOAG_05945 [Loa loa]	0		IPR011001 (SUPERFAMILY); SignalP-NN(euk) (SIGNALP)
Intestine	g1164.t1	transformation transcription domain-associated protein	C:intracellular organelle; P:regulation of biological process; P:anatomical structure development; P:multicellular organismal development; F:protein binding	0	IPR003151 (PFAM); IPR003152 (PROFILE); IPR011009 (SUPERFAMILY); IPR014009 (PROFILE); IPR016024 (SUPERFAMILY); PTHR11139 (PANTHER), PTHR11139:SF2 (PANTHER)
Intestine	g11641.t1	tata-box binding protein	P:multi-organism process; P:larval development; C:transcription factor complex; F:regulatory region DNA binding; P:multicellular organismal aging; F:nucleic acid binding transcription factor activity; C:pronucleus; F:sequence-specific DNA binding; P:male gamete generation; P:regulation of growth rate; P:endocytosis; F:transcription factor binding; P:transcription from RNA polymerase II promoter; …	0	IPR000814 (PRINTS); IPR012295 (G3DSA:3.30.310.GENE3D); PTHR10126:SF14 (PANTHER), SSF55945 (SUPERFAMILY)
Intestine	g1165.t1	guanine nucleotide-binding protein subunit beta-1	P:nuclear migration; C:extrinsic to internal side of plasma membrane; F:lysine N-acetyltransferase activity; P:multicellular organismal reproductive behavior; F:molecular transducer activity; P:establishment of mitotic spindle localization; P:signaling; P:histone modification; P:regulation of behavior; F:protein binding; P:locomotion; P:multicellular organismal development; P:lysine catabolic pro…	EC:2.3.1.32	IPR001632 (PRINTS); IPR001680 (PFAM); IPR015943 (G3DSA:2.130.10.GENE3D); IPR016346 (PIR); IPR017986 (PROFILE); IPR019775 (PROSITE); IPR020472 (PRINTS); PTHR19850 (PANTHER)
Intestine	g11691.t1	protein cdc-	P:ER-nucleus signaling pathway; P:larval development; P:protein-based cuticle development; C:endoplasmic reticulum membrane; P:DNA metabolic process; P:regulation of growth rate; P:purine ribonucleoside triphosphate catabolic process; P:misfolded or incompletely synthesized protein catabolic process; P:embryo development; P:cell cycle phase; P:multicellular organism growth; F:DNA helicase activit…	0	IPR003338 (PFAM); IPR003593 (SMART); IPR003959 (PFAM); IPR003960 (PROSITE); IPR004201 (PFAM); IPR005938 (PTHR23077:PANTHER); IPR009010 (G3DSA:2.40.40.GENE3D); IPR015415 (PFAM); IPR027417 (SUPERFAMILY); G3DSA:1.10.8.60 (GENE3D), G3DSA:3.10.330.10 (GENE3D), G3DSA:3.40.50.300 (GENE3D), PTHR23077 (PANTHER), SSF54585 (SUPERFAMILY)
Intestine	g11693.t1	protein isoform a	C:integral to membrane; C:membrane		IPR013057 (PFAM); PTHR22950 (PANTHER), tmhmm (TMHMM)
Intestine	g11732.t1	poly(adp-ribose) glycohydrolase	F:poly(ADP-ribose) glycohydrolase activity; P:carbohydrate metabolic process		IPR007724 (PANTHER)
Intestine	g11770.t1	low quality protein	F:kinase activity; P:metabolic process; F:ATP binding	0	IPR000728 (PFAM); IPR004536 (PIR); IPR010918 (G3DSA:3.90.650.GENE3D); IPR016188 (SUPERFAMILY); G3DSA:3.30.1330.10 (GENE3D), PTHR10256 (PANTHER)
Intestine	g11891.t1	hypothetical protein LOAG_16890 [Loa loa]	0		SignalP-NN(euk) (SIGNALP)
Intestine	g11911.t1	nascent polypeptide-associated complex subunit alpha	P:embryo development; P:lipid localization; P:genitalia development; P:chromosome segregation; P:multicellular organismal aging; P:cell migration; P:anatomical structure morphogenesis; F:protein binding; P:molting cycle, protein-based cuticle; P:larval development	0	IPR002715 (PFAM); IPR016641 (PIR); G3DSA:1.10.8.10 (GENE3D), PTHR21713:SF0 (PANTHER)
Intestine	g11995.t1	---NA---	0		no IPS match
Intestine	g12005.t1	---NA---	F:serine-type endopeptidase activity; C:integral to membrane		IPR022764 (G3DSA:1.20.1540.GENE3D); SignalP-NN(euk) (SIGNALP), tmhmm (TMHMM), SSF144091 (SUPERFAMILY)
Intestine	g12025.t1	serine hydroxymethyltransferase	P:embryo development; C:intracellular membrane-bounded organelle; P:one-carbon metabolic process; C:cytoplasmic part; F:glycine hydroxymethyltransferase activity; P:glycine metabolic process; P:L-serine metabolic process; F:pyridoxal phosphate binding	EC:2.1.2.0	IPR001085 (PIR); IPR015421 (G3DSA:3.40.640.GENE3D); IPR015422 (G3DSA:3.90.1150.GENE3D); IPR015424 (SUPERFAMILY); IPR019798 (PROSITE); PTHR11680:SF0 (PANTHER)
Intestine	g12027.t1	protein let-765	F:adenyl ribonucleotide binding; F:nucleic acid binding; F:catalytic activity	0	IPR026741 (PANTHER); IPR026937 (PFAM); IPR027417 (SUPERFAMILY); G3DSA:3.40.50.300 (GENE3D), PTHR12706:SF0 (PANTHER), PF13872 (PFAM)
Intestine	g12032.t1	muscle lim protein mlp84b	F:zinc ion binding	0	IPR001781 (G3DSA:2.10.110.GENE3D); PTHR24215 (PANTHER), PTHR24215:SF4 (PANTHER), SSF57716 (SUPERFAMILY)
Intestine	g12115.t1	protein isoform a	0		IPR016181 (G3DSA:3.40.630.GENE3D); PTHR20958 (PANTHER)
Intestine	g12116.t1	histone h2a	C:nucleosome; F:DNA binding; C:nucleus; P:nucleosome assembly; F:protein heterodimerization activity	0	IPR002119 (PRINTS); IPR007125 (PFAM); IPR009072 (G3DSA:1.10.20.GENE3D); PTHR23430 (PANTHER)
Intestine	g12130.t1	---NA---	0		no IPS match
Intestine	g12135.t1	protein transport protein sec24b-like	F:protein binding; P:intracellular protein transport; P:ER to Golgi vesicle-mediated transport; F:zinc ion binding; C:COPII vesicle coat	0	IPR002035 (G3DSA:3.40.50.GENE3D); IPR006895 (PFAM); IPR006896 (PFAM); IPR006900 (PFAM); IPR007123 (PFAM); IPR012990 (PFAM); G3DSA:3.40.20.10 (GENE3D), PTHR13803 (PANTHER), PTHR13803:SF0 (PANTHER), SSF53300 (SUPERFAMILY), SSF81995 (SUPERFAMILY), SSF82754 (SUPERFAMILY)
Intestine	g12161.t1	protein isoform b	0		SignalP-NN(euk) (SIGNALP), tmhmm (TMHMM)
Intestine	g1219.t1	amiloride-sensitive sodium channel family protein	P:rhythmic process; P:excretion; P:regulation of growth rate; C:cell part; P:embryo development; F:sodium channel activity; P:sodium ion transport; C:membrane	0	IPR001873 (PRINTS); G3DSA:1.10.287.770 (GENE3D), G3DSA:2.60.470.10 (GENE3D), PTHR11690:SF11 (PANTHER), tmhmm (TMHMM)
Intestine	g12190.t1	---NA---	0		tmhmm (TMHMM)
Intestine	g12196.t1	protein kinase domain	C:intrinsic to membrane; C:neuron projection; C:cell body; P:larval development; P:cell-substrate junction assembly; F:guanyl ribonucleotide binding; C:cell fraction; P:anatomical structure morphogenesis; P:embryo development; F:protein binding; F:ATP binding; P:protein phosphorylation; F:protein serine/threonine kinase activity; F:protein tyrosine kinase activity; P:serine family amino acid meta…	0	IPR000095 (G3DSA:3.90.810.GENE3D); IPR000719 (PFAM); IPR002290 (SMART); IPR008271 (PROSITE); IPR011009 (SUPERFAMILY); IPR017441 (PROSITE); IPR020635 (SMART); G3DSA:1.10.510.10 (GENE3D), G3DSA:3.30.200.20 (GENE3D), PTHR24361 (PANTHER), PTHR24361:SF186 (PANTHER)
Intestine	g12244.t1	heat shock protein 90	C:intracellular part; F:ATP binding; P:protein folding; P:response to stress; F:unfolded protein binding	0	IPR001404 (PIR); IPR003594 (G3DSA:3.30.565.GENE3D); IPR019805 (PROSITE); IPR020568 (SUPERFAMILY); IPR020575 (PRINTS); PF13589 (PFAM)
Intestine	g12251.t1	multifunctional protein ade2	F:protein binding; F:lyase activity; P:larval development; P:'de novo' IMP biosynthetic process; F:5-(carboxyamino)imidazole ribonucleotide mutase activity; F:phosphoribosylaminoimidazolesuccinocarboxamide synthase activity; F:ATP binding; P:purine nucleobase metabolic process	0	IPR000031 (G3DSA:3.40.50.GENE3D); IPR001636 (PANTHER); IPR013816 (G3DSA:3.30.470.GENE3D); IPR018236 (PROSITE); G3DSA:3.30.200.20 (GENE3D), PTHR11609:SF2 (PANTHER), SSF56104 (SUPERFAMILY)
Intestine	g12260.t1	intraflagellar transport protein 140 homolog	F:protein binding		IPR011990 (G3DSA:1.25.40.GENE3D); IPR015943 (G3DSA:2.130.10.GENE3D); IPR017986 (SUPERFAMILY); PTHR15722 (PANTHER), PTHR15722:SF7 (PANTHER), SignalP-NN(euk) (SIGNALP), tmhmm (TMHMM), SSF48452 (SUPERFAMILY), SSF63829 (SUPERFAMILY)
Intestine	g12345.t1	vitamin d3 receptor	F:receptor activity; P:regulation of metabolic process; P:transcription, DNA-dependent; P:signal transduction; P:response to chemical stimulus; P:system development; F:sequence-specific DNA binding transcription factor activity; F:zinc ion binding; F:sequence-specific DNA binding; C:transcription factor complex;	0	IPR001628 (PFAM); IPR013088 (G3DSA:3.30.50.GENE3D); PTHR24082 (PANTHER), PTHR24082:SF52 (PANTHER), tmhmm (TMHMM), SSF57716 (SUPERFAMILY)
Intestine	g12375.t1	protein spp-18	0		IPR008139 (SMART); SignalP-NN(euk) (SIGNALP)
Intestine	g12412.t1	mix-like endodermal regulator	F:sequence-specific DNA binding transcription factor activity; F:sequence-specific DNA binding; C:transcription factor complex;		IPR001356 (PFAM); IPR009057 (G3DSA:1.10.10.GENE3D); PTHR24327 (PANTHER)
Intestine	g1242.t1	isoform a	P:metabolic process; F:oxidoreductase activity		IPR002198 (PRINTS); IPR002347 (PRINTS); IPR016040 (G3DSA:3.40.50.GENE3D); IPR020904 (PROSITE); PTHR24322 (PANTHER), PTHR24322:SF0 (PANTHER), PF13561 (PFAM), PS51257 (PROFILE), SSF51735 (SUPERFAMILY)
Intestine	g12456.t1	f-box only protein 9	F:protein binding		IPR013026 (PROFILE); IPR019734 (PROFILE); IPR023114 (G3DSA:1.10.150.GENE3D); PTHR12874 (PANTHER), PTHR12874:SF5 (PANTHER)
Intestine	g12548.t1	glutathione transferase	P:lipid localization; P:multicellular organismal aging; P:response to reactive oxygen species; P:response to UV; F:glutathione transferase activity; F:protein binding; P:glutathione metabolic process; P:glutathione conjugation reaction	0	IPR003082 (PRINTS); IPR004045 (PFAM); IPR004046 (PFAM); IPR010987 (G3DSA:1.20.1050.GENE3D); IPR012336 (G3DSA:3.40.30.GENE3D); IPR017933 (PROFILE); PTHR11571 (PANTHER), PTHR11571:SF80 (PANTHER)
Intestine	g12550.t1	cre-wrt-6 protein	P:proteolysis; F:peptidase activity; P:intein-mediated protein splicing		IPR001767 (PFAM); IPR003586 (SMART); IPR003587 (SMART); IPR006141 (PROFILE); G3DSA:2.170.16.10 (GENE3D), PTHR11889 (PANTHER), PTHR11889:SF26 (PANTHER), SSF51294 (SUPERFAMILY)
Intestine	g12552.t1	laterally symmetric protein 2	P:embryo development; P:regulation of growth rate; P:genitalia development; C:cell part; P:larval development; F:zinc ion binding; F:nucleic acid binding	0	IPR007087 (PFAM); IPR013087 (G3DSA:3.30.160.GENE3D); IPR015880 (SMART); PTHR11389 (PANTHER), PTHR11389:SF373 (PANTHER), PF12874 (PFAM), PF13894 (PFAM), SSF57667 (SUPERFAMILY)
Intestine	g12562.t1	diacylglycerol kinase	C:neuron projection; F:Ras GTPase binding; F:transition metal ion binding; P:response to nutrient levels; P:regulation of behavior; P:synaptic transmission; C:cytoplasmic part; P:locomotion; C:cell fraction; F:nucleic acid binding; F:diacylglycerol kinase activity; P:protein kinase C-activating G-protein coupled receptor signaling pathway; P:intracellular signal transduction; P:phospholipid catab…	0	IPR000159 (PFAM); IPR000504 (PROFILE); IPR000756 (PFAM); IPR001206 (PFAM); IPR002219 (PFAM); G3DSA:3.30.60.20 (GENE3D), PTHR11255 (PANTHER), PTHR11255:SF8 (PANTHER), SSF54236 (SUPERFAMILY), SSF54928 (SUPERFAMILY), SSF57889 (SUPERFAMILY)
Intestine	g12644.t1	---NA---	0		SignalP-NN(euk) (SIGNALP)
Intestine	g12668.t1	exosome component 2	F:RNA binding; P:cell growth; F:3'-5' exonuclease activity; P:nuclear-transcribed mRNA catabolic process, exonucleolytic; C:cytoplasmic part; C:nucleus; P:pentose-phosphate shunt; F:6-phosphogluconolactonase activity; C:exosome (RNase complex)	0	IPR003029 (PROFILE); IPR005900 (TIGRFAMs); IPR006148 (PFAM); IPR025721 (PFAM); IPR026699 (PANTHER); G3DSA:3.40.50.1360 (GENE3D), PTHR21321:SF2 (PANTHER), SSF100950 (SUPERFAMILY)
Intestine	g12808.t1	mitogen-activated protein kinase kinase kinase kinase 5	F:ATP binding; P:protein phosphorylation; F:small GTPase regulator activity; F:protein tyrosine kinase activity	0	IPR000719 (PFAM); IPR001180 (PFAM); IPR002290 (SMART); IPR011009 (SUPERFAMILY); IPR017441 (PROSITE); IPR020635 (SMART); IPR021160 (PIR); G3DSA:1.10.510.10 (GENE3D), G3DSA:3.30.200.20 (GENE3D), PTHR24361 (PANTHER), PTHR24361:SF86 (PANTHER)
Intestine	g12830.t1	zinc finger protein	F:zinc ion binding	0	IPR004457 (PFAM); PTHR10876 (PANTHER), PTHR10876:SF0 (PANTHER)
Intestine	g12834.t1	protein grl- isoform b	F:binding	0	IPR007284 (PFAM); PTHR23261 (PANTHER), SignalP-NN(euk) (SIGNALP), tmhmm (TMHMM)
Intestine	g12841.t1	tropomodulin family protein	F:tropomyosin binding; C:cytoskeleton	0	IPR004934 (PANTHER); G3DSA:3.80.10.10 (GENE3D), PTHR10901:SF6 (PANTHER), SSF52047 (SUPERFAMILY)
Intestine	g12876.t1	protein isoform c	F:catalytic activity; P:metabolic process		IPR002591 (PFAM); IPR017849 (G3DSA:3.40.720.GENE3D); IPR017850 (SUPERFAMILY); IPR024873 (PANTHER); PTHR10151:SF58 (PANTHER)
Intestine	g12926.t1	methylmalonate-semialdehyde dehydrogenase	P:fat cell differentiation; C:intracellular membrane-bounded organelle; P:pyrimidine nucleobase metabolic process; F:fatty acid binding; F:methylmalonate-semialdehyde dehydrogenase (acylating) activity; P:oxidation-reduction process; P:inositol metabolic process; P:isoleucine catabolic process; P:leucine catabolic process; P:valine catabolic process	EC:1.2.1.0	IPR010061 (PTHR11699:PANTHER); IPR015590 (PFAM); IPR016160 (PROSITE); IPR016161 (SUPERFAMILY); IPR016162 (G3DSA:3.40.605.GENE3D); IPR016163 (G3DSA:3.40.309.GENE3D); PTHR11699 (PANTHER)
Intestine	g12988.t1	tubulin--tyrosine ligase-like protein 12	P:cellular component assembly involved in morphogenesis; F:tubulin-tyrosine ligase activity; P:cellular protein modification process; P:tyrosine metabolic process	0	IPR004344 (PFAM); PTHR12241 (PANTHER), PTHR12241:SF13 (PANTHER)
Intestine	g13019.t1	---NA---	0		no IPS match
Intestine	g1302.t1	very low-density lipoprotein receptor	P:system development; P:response to chemical stimulus; C:membrane; F:lipoprotein particle receptor activity; F:protein binding; F:calcium ion binding; P:signal transduction	0	IPR000033 (PFAM); IPR000152 (PROSITE); IPR000742 (SMART); IPR001881 (PFAM); IPR002172 (G3DSA:4.10.400.GENE3D); IPR011042 (G3DSA:2.120.10.GENE3D); IPR013099 (PFAM); IPR018097 (PROSITE); IPR023415 (PROSITE); PR00261 (PRINTS), G3DSA:1.10.287.70 (GENE3D), G3DSA:2.170.300.10 (GENE3D), G3DSA:4.10.1220.10 (GENE3D), PTHR10529 (PANTHER), PTHR10529:SF151 (PANTHER), tmhmm (TMHMM), SSF57196 (SUPERFAMILY), SS…
Intestine	g13083.t1	isoleucyl-trna synthetase	F:ATP binding; F:isoleucine-tRNA ligase activity; C:cytoplasm; P:isoleucyl-tRNA aminoacylation; F:aminoacyl-tRNA editing activity; P:isoleucine biosynthetic process; P:leucine biosynthetic process; P:valine biosynthetic process		IPR002300 (PFAM); IPR002301 (PRINTS); IPR009008 (G3DSA:3.90.740.GENE3D); IPR009080 (SUPERFAMILY); IPR013155 (PFAM); IPR014729 (G3DSA:3.40.50.GENE3D); IPR023585 (PTHR11946:PANTHER); G3DSA:1.10.730.10 (GENE3D), PTHR11946 (PANTHER), SSF52374 (SUPERFAMILY)
Intestine	g13086.t1	sumo-activating enzyme subunit 2	F:small protein activating enzyme activity; F:protein dimerization activity; F:enzyme regulator activity; P:protein modification by small protein conjugation; P:positive regulation of molecular function; F:ATP binding	0	IPR000127 (PFAM); IPR000594 (PFAM); IPR009036 (SUPERFAMILY); IPR016040 (G3DSA:3.40.50.GENE3D); IPR018074 (PROSITE); IPR019572 (PFAM); IPR023280 (G3DSA:1.10.3240.GENE3D); G3DSA:3.10.290.20 (GENE3D), PTHR10953 (PANTHER), PTHR10953:SF5 (PANTHER)
Intestine	g13093.t1	---NA---	0		tmhmm (TMHMM)
Intestine	g13130.t1	bifunctional coenzyme a synthase	F:protein binding; F:dephospho-CoA kinase activity; F:ATP binding; P:coenzyme A biosynthetic process; P:pantothenate biosynthetic process	0	IPR000980 (G3DSA:3.30.505.GENE3D); IPR001977 (PFAM); IPR004821 (PFAM); IPR014729 (G3DSA:3.40.50.GENE3D); IPR027417 (SUPERFAMILY); G3DSA:3.40.50.300 (GENE3D), PTHR10695 (PANTHER), PTHR10695:SF13 (PANTHER), SSF52374 (SUPERFAMILY), SSF55550 (SUPERFAMILY)
Intestine	g13143.t1	disks large homolog 2	P:cellular process; C:synapse; P:multicellular organismal process; F:protein binding; C:membrane	0	IPR001478 (PFAM); G3DSA:2.30.42.10 (GENE3D), PTHR23116 (PANTHER)
Intestine	g13158.t1	glutamine-dependent nad(+) synthetase	F:NAD+ synthase (glutamine-hydrolyzing) activity; F:ATP binding; P:NAD biosynthetic process; P:nicotinate nucleotide metabolic process	0	IPR003010 (G3DSA:3.60.110.GENE3D); IPR003694 (TIGRFAMs); IPR014445 (PIR); IPR014729 (G3DSA:3.40.50.GENE3D); IPR022310 (PFAM); PTHR23090 (PANTHER), PTHR23090:SF1 (PANTHER), SSF52402 (SUPERFAMILY)
Intestine	g13209.t1	glycolipid transfer protein	C:intracellular membrane-bounded organelle; F:transition metal ion binding; P:superoxide metabolic process; P:multicellular organismal aging; C:extracellular region; P:oxidation-reduction process; C:cytoplasm; F:glycolipid transporter activity; P:glycolipid transport; F:glycolipid binding; F:superoxide dismutase activity	0	IPR001424 (PRINTS); IPR014830 (G3DSA:1.10.3520.GENE3D); IPR018152 (PROSITE); PTHR10219 (PANTHER), PTHR10219:SF11 (PANTHER)
Intestine	g13277.t1	enoyl- hydratase domain-containing protein mitochondrial-like	F:lyase activity; P:metabolic process	0	IPR001753 (PFAM); IPR024571 (PFAM); G3DSA:3.90.226.10 (GENE3D), PTHR11941 (PANTHER), SSF52096 (SUPERFAMILY)
Intestine	g13285.t1	dcn1-like protein 1-like	F:protein binding		IPR005176 (PFAM); IPR009060 (SUPERFAMILY); IPR014764 (PANTHER); G3DSA:1.10.8.10 (GENE3D), PTHR12281:SF0 (PANTHER)
Intestine	g13298.t1	mitochondrial ribosomal l23	C:intracellular membrane-bounded organelle; P:tissue morphogenesis; P:larval development; P:regulation of growth rate; P:endocytosis; P:genitalia development; P:embryo development; F:nucleotide binding; F:structural constituent of ribosome; C:ribosome; P:translation; P:ribosome biogenesis	0	IPR012677 (G3DSA:3.30.70.GENE3D); IPR012678 (SUPERFAMILY); IPR013025 (PFAM); PTHR12059 (PANTHER), PTHR12059:SF1 (PANTHER)
Intestine	g13307.t1	methionyl-trna synthetase	C:cytoplasmic part; F:ubiquitin thiolesterase activity; P:ubiquitin-dependent protein catabolic process; F:ATP binding; F:tRNA binding; C:nucleus; F:methionine-tRNA ligase activity; P:methionyl-tRNA aminoacylation; P:protein deubiquitination; P:methionine metabolic process	0	IPR001394 (PFAM); IPR001412 (PROSITE); IPR002547 (PFAM); IPR006615 (PFAM); IPR009080 (SUPERFAMILY); IPR012340 (G3DSA:2.40.50.GENE3D); IPR012580 (PFAM); IPR014729 (G3DSA:3.40.50.GENE3D); IPR014758 (PRINTS); IPR015413 (PFAM); IPR018200 (PROSITE); G3DSA:1.10.730.10 (GENE3D), G3DSA:2.20.210.10 (GENE3D), G3DSA:2.20.28.20 (GENE3D), G3DSA:3.30.2230.10 (GENE3D), PTHR11946 (PANTHER), PTHR11946:SF17 (PANTH…
Intestine	g13326.t1	zinc finger protein	P:embryo development; P:multicellular organismal reproductive behavior; C:nuclear body; P:larval development; F:zinc ion binding; F:nucleic acid binding	0	IPR007087 (PFAM); IPR013087 (G3DSA:3.30.160.GENE3D); IPR015880 (SMART); PTHR24393 (PANTHER), PTHR24393:SF2 (PANTHER), PF13465 (PFAM), SignalP-NN(euk) (SIGNALP), tmhmm (TMHMM), SSF57667 (SUPERFAMILY)
Intestine	g1333.t1	---NA---	0		no IPS match
Intestine	g13337.t1	wd repeat-containing protein 47	F:protein binding		IPR001680 (PFAM); IPR015943 (G3DSA:2.130.10.GENE3D); IPR017986 (PROFILE); IPR019775 (PROSITE); PTHR19863 (PANTHER), PTHR19863:SF3 (PANTHER)
Intestine	g13375.t1	actin-interacting protein 1	P:larval development; F:actin binding; P:regulation of growth rate; P:locomotion; C:actin filament; C:cytoplasm; P:actin filament capping	0	IPR001680 (PFAM); IPR015943 (G3DSA:2.130.10.GENE3D); IPR017986 (PROFILE); IPR019775 (PROSITE); IPR020472 (PRINTS); PTHR19856 (PANTHER)
Intestine	g13377.t1	uv radiation resistance-associated gene protein	C:intracellular membrane-bounded organelle; C:cytoplasmic part	0	PTHR15157 (PANTHER)
Intestine	g13405.t1	hypothetical protein CAEBREN_09687 [Caenorhabditis brenneri]	0		PTHR12395 (PANTHER), PTHR12395:SF9 (PANTHER)
Intestine	g13473.t1	short-chain dehydrogenase reductase sdr	P:metabolic process; F:oxidoreductase activity		IPR002198 (PFAM); IPR002347 (PRINTS); IPR016040 (G3DSA:3.40.50.GENE3D); PTHR24316 (PANTHER), PTHR24316:SF18 (PANTHER), SSF51735 (SUPERFAMILY)
Intestine	g1350.t1	triosephosphate isomerase	P:cellular component assembly involved in morphogenesis; P:cellular homeostasis; P:multicellular organismal aging; C:cell part; F:triose-phosphate isomerase activity; P:fructose metabolic process; P:mannose metabolic process; P:inositol metabolic process; P:gluconeogenesis; P:glycolysis; P:carbon utilization; P:glycerolipid metabolic process	EC:5.3.1.0	IPR000652 (PANTHER); IPR013785 (G3DSA:3.20.20.GENE3D); IPR020861 (PROSITE)
Intestine	g13507.t1	---NA---	0		SignalP-NN(euk) (SIGNALP), tmhmm (TMHMM)
Intestine	g1352.t1	intraflagellar transport 74 homolog	P:response to stimulus; P:multicellular organismal process; C:intracellular organelle; C:cell projection	0	PTHR31432 (PANTHER), PTHR31432:SF0 (PANTHER)
Intestine	g13582.t1	glutathione s-transferase z1	F:catalytic activity; F:protein binding; C:cytoplasm; P:aromatic amino acid family metabolic process	0	IPR004045 (PROFILE); IPR005955 (TIGRFAMs); IPR010987 (G3DSA:1.20.1050.GENE3D); IPR012336 (G3DSA:3.40.30.GENE3D); IPR017933 (PROFILE); PTHR11260 (PANTHER), PTHR11260:SF59 (PANTHER), PF13417 (PFAM)
Intestine	g13629.t1	---NA---	0		no IPS match
Intestine	g13641.t1	nadh dehydrogenase	C:intracellular membrane-bounded organelle; C:membrane	0	IPR007741 (PFAM); IPR012336 (G3DSA:3.40.30.GENE3D); IPR016464 (PIR)
Intestine	g1366.t1	acetyl- mitochondrial	F:transferase activity, transferring acyl groups other than amino-acyl groups; P:metabolic process	EC:2.3.1.0	IPR002155 (PIR); IPR016038 (G3DSA:3.40.47.GENE3D); IPR016039 (SUPERFAMILY); IPR020610 (PROSITE); IPR020613 (PROSITE); IPR020616 (PFAM); IPR020617 (PFAM); PTHR18919:SF7 (PANTHER)
Intestine	g13672.t1	40s ribosomal protein s15	P:embryo development; P:regulation of growth rate; P:multicellular organismal aging; P:response to stress; P:larval development; F:structural constituent of ribosome; P:translation; C:small ribosomal subunit; F:RNA binding; P:ribosome biogenesis	0	IPR002222 (PRINTS); IPR005713 (TIGRFAMs); IPR020934 (PROSITE); IPR023575 (G3DSA:3.30.860.GENE3D)
Intestine	g13674.t1	mitochondrial ribosomal protein l2	F:structural constituent of ribosome; C:ribosome; P:translation; P:ribosome biogenesis	0	IPR002171 (PANTHER); IPR008991 (SUPERFAMILY); IPR012340 (G3DSA:2.40.50.GENE3D); IPR014722 (G3DSA:2.30.30.GENE3D); IPR022666 (PFAM); IPR022669 (PFAM); PTHR13691:SF6 (PANTHER), SignalP-NN(euk) (SIGNALP)
Intestine	g1373.t1	calcium binding egf domain-containing protein	F:receptor activity; F:protein binding; F:calcium ion binding; P:signal transduction	0	IPR000033 (PFAM); IPR000152 (PROSITE); IPR000742 (SMART); IPR001881 (PFAM); IPR002172 (G3DSA:4.10.400.GENE3D); IPR011042 (G3DSA:2.120.10.GENE3D); IPR018097 (PROSITE); IPR023415 (PROSITE); PR00261 (PRINTS), G3DSA:2.10.25.10 (GENE3D), PTHR10529 (PANTHER), PTHR10529:SF151 (PANTHER), SignalP-NN(euk) (SIGNALP), tmhmm (TMHMM), SSF57196 (SUPERFAMILY), SSF63825 (SUPERFAMILY)
Intestine	g13764.t1	dehydrogenase reductase sdr family member 7b	C:cell part; P:metabolic process; F:oxidoreductase activity	0	IPR002198 (PRINTS); IPR002347 (PRINTS); IPR016040 (G3DSA:3.40.50.GENE3D); IPR020904 (PROSITE); PTHR24322 (PANTHER), PTHR24322:SF27 (PANTHER), SSF51735 (SUPERFAMILY)
Intestine	g13772.t1	clathrin light chain	F:structural molecule activity; P:intracellular protein transport; P:vesicle-mediated transport; C:clathrin coat of trans-Golgi network vesicle; C:clathrin coat of coated pit		IPR000996 (PANTHER)
Intestine	g13777.t1	acid phosphatase lysosomal	C:lytic vacuole; F:acid phosphatase activity; P:riboflavin metabolic process; P:hexachlorocyclohexane metabolic process	0	IPR000560 (PFAM); G3DSA:3.40.50.1240 (GENE3D), PTHR11567 (PANTHER), SignalP-NN(euk) (SIGNALP), SSF53254 (SUPERFAMILY)
Intestine	g13830.t1	hypothetical protein Bm1_34265 [Brugia malayi]	0		SignalP-NN(euk) (SIGNALP)
Intestine	g13878.t1	protein cit- isoform b	P:regulation of cyclin-dependent protein serine/threonine kinase activity; F:protein kinase binding	0	IPR006671 (PFAM); IPR013763 (G3DSA:1.10.472.GENE3D); IPR015429 (PANTHER); IPR015430 (PTHR10026:PANTHER)
Intestine	g1392.t1	dna-directed rna polymerase i subunit rpa1-like	F:DNA binding; F:DNA-directed RNA polymerase activity; F:zinc ion binding; C:nucleolus; P:purine nucleobase metabolic process; P:pyrimidine nucleobase metabolic process; P:transcription, DNA-dependent	0	IPR000722 (PFAM); IPR006592 (SMART); IPR007066 (PFAM); IPR007080 (PFAM); IPR007081 (PFAM); IPR007083 (PFAM); IPR009010 (G3DSA:2.40.40.GENE3D); IPR015699 (PTHR19376:PANTHER); G3DSA:3.30.1490.180 (GENE3D), PTHR19376 (PANTHER), SSF64484 (SUPERFAMILY)
Intestine	g13938.t1	ubiquitin carboxyl-terminal hydrolase 30	F:ubiquitin thiolesterase activity; P:ubiquitin-dependent protein catabolic process; P:protein deubiquitination		IPR001394 (PFAM); IPR018200 (PROSITE); PTHR24006 (PANTHER), PTHR24006:SF1 (PANTHER), SignalP-NN(euk) (SIGNALP), tmhmm (TMHMM), SSF54001 (SUPERFAMILY)
Intestine	g14001.t1	---NA---
Intestine	g14022.t1	pumilio 23	F:binding		IPR011989 (G3DSA:1.25.10.GENE3D); IPR016024 (SUPERFAMILY); PTHR13102 (PANTHER), PTHR13102:SF0 (PANTHER)
Intestine	g14194.t1	mbr family protein	F:signal transducer activity; C:integral to membrane; P:signal transduction	0	IPR004307 (PANTHER); PTHR10057:SF0 (PANTHER), SignalP-NN(euk) (SIGNALP), tmhmm (TMHMM)
Intestine	g14195.t1	---NA---
Intestine	g14202.t1	von willebrand factor domain-containing protein	F:protein binding		IPR002035 (G3DSA:3.40.50.GENE3D); PTHR22992 (PANTHER), PF13519 (PFAM), SignalP-NN(euk) (SIGNALP), SSF53300 (SUPERFAMILY)
Intestine	g14216.t1	disintegrin family protein	P:cell fate commitment; P:nematode larval development; C:membrane; F:ionotropic glutamate receptor activity; F:extracellular-glutamate-gated ion channel activity; P:ion transport; F:metalloendopeptidase activity; F:zinc ion binding; P:membrane protein ectodomain proteolysis; P:Notch signaling pathway; P:synaptic transmission	0	IPR001320 (PFAM); IPR001508 (PRINTS); IPR001590 (PROFILE); IPR001762 (G3DSA:4.10.70.GENE3D); IPR001828 (PFAM); IPR002870 (PFAM); IPR019594 (PFAM); IPR024079 (G3DSA:3.40.390.GENE3D); IPR027053 (PTHR11905:PANTHER); G3DSA:1.10.287.70 (GENE3D), G3DSA:3.40.190.10 (GENE3D), G3DSA:3.40.50.2300 (GENE3D), PTHR11905 (PANTHER), PF13688 (PFAM), SignalP-NN(euk) (SIGNALP), tmhmm (TMHMM), SSF53822 (SUPERFAMILY)…
Intestine	g14241.t1	e3 ubiquitin-protein ligase march6-like	F:zinc ion binding		IPR011016 (PFAM); IPR013083 (G3DSA:3.30.40.GENE3D); PTHR23012 (PANTHER), tmhmm (TMHMM), SSF57850 (SUPERFAMILY)
Intestine	g14244.t1	pdz domain-containing protein gipc1	P:multicellular organismal aging; P:locomotory behavior; F:protein binding	0	IPR001478 (PFAM); G3DSA:2.30.42.10 (GENE3D), PTHR12259 (PANTHER)
Intestine	g14303.t1	protein nfm- isoform c	P:embryo development; C:cytoskeleton; C:cytoplasm; F:cytoskeletal protein binding; C:extrinsic to membrane	0	IPR000299 (PROFILE); IPR000798 (PRINTS); IPR008954 (SUPERFAMILY); IPR011259 (PFAM); IPR011993 (G3DSA:2.30.29.GENE3D); IPR014352 (G3DSA:1.20.80.GENE3D); IPR018979 (PFAM); IPR018980 (PFAM); IPR019747 (PROSITE); IPR019748 (PFAM); IPR019749 (SMART); IPR019750 (PRINTS); G3DSA:1.20.5.450 (GENE3D), G3DSA:3.10.20.90 (GENE3D), PTHR23281 (PANTHER), PTHR23281:SF1 (PANTHER), SSF50729 (SUPERFAMILY), SSF54236 …
Intestine	g14331.t1	dipeptidyl anminopeptidase	P:proteolysis; F:serine-type peptidase activity	0	IPR001375 (PFAM); IPR011042 (G3DSA:2.120.10.GENE3D); G3DSA:3.40.50.1820 (GENE3D), PTHR11731 (PANTHER), PTHR11731:SF48 (PANTHER), SignalP-NN(euk) (SIGNALP), SSF53474 (SUPERFAMILY), SSF82171 (SUPERFAMILY)
Intestine	g14367.t1	40s ribosomal protein s16	P:embryo development; P:mitotic spindle organization; P:molting cycle, protein-based cuticle; C:small ribosomal subunit; P:larval development; F:structural constituent of ribosome; P:translation; P:ribosome biogenesis	0	IPR000754 (PANTHER); IPR014721 (G3DSA:3.30.230.GENE3D); IPR020568 (SUPERFAMILY); IPR020574 (PROSITE)
Intestine	g1437.t1	cadherin domain containing protein	P:embryo development; C:extracellular region part; P:associative learning; C:membrane-bounded organelle; C:membrane; C:neuronal cell body; F:calcium ion binding; P:homophilic cell adhesion	0	IPR002126 (PRINTS); IPR008985 (SUPERFAMILY); IPR013320 (G3DSA:2.60.120.GENE3D); IPR015919 (SUPERFAMILY); IPR026914 (PANTHER); PF13385 (PFAM), SignalP-NN(euk) (SIGNALP), tmhmm (TMHMM)
Intestine	g14410.t1	protein catp- isoform a	P:purine ribonucleoside triphosphate biosynthetic process; P:nematode larval development; C:cell part; F:adenyl ribonucleotide binding; P:cation transport; C:integral to membrane; F:cation-transporting ATPase activity; F:metal ion binding	0	IPR001757 (PRINTS); IPR004014 (PFAM); IPR006068 (PFAM); IPR008250 (G3DSA:2.70.150.GENE3D); IPR018303 (PROSITE); IPR019430 (PFAM); IPR023214 (G3DSA:3.40.50.GENE3D); IPR023298 (G3DSA:1.20.1110.GENE3D); IPR023299 (G3DSA:3.40.1110.GENE3D); PR00121 (PRINTS), PTHR24093:SF58 (PANTHER), SignalP-NN(euk) (SIGNALP), tmhmm (TMHMM), SSF81321 (SUPERFAMILY), SSF81653 (SUPERFAMILY), SSF81665 (SUPERFAMILY)
Intestine	g14413.t1	---NA---	0		SignalP-NN(euk) (SIGNALP)
Intestine	g14414.t1	---NA---	0		no IPS match
Intestine	g14430.t1	chymotrypsin-like serine protease precursor	F:serine-type endopeptidase activity; P:proteolysis; F:catalytic activity	0	IPR001254 (PFAM); IPR009003 (SUPERFAMILY); IPR018114 (PROSITE); G3DSA:2.40.10.10 (GENE3D), PTHR24260 (PANTHER), SignalP-NN(euk) (SIGNALP)
Intestine	g14459.t1	terminal uridylyltransferase 4	F:nucleotidyltransferase activity		IPR002058 (PFAM); IPR002934 (PFAM); G3DSA:3.30.460.10 (GENE3D), PTHR12271 (PANTHER), SignalP-NN(euk) (SIGNALP), SSF81301 (SUPERFAMILY), SSF81631 (SUPERFAMILY)
Intestine	g14464.t1	ribophorin ii	F:dolichyl-diphosphooligosaccharide-protein glycotransferase activity; C:oligosaccharyltransferase complex; P:protein N-linked glycosylation via asparagine	0	IPR008814 (PANTHER); PTHR12640:SF0 (PANTHER), SignalP-NN(euk) (SIGNALP), tmhmm (TMHMM)
Intestine	g14493.t1	carrier protein 1	P:organelle organization; F:binding; P:apoptotic process; P:larval development; F:purine nucleotide transmembrane transporter activity; P:multicellular organismal aging; P:regulation of growth rate; P:embryo development; C:mitochondrial inner membrane; P:purine nucleotide transport	0	IPR002067 (PRINTS); IPR002113 (PRINTS); IPR018108 (PFAM); IPR023395 (G3DSA:1.50.40.GENE3D); PTHR24089 (PANTHER), PTHR24089:SF31 (PANTHER), tmhmm (TMHMM)
Intestine	g1451.t1	cre-tag-280 protein	0		IPR019319 (PANTHER); PTHR13411:SF3 (PANTHER)
Intestine	g14516.t1	protein frpr-7	P:multicellular organismal reproductive behavior; F:G-protein coupled receptor activity; P:G-protein coupled receptor signaling pathway; C:integral to membrane	0	IPR000276 (PFAM); IPR017452 (PROFILE); G3DSA:1.20.1070.10 (GENE3D), PTHR22751 (PANTHER), PTHR22751:SF2 (PANTHER), tmhmm (TMHMM), SSF81321 (SUPERFAMILY)
Intestine	g14620.t1	esophageal gland cell secretory protein 28	0		IPR013032 (PROSITE); PTHR24838 (PANTHER), PTHR24838:SF78 (PANTHER), SignalP-NN(euk) (SIGNALP), tmhmm (TMHMM)
Intestine	g14660.t1	wd repeat domain phosphoinositide-interacting protein 2	C:cytoplasmic part; C:membrane; P:autophagy; F:protein binding	0	IPR001680 (PFAM); IPR015943 (G3DSA:2.130.10.GENE3D); IPR017986 (SUPERFAMILY); PTHR11227 (PANTHER), PTHR11227:SF17 (PANTHER), PF04420 (PFAM), tmhmm (TMHMM)
Intestine	g14751.t1	golgin subfamily a member 2	P:organelle localization; P:positive regulation of cell projection organization; F:protein binding; C:cell fraction; C:Golgi apparatus part	0	IPR024858 (PANTHER); PTHR10881:SF4 (PANTHER)
Intestine	g14801.t1	coiled-coil domain-containing protein 104-like	0		IPR023379 (G3DSA:1.20.1520.GENE3D); PTHR21532 (PANTHER), PTHR21532:SF0 (PANTHER)
Intestine	g14809.t1	---NA---	0		SignalP-NN(euk) (SIGNALP)
Intestine	g14856.t1	---NA---	0		no IPS match
Intestine	g14887.t1	---NA---
Intestine	g14897.t1	protein isoform a	F:protein binding		IPR000884 (PFAM); G3DSA:2.20.100.10 (GENE3D), PTHR13723 (PANTHER)
Intestine	g14931.t1	ion channel	P:sensory perception of mechanical stimulus; C:membrane; F:protein binding; F:calcium channel activity; P:calcium ion transmembrane transport	0	IPR002110 (PRINTS); IPR002153 (PRINTS); IPR005821 (PFAM); IPR020683 (G3DSA:1.25.40.GENE3D); PTHR24121 (PANTHER), PTHR24121:SF0 (PANTHER), PF13637 (PFAM), tmhmm (TMHMM)
Intestine	g15039.t1	autoantigen ngp-1	P:embryo development; P:regulation of growth rate; P:genitalia development; P:larval development; F:GTP binding; C:nucleolus	0	IPR006073 (PRINTS); IPR012971 (PFAM); IPR023179 (G3DSA:1.10.1580.GENE3D); IPR024929 (PTHR11089:PANTHER); IPR027417 (SUPERFAMILY); G3DSA:3.40.50.300 (GENE3D), PTHR11089 (PANTHER)
Intestine	g15128.t1	tetratricopeptide repeat domain-containing protein	F:protein binding		IPR011990 (G3DSA:1.25.40.GENE3D); IPR019734 (SMART); IPR025986 (PFAM); PTHR22904 (PANTHER), PF13414 (PFAM), SSF48452 (SUPERFAMILY)
Intestine	g15241.t1	hypothetical protein Bm1_33560 [Brugia malayi]	P:cell cycle; C:chromosome, centromeric region; P:mitosis; C:nucleus		no IPS match
Intestine	g15280.t1	developmentally regulated gtp binding protein 2	P:signaling; C:intracellular membrane-bounded organelle; F:GTP binding	0	IPR004095 (PFAM); IPR005225 (TIGRFAMs); IPR006073 (PRINTS); IPR006074 (PROSITE); IPR012676 (SUPERFAMILY); IPR027417 (SUPERFAMILY); G3DSA:3.40.50.300 (GENE3D), PTHR11702 (PANTHER), PTHR11702:SF7 (PANTHER)
Intestine	g153.t1	phosphatidylethanolamine-binding protein	0		IPR008914 (G3DSA:3.90.280.GENE3D); PTHR11362 (PANTHER)
Intestine	g15310.t1	---NA---	0		no IPS match
Intestine	g15370.t1	protein gcy- isoform b	F:ATP binding; P:protein phosphorylation; P:cyclic nucleotide biosynthetic process; F:phosphorus-oxygen lyase activity; P:intracellular signal transduction; C:integral to membrane; F:protein tyrosine kinase activity	0	IPR000719 (PROFILE); IPR001054 (G3DSA:3.30.70.GENE3D); IPR001170 (PRINTS); IPR001245 (PFAM); IPR001828 (PFAM); IPR002290 (SMART); IPR011009 (SUPERFAMILY); IPR018297 (PROSITE); IPR020635 (SMART); G3DSA:1.10.510.10 (GENE3D), G3DSA:3.30.200.20 (GENE3D), G3DSA:3.40.50.2300 (GENE3D), PTHR11920 (PANTHER), PTHR11920:SF78 (PANTHER), SignalP-NN(euk) (SIGNALP), tmhmm (TMHMM), SSF53822 (SUPERFAMILY)
Intestine	g15462.t1	hypothetical protein CRE_01851 [Caenorhabditis remanei]	0		no IPS match
Intestine	g15528.t1	protein ttr-51	C:extracellular space		IPR001534 (PANTHER); SignalP-NN(euk) (SIGNALP)
Intestine	g15578.t1	signal recognition particle 54 kda protein	P:larval development; F:GTP binding; P:SRP-dependent cotranslational protein targeting to membrane; F:7S RNA binding; C:signal recognition particle; F:GTPase activity	0	IPR000897 (PFAM); IPR003593 (SMART); IPR004125 (G3DSA:1.10.260.GENE3D); IPR006325 (TIGRFAMs); IPR013822 (PFAM); IPR027417 (SUPERFAMILY); G3DSA:1.20.120.140 (GENE3D), G3DSA:3.40.50.300 (GENE3D), PTHR11564 (PANTHER), PTHR11564:SF5 (PANTHER)
Intestine	g15588.t1	cre-ugt-15 protein	P:lipid localization; P:metabolic process	0	IPR002213 (PANTHER); G3DSA:3.40.50.2000 (GENE3D), tmhmm (TMHMM), SSF53756 (SUPERFAMILY)
Intestine	g15598.t1	uncharacterized protein partial	F:GTP binding		IPR006073 (PFAM); IPR027417 (SUPERFAMILY); G3DSA:3.40.50.300 (GENE3D), PTHR32046 (PANTHER), PTHR32046:SF0 (PANTHER)
Intestine	g156.t1	lysine-specific demethylase 5b	P:histone H3-K4 demethylation; F:histone demethylase activity (H3-K4 specific); P:transcription, DNA-dependent; C:nucleus; F:DNA binding; F:protein binding; F:zinc ion binding	0	IPR001606 (PROFILE); IPR001965 (SMART); IPR003347 (PFAM); IPR004198 (PFAM); IPR011011 (SUPERFAMILY); IPR013083 (G3DSA:3.30.40.GENE3D); IPR019786 (PROSITE); PTHR10694 (PANTHER), SSF51197 (SUPERFAMILY)
Intestine	g15602.t1	puromycin-sensitive aminopeptidase	P:proteolysis; F:metallopeptidase activity; F:zinc ion binding		IPR001930 (PANTHER); IPR013520 (PFAM); IPR014782 (PRINTS); IPR024571 (PFAM); G3DSA:1.10.390.10 (GENE3D), G3DSA:3.30.420.10 (GENE3D), SSF55486 (SUPERFAMILY), SSF63737 (SUPERFAMILY)
Intestine	g15642.t1	protein haf-3	C:organelle inner membrane; P:purine ribonucleoside triphosphate catabolic process; F:peptide-transporting ATPase activity; F:ATP binding; C:integral to membrane; P:transmembrane transport; P:peptide transport	EC:3.6.3.43	IPR001140 (PFAM); IPR003439 (PFAM); IPR003593 (SMART); IPR011527 (SUPERFAMILY); IPR017871 (PROSITE); IPR017940 (PROFILE); IPR027417 (SUPERFAMILY); G3DSA:1.20.1560.10 (GENE3D), G3DSA:3.40.50.300 (GENE3D), PTHR24221 (PANTHER), PTHR24221:SF0 (PANTHER), tmhmm (TMHMM)
Intestine	g15716.t1	protein phosphatase 1d	F:catalytic activity	0	IPR001932 (G3DSA:3.60.40.GENE3D); IPR015655 (PANTHER); PTHR13832:SF94 (PANTHER)
Intestine	g15806.t1	an1-type zinc finger protein 2b-like	F:zinc ion binding	0	IPR000058 (G3DSA:4.10.1110.GENE3D); IPR003903 (PROFILE); PTHR14677 (PANTHER), SSF118310 (SUPERFAMILY)
Intestine	g15815.t1	nuclear pore complex protein nup98-nup96	C:nuclear pore; P:transport		IPR007230 (PFAM); IPR021967 (PFAM); IPR025574 (PFAM); G3DSA:3.30.1610.10 (GENE3D), PTHR23198 (PANTHER), SignalP-NN(euk) (SIGNALP), tmhmm (TMHMM)
Intestine	g1582.t1	upf0551 protein c8orf38 mitochondrial-like	P:biosynthetic process; F:transferase activity		IPR002060 (PFAM); IPR008949 (G3DSA:1.10.600.GENE3D); PTHR21181 (PANTHER), PTHR21181:SF5 (PANTHER)
Intestine	g15836.t1	hypothetical protein CAEBREN_12653 [Caenorhabditis brenneri]	P:reproduction	0	no IPS match
Intestine	g15862.t1	chymotrypsin-like serine protease precursor	P:multicellular organismal process; P:developmental process; F:serine-type endopeptidase activity; P:proteolysis; F:catalytic activity	0	IPR001254 (PFAM); IPR009003 (SUPERFAMILY); IPR018114 (PROSITE); G3DSA:2.40.10.10 (GENE3D), PTHR24260 (PANTHER)
Intestine	g15892.t1	cub domain containing protein	F:receptor activity; F:hydrolase activity		IPR000859 (G3DSA:2.60.120.GENE3D); PTHR10127 (PANTHER), SignalP-NN(euk) (SIGNALP), tmhmm (TMHMM)
Intestine	g15914.t1	---NA---	0		G3DSA:2.30.37.60 (GENE3D)
Intestine	g15953.t1	protein let- isoform a	P:gastrulation; P:multicellular organismal reproductive behavior; P:tissue morphogenesis; P:vulval development; P:regulation of growth rate; P:endocytosis; P:genitalia development; F:DNA binding; C:intracellular	0	IPR001606 (G3DSA:1.10.150.GENE3D); IPR021906 (PFAM); PTHR12656 (PANTHER), PTHR12656:SF8 (PANTHER), SM01014 (SMART)
Intestine	g15969.t1	voltage-dependent anion channel 2	C:mitochondrial outer membrane; F:voltage-gated anion channel activity; P:regulation of anion transport; P:transmembrane transport	0	IPR001925 (PRINTS); IPR023614 (G3DSA:2.40.160.GENE3D); IPR027246 (PFAM); PTHR11743 (PANTHER), PTHR11743:SF8 (PANTHER)
Intestine	g15996.t1	iron zinc purple acid phosphatase-like	F:acid phosphatase activity; F:metal ion binding; P:riboflavin metabolic process; P:hexachlorocyclohexane metabolic process	0	IPR004843 (PFAM); IPR008963 (SUPERFAMILY); IPR015914 (G3DSA:2.60.40.GENE3D); IPR025733 (PFAM); G3DSA:3.60.21.10 (GENE3D), PTHR22953 (PANTHER), PTHR22953:SF0 (PANTHER), SignalP-NN(euk) (SIGNALP), SSF56300 (SUPERFAMILY)
Intestine	g16011.t1	protein col-65	F:structural constituent of cuticle		IPR002486 (PFAM); IPR008160 (PFAM); PTHR24023 (PANTHER), SignalP-NN(euk) (SIGNALP), tmhmm (TMHMM)
Intestine	g16031.t1	protein	F:protein binding; C:cytoplasm		IPR004148 (PFAM)
Intestine	g16120.t1	cysteine protease inhibitor precursor	F:cysteine-type endopeptidase inhibitor activity		IPR000010 (PFAM); G3DSA:3.10.450.10 (GENE3D), SignalP-NN(euk) (SIGNALP), SSF54403 (SUPERFAMILY)
Intestine	g16143.t1	udp-glucoronosyl and udp-glucosyl transferase family protein	P:lipid localization; P:metabolic process	0	IPR002213 (PANTHER); G3DSA:3.40.50.2000 (GENE3D), tmhmm (TMHMM), SSF53756 (SUPERFAMILY)
Intestine	g16228.t1	---NA---	0		no IPS match
Intestine	g16252.t1	pan domain-containing protein	P:embryo development; P:molting cycle, protein-based cuticle; P:larval development	0	IPR001507 (PFAM); IPR003014 (PFAM); IPR003609 (SMART); G3DSA:3.50.4.10 (GENE3D), PTHR22963 (PANTHER), PTHR22963:SF16 (PANTHER), SSF57414 (SUPERFAMILY)
Intestine	g16266.t1	nuclear anchorage protein partial	F:actin binding; C:integral to membrane; F:DNA binding		SSF46966 (SUPERFAMILY)
Intestine	g1696.t1	---NA---
Intestine	g1711.t1	histone-lysine n-methyltransferase ehmt2-like	P:cellular process; F:catalytic activity; P:developmental process; F:protein binding	0	IPR000953 (SMART); IPR001214 (PFAM); IPR016197 (SUPERFAMILY); IPR023780 (PFAM); G3DSA:2.170.270.10 (GENE3D), G3DSA:2.40.50.40 (GENE3D), PTHR22884 (PANTHER), SSF82199 (SUPERFAMILY)
Intestine	g174.t1	cre-deb-1 protein	P:embryo development; C:cell junction; F:protein binding; P:cytoskeleton organization; C:contractile fiber part; F:structural molecule activity; P:cell adhesion; C:actin cytoskeleton	0	IPR000633 (PROSITE); IPR006077 (PFAM); IPR017997 (PRINTS); G3DSA:1.20.120.230 (GENE3D), G3DSA:1.20.1490.10 (GENE3D), PTHR18914 (PANTHER), PTHR18914:SF1 (PANTHER)
Intestine	g1781.t1	peptidase s9 prolyl oligopeptidase active site domain-containing protein	P:proteolysis; F:serine-type endopeptidase activity; F:serine-type peptidase activity	0	IPR001375 (PFAM); IPR002471 (PROSITE); G3DSA:2.120.10.60 (GENE3D), G3DSA:3.40.50.1820 (GENE3D), PTHR11731 (PANTHER), PTHR11731:SF7 (PANTHER), SSF53474 (SUPERFAMILY), SSF82171 (SUPERFAMILY)
Intestine	g1840.t1	heparan sulfate 2-o-sulfotransferase 1	P:multicellular organism growth; P:carbohydrate metabolic process; P:cell migration; P:heparan sulfate proteoglycan biosynthetic process; P:multicellular organismal reproductive behavior; F:sulfotransferase activity; C:integral to membrane	0	IPR005331 (PFAM); IPR007734 (PANTHER); IPR027417 (SUPERFAMILY); PTHR12129:SF3 (PANTHER), SignalP-NN(euk) (SIGNALP), tmhmm (TMHMM)
Intestine	g1846.t1	s-adenosyl-methionine cycloartenol-c24-	P:NADP catabolic process; F:oxidoreductase activity; P:pyridine nucleotide biosynthetic process; P:oxidation-reduction process; F:NADP binding; F:methyltransferase activity	0	IPR002811 (PFAM); IPR005106 (PFAM); IPR013216 (PFAM); IPR016040 (G3DSA:3.40.50.GENE3D); G3DSA:3.30.360.10 (GENE3D), G3DSA:3.40.50.150 (GENE3D), PTHR10108 (PANTHER), PTHR10108:SF40 (PANTHER), SSF51735 (SUPERFAMILY), SSF53335 (SUPERFAMILY), SSF55347 (SUPERFAMILY)
Intestine	g1913.t1	complement component c6	0		tmhmm (TMHMM)
Intestine	g1928.t1	---NA---	F:binding		IPR011989 (G3DSA:1.25.10.GENE3D); IPR016024 (SUPERFAMILY)
Intestine	g1932.t1	myb-binding protein 1a-like	P:transport; P:multicellular organismal development; C:membrane; F:DNA binding; F:DNA-directed DNA polymerase activity; P:DNA replication; C:DNA polymerase complex	0	IPR007015 (PANTHER)
Intestine	g2011.t1	inorganic pyrophosphatase	P:embryo development; P:regulation of growth rate; P:cell migration; P:larval development; F:magnesium ion binding; F:inorganic diphosphatase activity; C:cytoplasm; P:oxidative phosphorylation	0	IPR008162 (G3DSA:3.90.80.GENE3D); PTHR10286:SF0 (PANTHER), SignalP-NN(euk) (SIGNALP)
Intestine	g2013.t1	Protein W03A5.4 [Caenorhabditis elegans]	P:lipid localization; P:cell-cell signaling	0	IPR005026 (PFAM); PTHR12353 (PANTHER), PTHR12353:SF5 (PANTHER)
Intestine	g2035.t1	protein nhr- isoform a	F:ligand-activated sequence-specific DNA binding RNA polymerase II transcription factor activity; F:protein binding; P:lipid localization; F:steroid hormone receptor activity; C:nucleus; P:steroid hormone mediated signaling pathway; F:zinc ion binding; F:sequence-specific DNA binding; P:regulation of transcription, DNA-dependent	0	IPR000536 (PFAM); IPR001628 (PFAM); IPR001723 (PRINTS); IPR008946 (G3DSA:1.10.565.GENE3D); IPR013088 (G3DSA:3.30.50.GENE3D); PTHR24082 (PANTHER), PTHR24082:SF45 (PANTHER), SSF57716 (SUPERFAMILY)
Intestine	g2060.t1	spe-9	P:regulation of gene expression; P:tissue development; P:regulation of neurogenesis; C:organelle; P:embryo development; P:transcription, DNA-dependent; P:anatomical structure morphogenesis; P:organ development; P:reproductive process; P:regulation of cell proliferation; P:neuron differentiation; P:negative regulation of cellular process; C:intracellular part; P:positive regulation of cellular pro…	0	IPR000152 (PROSITE); IPR000742 (PFAM); IPR001881 (SMART); IPR013032 (PROSITE); G3DSA:2.10.25.10 (GENE3D), PTHR24044 (PANTHER), SignalP-NN(euk) (SIGNALP), SSF57196 (SUPERFAMILY)
Intestine	g2079.t1	hypothetical protein PIIN_03899 [Piriformospora indica DSM 11827]	P:DNA-dependent transcription, initiation; F:DNA binding		IPR003162 (PFAM)
Intestine	g2234.t1	---NA---	0		no IPS match
Intestine	g2299.t1	atp-dependent helicase brm-like	F:DNA binding; F:ATP binding; F:protein binding; F:helicase activity; C:nucleus	EC:3.6.1.0	IPR000330 (PFAM); IPR001487 (PRINTS); IPR001650 (PFAM); IPR006562 (PFAM); IPR006576 (PFAM); IPR013999 (SMART); IPR014001 (SMART); IPR014012 (PROFILE); IPR014978 (PFAM); IPR018359 (PROSITE); IPR027417 (SUPERFAMILY); G3DSA:3.40.50.300 (GENE3D), PTHR10799 (PANTHER), PTHR10799:SF209 (PANTHER)
Intestine	g2302.t1	histone acetyltransferase type b catalytic subunit	P:embryo development; F:histone acetyltransferase activity; P:chromatin silencing at telomere; P:histone acetylation; C:histone acetyltransferase complex; P:acyl-carrier-protein biosynthetic process	0	IPR016181 (G3DSA:3.40.630.GENE3D); IPR017380 (PANTHER); IPR019467 (G3DSA:3.90.360.GENE3D)
Intestine	g2304.t1	cell division protease ftsh	P:cellular process; C:organelle inner membrane; F:ATPase activity; F:metalloendopeptidase activity; F:ATP binding; P:proteolysis; P:protein catabolic process	0	IPR000642 (PFAM); IPR003593 (SMART); IPR003959 (PFAM); IPR003960 (PROSITE); IPR005936 (TIGRFAMs); IPR027417 (SUPERFAMILY); G3DSA:1.10.8.60 (GENE3D), G3DSA:3.40.50.300 (GENE3D), PTHR23076 (PANTHER), PTHR23076:SF10 (PANTHER), tmhmm (TMHMM), SSF140990 (SUPERFAMILY)
Intestine	g2360.t1	r3h domain-containing protein 2	F:nucleic acid binding		IPR001374 (PFAM); G3DSA:3.30.1370.50 (GENE3D), PTHR15672 (PANTHER), SSF82708 (SUPERFAMILY)
Intestine	g2368.t1	adp atp translocase	C:intrinsic to membrane; P:protein-based cuticle development; P:organelle organization; F:binding; P:apoptotic process; P:tissue morphogenesis; P:larval development; F:purine nucleotide transmembrane transporter activity; P:multicellular organismal aging; P:regulation of growth rate; P:endocytosis; F:hydrolase activity; P:genitalia development; P:embryo development; C:mitochondrial inner membrane…	0	IPR002067 (PRINTS); IPR002113 (PRINTS); IPR018108 (PFAM); IPR023395 (G3DSA:1.50.40.GENE3D); PTHR24089 (PANTHER), PTHR24089:SF31 (PANTHER), tmhmm (TMHMM)
Intestine	g2400.t1	---NA---	0		SignalP-NN(euk) (SIGNALP), tmhmm (TMHMM)
Intestine	g2401.t1	ganp family protein	F:receptor activity		IPR005062 (PFAM); PTHR12436 (PANTHER), PTHR12436:SF4 (PANTHER)
Intestine	g2436.t1	---NA---	F:zinc ion binding		IPR007087 (PROSITE); IPR015880 (SMART)
Intestine	g2450.t1	aspartyl-trna synthetase	C:nuclear envelope; C:membrane; F:ATP binding; C:cytoplasm; F:nucleic acid binding; F:aspartate-tRNA ligase activity; P:aspartyl-tRNA aminoacylation; P:alanine metabolic process; P:aspartate metabolic process	0	IPR002312 (PRINTS); IPR004364 (PFAM); IPR004365 (PFAM); IPR004523 (PTHR22594:PANTHER); IPR006195 (PROFILE); IPR012340 (G3DSA:2.40.50.GENE3D); IPR018150 (PANTHER); G3DSA:3.30.930.10 (GENE3D), SSF55681 (SUPERFAMILY)
Intestine	g2465.t1	thiolase 1	F:transferase activity, transferring acyl groups other than amino-acyl groups; P:metabolic process	EC:2.3.1.0	IPR002155 (PIR); IPR016038 (G3DSA:3.40.47.GENE3D); IPR016039 (SUPERFAMILY); IPR020610 (PROSITE); IPR020613 (PROSITE); IPR020615 (PROSITE); IPR020616 (PFAM); IPR020617 (PFAM); PTHR18919:SF10 (PANTHER)
Intestine	g2501.t1	pab-dependent poly -specific ribonuclease subunit 3-like	C:microtubule organizing center; P:nuclear-transcribed mRNA catabolic process, deadenylation-dependent decay; F:protein kinase activity; F:ATP binding; P:protein phosphorylation	0	IPR000719 (PFAM); IPR002290 (SMART); IPR011009 (SUPERFAMILY); G3DSA:1.10.510.10 (GENE3D), G3DSA:3.30.200.20 (GENE3D), PTHR12272 (PANTHER)
Intestine	g2556.t1	carbonyl reductase	P:metabolic process; F:oxidoreductase activity		IPR002198 (PFAM); IPR002347 (PRINTS); IPR016040 (G3DSA:3.40.50.GENE3D); PTHR24322 (PANTHER), PTHR24322:SF58 (PANTHER), SSF51735 (SUPERFAMILY)
Intestine	g2558.t1	leucine-zipper-containing transcription factor lzf	P:cellular response to stress	0	IPR019386 (PANTHER); PTHR13618:SF0 (PANTHER), PF10259 (PFAM)
Intestine	g2576.t1	hsc70-interacting protein	F:protein binding		IPR006636 (SMART); IPR011990 (G3DSA:1.25.40.GENE3D); IPR013026 (PROFILE); IPR019734 (SMART); PTHR22904 (PANTHER), PTHR22904:SF34 (PANTHER), PF13414 (PFAM), SSF48452 (SUPERFAMILY)
Intestine	g259.t1	recepotor type guanyly cyclase	C:intrinsic to membrane; P:purine nucleotide biosynthetic process; F:cyclase activity; F:ATP binding; P:protein phosphorylation; P:cyclic nucleotide biosynthetic process; F:phosphorus-oxygen lyase activity; P:intracellular signal transduction; F:protein tyrosine kinase activity	0	IPR000719 (PROFILE); IPR001054 (G3DSA:3.30.70.GENE3D); IPR001245 (PFAM); IPR001828 (PFAM); IPR002290 (SMART); IPR011009 (SUPERFAMILY); IPR018297 (PROSITE); IPR020635 (SMART); G3DSA:1.10.510.10 (GENE3D), G3DSA:3.40.50.2300 (GENE3D), PTHR11920 (PANTHER), PTHR11920:SF51 (PANTHER), SignalP-NN(euk) (SIGNALP), tmhmm (TMHMM), SSF53822 (SUPERFAMILY)
Intestine	g2751.t1	ck1 ttbkl protein kinase	P:lipid localization; F:ATP binding; P:protein phosphorylation; F:protein serine/threonine kinase activity; F:protein tyrosine kinase activity; P:serine family amino acid metabolic process	0	IPR000719 (PFAM); IPR002290 (SMART); IPR008271 (PROSITE); IPR011009 (SUPERFAMILY); IPR017441 (PROSITE); IPR020635 (SMART); G3DSA:1.10.510.10 (GENE3D), G3DSA:3.30.200.20 (GENE3D), PTHR11909 (PANTHER), PTHR11909:SF19 (PANTHER)
Intestine	g2824.t1	cell division protein	P:multicellular organismal reproductive behavior; P:tissue morphogenesis; P:larval development; C:cell division site part; P:multicellular organism growth; P:M phase of mitotic cell cycle; P:genitalia development; P:embryo development; F:GTP binding; C:septin complex	0	IPR000038 (PANTHER); IPR016491 (PIR); IPR027417 (SUPERFAMILY); G3DSA:3.40.50.300 (GENE3D), PTHR18884:SF29 (PANTHER)
Intestine	g2858.t1	serine threonine-protein phosphatase pp1-gamma catalytic subunit	F:phosphoprotein phosphatase activity; C:insoluble fraction; C:protein serine/threonine phosphatase complex; C:mitochondrial membrane; C:histone methyltransferase complex; C:chromosome; P:mitosis; C:neuron spine; P:regulation of intracellular transport; P:triglyceride metabolic process; F:kinase binding; P:protein dephosphorylation	EC:3.1.3.16	IPR004843 (PFAM); IPR006186 (PRINTS); G3DSA:3.60.21.10 (GENE3D), PTHR11668 (PANTHER), PTHR11668:SF19 (PANTHER), SSF56300 (SUPERFAMILY)
Intestine	g290.t1	protein disulfide isomerase	F:transferase activity, transferring amino-acyl groups; P:gastrulation; F:intramolecular oxidoreductase activity, interconverting keto- and enol-groups; P:larval development; P:locomotion; P:ER-nucleus signaling pathway; P:glycerol ether metabolic process; F:electron carrier activity; F:protein disulfide oxidoreductase activity; P:cell redox homeostasis; C:endoplasmic reticulum; P:electron transp…	EC:2.3.2.0; EC:5.3.2.0	IPR005746 (PRINTS); IPR005788 (TIGRFAMs); IPR005792 (TIGRFAMs); IPR012336 (G3DSA:3.40.30.GENE3D); IPR013766 (PFAM); IPR017937 (PROSITE); PTHR18929 (PANTHER), PTHR18929:SF32 (PANTHER), PF13848 (PFAM), SignalP-NN(euk) (SIGNALP)
Intestine	g2915.t1	poly(adp-ribose) polymerase pme-5	F:protein binding; F:NAD+ ADP-ribosyltransferase activity; P:protein ADP-ribosylation		IPR002110 (SMART); IPR004102 (G3DSA:1.20.142.GENE3D); IPR008893 (G3DSA:2.20.140.GENE3D); IPR012317 (G3DSA:3.90.228.GENE3D); IPR020683 (G3DSA:1.25.40.GENE3D); PTHR15447 (PANTHER), PTHR15447:SF4 (PANTHER), PF13637 (PFAM), SSF140860 (SUPERFAMILY), SSF56399 (SUPERFAMILY)
Intestine	g2926.t1	egl nine homolog 1-like	P:multicellular organismal aging; P:cardiac chamber morphogenesis; F:oxidoreductase activity; P:oxidation-reduction process; F:iron ion binding; F:L-ascorbic acid binding	0	IPR005123 (PFAM); IPR006620 (SMART); PTHR12907 (PANTHER), PTHR12907:SF3 (PANTHER), SSF144232 (SUPERFAMILY)
Intestine	g3012.t1	zinc finger protein	F:zinc ion binding		IPR007087 (PROSITE); IPR015880 (SMART); PTHR15021 (PANTHER)
Intestine	g3028.t1	mms19 nucleotide excision repair protein homolog	F:binding		IPR011989 (G3DSA:1.25.10.GENE3D); PTHR12891 (PANTHER)
Intestine	g3037.t1	Hypothetical protein CBG17891 [Caenorhabditis briggsae]	0		no IPS match
Intestine	g3042.t1	condensin-2 complex subunit h2	P:chromosome condensation; C:nucleus		IPR009378 (PFAM); PTHR14324 (PANTHER), PTHR14324:SF2 (PANTHER)
Intestine	g3054.t1	metalloproteinase inhibitor tag-225	F:protein binding; F:metalloendopeptidase inhibitor activity		IPR001134 (PROFILE); IPR001820 (PFAM); IPR008993 (SUPERFAMILY); G3DSA:2.40.50.120 (GENE3D)
Intestine	g3061.t1	cre-nrx-1 protein	C:presynaptic active zone		tmhmm (TMHMM)
Intestine	g3067.t1	alpha 1c	C:neuron projection; P:taxis; C:microtubule; C:cell body; P:microtubule-based process; P:response to mechanical stimulus; F:GTP binding; F:structural constituent of cytoskeleton; P:protein polymerization; F:GTPase activity; P:GTP catabolic process	EC:3.6.1.15	IPR000217 (PRINTS); IPR002452 (PRINTS); IPR003008 (G3DSA:3.40.50.GENE3D); IPR008280 (SUPERFAMILY); IPR017975 (PROSITE); IPR018316 (G3DSA:3.30.1330.GENE3D); IPR023123 (G3DSA:1.10.287.GENE3D)
Intestine	g3102.t1	rna dependent rna polymerase	P:gamete generation; P:anatomical structure development; C:intracellular non-membrane-bounded organelle; F:protein binding; C:ribonucleoprotein complex; P:multicellular organismal development; C:cytoplasm; C:nucleus; P:RNA interference; F:RNA-directed RNA polymerase activity; P:purine nucleobase metabolic process; C:RNA-directed RNA polymerase complex	EC:2.7.7.0	IPR007855 (PANTHER)
Intestine	g3117.t1	---NA---
Intestine	g312.t1	sex peptide receptor	F:G-protein coupled receptor activity; P:G-protein coupled receptor signaling pathway; C:integral to membrane	0	IPR000276 (PRINTS); IPR017452 (PROFILE); G3DSA:1.20.1070.10 (GENE3D), PTHR22751 (PANTHER), PTHR22751:SF15 (PANTHER), tmhmm (TMHMM), SSF81321 (SUPERFAMILY)
Intestine	g32.t1	uncharacterized protein c5orf4 homolog	F:iron ion binding; P:fatty acid biosynthetic process; F:oxidoreductase activity; P:oxidation-reduction process		IPR006694 (PFAM); PTHR11863 (PANTHER), PTHR11863:SF6 (PANTHER), SignalP-NN(euk) (SIGNALP), tmhmm (TMHMM)
Intestine	g3207.t1	protein lpin-1	0		IPR007651 (PFAM); IPR013209 (PFAM); IPR023214 (G3DSA:3.40.50.GENE3D); IPR026058 (PANTHER); PTHR12181:SF7 (PANTHER)
Intestine	g3228.t1	---NA---	0		SignalP-NN(euk) (SIGNALP)
Intestine	g3232.t1	heterogeneous nuclear ribonucleoprotein	F:RNA binding; C:macromolecular complex; F:DNA binding; P:transcription, DNA-dependent; C:intracellular part; F:nucleotide binding	0	IPR000504 (PFAM); IPR012677 (G3DSA:3.30.70.GENE3D); PTHR24011 (PANTHER), SSF54928 (SUPERFAMILY)
Intestine	g3277.t1	replication factor c subunit 1	P:larval development; P:cellular response to stress; F:DNA binding; P:regulation of growth rate; C:replication fork; P:endocytosis; P:embryo development; F:nucleoside-triphosphatase activity; F:ATP binding; P:DNA replication	0	IPR003593 (SMART); IPR003959 (PFAM); IPR008921 (SUPERFAMILY); IPR027417 (SUPERFAMILY); G3DSA:1.10.8.60 (GENE3D), G3DSA:1.20.272.10 (GENE3D), G3DSA:3.40.50.300 (GENE3D), PTHR11107 (PANTHER), PTHR11107:SF9 (PANTHER)
Intestine	g329.t1	inositol polyphosphate-5- 40kda	F:inositol or phosphatidylinositol phosphatase activity; P:phosphatidylinositol dephosphorylation	0	IPR000300 (SMART); IPR005135 (G3DSA:3.60.10.GENE3D); PTHR12997 (PANTHER), PTHR12997:SF2 (PANTHER)
Intestine	g3344.t1	40s ribosomal protein s9	P:embryo development; P:regulation of growth rate; P:multicellular organismal aging; P:anatomical structure morphogenesis; P:larval development; F:rRNA binding; F:structural constituent of ribosome; P:translation; C:small ribosomal subunit; P:ribosome biogenesis	0	IPR001912 (PFAM); IPR002942 (G3DSA:3.10.290.GENE3D); IPR005710 (TIGRFAMs); IPR018079 (PROSITE); IPR022801 (PANTHER); PTHR11831:SF3 (PANTHER), SSF55174 (SUPERFAMILY)
Intestine	g3350.t1	rna helicase	C:spliceosomal complex; F:nucleic acid binding; P:RNA splicing, via transesterification reactions with bulged adenosine as nucleophile; C:cytoplasmic part; F:RNA helicase activity; F:ATP binding; F:ATP-dependent helicase activity	0	IPR001650 (PFAM); IPR002464 (PROSITE); IPR007502 (PFAM); IPR011545 (PFAM); IPR011709 (PFAM); IPR014001 (SMART); IPR027417 (SUPERFAMILY); G3DSA:3.40.50.300 (GENE3D), PTHR18934 (PANTHER)
Intestine	g3378.t1	---NA---	0		no IPS match
Intestine	g3380.t1	---NA---	0		no IPS match
Intestine	g3421.t1	tau-tubulin kinase 1	F:protein kinase activity; F:ATP binding; P:protein phosphorylation		IPR000719 (PFAM); IPR002290 (SMART); IPR011009 (SUPERFAMILY); IPR017441 (PROSITE); G3DSA:1.10.510.10 (GENE3D), G3DSA:3.30.200.20 (GENE3D), PTHR11909 (PANTHER)
Intestine	g3430.t1	protein kup-1	F:nucleotide binding		no IPS match
Intestine	g3491.t1	c-type lectin	F:carbohydrate binding		IPR001304 (PFAM); IPR016186 (G3DSA:3.10.100.GENE3D); IPR016187 (SUPERFAMILY); PTHR22801 (PANTHER), SignalP-NN(euk) (SIGNALP), tmhmm (TMHMM)
Intestine	g3513.t1	nuclear pore complex protein nup54-like isoform 2	P:hexose transport; C:nuclear pore	0	IPR024864 (PANTHER); IPR025712 (PFAM); PTHR13000:SF0 (PANTHER)
Intestine	g3577.t1	cre-srx-12 protein	F:transmembrane signaling receptor activity; C:integral to membrane; C:membrane; P:sensory perception of chemical stimulus		IPR019430 (PFAM); G3DSA:1.20.1070.10 (GENE3D), PTHR23017 (PANTHER), SignalP-NN(euk) (SIGNALP), tmhmm (TMHMM), SSF81321 (SUPERFAMILY)
Intestine	g3651.t1	sigma non-opioid intracellular receptor 1	C:membrane; F:C-8 sterol isomerase activity; C:endoplasmic reticulum; P:ergosterol biosynthetic process	0	IPR006716 (PFAM); PTHR10868 (PANTHER), PTHR10868:SF1 (PANTHER), SignalP-NN(euk) (SIGNALP), tmhmm (TMHMM)
Intestine	g3655.t1	glutathione peroxidase	P:sexual reproduction; P:larval development; P:embryo development; F:glutathione peroxidase activity; P:response to oxidative stress; P:oxidation-reduction process; P:glutathione metabolic process; P:peroxidase reaction	EC:1.11.1.7	IPR000889 (PRINTS); IPR012336 (G3DSA:3.40.30.GENE3D); PTHR11592:SF0 (PANTHER)
Intestine	g3699.t1	denn domain-containing protein 5a	P:regulation of metabolic process; F:small GTPase regulator activity; F:protein binding	0	IPR001024 (G3DSA:2.60.60.GENE3D); IPR001194 (PFAM); IPR004012 (PFAM); IPR005112 (PFAM); IPR005113 (PFAM); IPR008976 (SUPERFAMILY); PTHR10877 (PANTHER), PTHR10877:SF3 (PANTHER), SSF140741 (SUPERFAMILY)
Intestine	g370.t1	degenerin unc-8	P:response to stimulus; C:membrane part; C:plasma membrane; F:sodium channel activity; P:sodium ion transport	0	IPR001873 (PANTHER); IPR020903 (PROSITE); G3DSA:1.10.287.770 (GENE3D), G3DSA:2.60.470.10 (GENE3D), PTHR11690:SF17 (PANTHER)
Intestine	g3704.t1	---NA---	0		no IPS match
Intestine	g3708.t1	uncharacterized protein loc100186072	F:lipid transporter activity; P:lipid transport		IPR001747 (PFAM); IPR001846 (PFAM); IPR011030 (G3DSA:1.25.10.GENE3D); IPR014853 (SMART); IPR015255 (PFAM); IPR015816 (G3DSA:2.30.230.GENE3D); IPR015817 (G3DSA:2.20.50.GENE3D); IPR015818 (G3DSA:2.20.80.GENE3D); IPR015819 (SUPERFAMILY); PTHR23345 (PANTHER)
Intestine	g3718.t1	5 -3 exoribonuclease 1	F:5'-3' exonuclease activity; C:intracellular membrane-bounded organelle; F:nucleic acid binding; C:cytoskeleton; P:nuclear-transcribed mRNA catabolic process, exonucleolytic; C:cytoplasmic part; P:gene expression; P:rRNA metabolic process; C:membrane	0	IPR004859 (PFAM); PTHR12341:SF7 (PANTHER)
Intestine	g3779.t1	trans-2-enoyl- mitochondrial	F:zinc ion binding; F:oxidoreductase activity; P:oxidation-reduction process	0	IPR002085 (PANTHER); IPR011032 (G3DSA:3.90.180.GENE3D); IPR013154 (PFAM); IPR016040 (G3DSA:3.40.50.GENE3D); IPR020843 (SMART); PTHR11695:SF15 (PANTHER), SSF51735 (SUPERFAMILY)
Intestine	g3873.t1	---NA---	0		no IPS match
Intestine	g3988.t1	cuticlin 1	P:anatomical structure morphogenesis; C:proteinaceous extracellular matrix	0	IPR001507 (PFAM); PTHR22907 (PANTHER), PTHR22907:SF0 (PANTHER), SignalP-NN(euk) (SIGNALP), tmhmm (TMHMM)
Intestine	g3998.t1	fatty acid binding protein 4	P:multicellular organismal aging; F:transporter activity; P:transport; F:lipid binding	0	IPR000463 (PRINTS); IPR000566 (PFAM); IPR011038 (SUPERFAMILY); IPR012674 (G3DSA:2.40.128.GENE3D); PTHR11955 (PANTHER), PTHR11955:SF47 (PANTHER)
Intestine	g4106.t1	coiled-coil and c2 domain-containing protein 1a	P:regulation of cellular process; C:intracellular part; F:protein binding	0	IPR000008 (SMART); IPR006608 (SMART); IPR008973 (SUPERFAMILY); G3DSA:2.60.40.150 (GENE3D), PTHR13076 (PANTHER), PTHR13076:SF4 (PANTHER)
Intestine	g4114.t1	neighbor of cox4-like	0		IPR005366 (PANTHER)
Intestine	g4138.t1	cre-smp-1 protein	P:semaphorin-plexin signaling pathway; P:organ morphogenesis; P:locomotory behavior; F:protein binding; P:axon choice point recognition; C:membrane; F:receptor activity	0	IPR001627 (PFAM); IPR002165 (PFAM); IPR003659 (SMART); IPR015943 (G3DSA:2.130.10.GENE3D); IPR016201 (SUPERFAMILY); IPR027231 (PANTHER); G3DSA:3.30.1680.10 (GENE3D), PTHR11036:SF29 (PANTHER), SignalP-NN(euk) (SIGNALP), tmhmm (TMHMM)
Intestine	g4177.t1	protein jph-1	0		IPR003409 (PFAM); G3DSA:2.20.110.10 (GENE3D), PTHR23085 (PANTHER), PTHR23085:SF3 (PANTHER), tmhmm (TMHMM), SSF82185 (SUPERFAMILY)
Intestine	g4208.t1	myelin expression factor 2	F:nucleic acid binding; F:nucleotide binding	0	IPR000504 (PFAM); IPR012677 (G3DSA:3.30.70.GENE3D); PTHR23003 (PANTHER), PTHR23003:SF2 (PANTHER), SSF54928 (SUPERFAMILY)
Intestine	g4220.t1	protein crtc-1	F:cAMP response element binding protein binding; P:protein homotetramerization; C:cytoplasm; P:positive regulation of CREB transcription factor activity; C:transcription factor complex;		IPR024783 (PFAM); IPR024786 (PANTHER); PTHR13589:SF2 (PANTHER)
Intestine	g4224.t1	sorting nexin-2-like	P:embryo development; C:endosome; P:cell cycle phase; P:endosomal transport; F:protein binding; P:cell communication; F:phosphatidylinositol binding	0	IPR001683 (G3DSA:3.30.1520.GENE3D); IPR015404 (PFAM); PTHR10555 (PANTHER), PTHR10555:SF30 (PANTHER), SSF103657 (SUPERFAMILY)
Intestine	g4226.t1	domain-containing protein	C:intracellular; F:Rho guanyl-nucleotide exchange factor activity; P:regulation of Rho protein signal transduction; F:protein binding; P:regulation of GTPase activity	0	IPR000219 (G3DSA:1.20.900.GENE3D); IPR001478 (SUPERFAMILY); IPR011993 (G3DSA:2.30.29.GENE3D); PTHR22826 (PANTHER), PTHR22826:SF65 (PANTHER), SSF50729 (SUPERFAMILY)
Intestine	g4292.t1	protein isoform a	C:membrane		IPR008253 (PROFILE); PTHR22776 (PANTHER), tmhmm (TMHMM)
Intestine	g4325.t1	protein isoform b	F:protein binding; F:ATP binding; F:ATPase activity	0	IPR002035 (PROFILE); IPR003593 (SMART); IPR011704 (PFAM); IPR025662 (PROSITE); IPR027417 (SUPERFAMILY); G3DSA:3.40.50.300 (GENE3D), PTHR22908 (PANTHER), SSF53300 (SUPERFAMILY)
Intestine	g4358.t1	multidrug resistance protein 1	F:ATP binding; C:integral to membrane; P:transmembrane transport; F:ATPase activity		IPR001140 (PFAM); IPR003439 (PFAM); IPR003593 (SMART); IPR011527 (SUPERFAMILY); IPR017871 (PROSITE); IPR017940 (PROFILE); IPR027417 (SUPERFAMILY); G3DSA:1.20.1560.10 (GENE3D), G3DSA:3.40.50.300 (GENE3D), PTHR24221 (PANTHER), tmhmm (TMHMM)
Intestine	g4359.t1	protein cogc-1	P:anatomical structure morphogenesis; P:sex differentiation; P:locomotion; P:organ development	0	IPR014812 (PFAM); PTHR31658 (PANTHER), PTHR31658:SF0 (PANTHER)
Intestine	g4365.t1	casein kinase ii subunit alpha	P:protein phosphorylation; C:neuron projection; C:cell body; P:male mating behavior; F:protein binding; P:regulation of growth rate; F:phosphatase regulator activity; P:cell surface receptor signaling pathway; C:Sin3-type complex; P:genitalia development; P:embryo development; F:ATP binding; F:protein serine/threonine kinase activity; F:protein tyrosine kinase activity; P:serine family amino acid…	0	IPR000719 (PFAM); IPR002290 (SMART); IPR008271 (PROSITE); IPR011009 (SUPERFAMILY); IPR017441 (PROSITE); IPR020635 (SMART); G3DSA:1.10.510.10 (GENE3D), G3DSA:3.30.200.20 (GENE3D), PTHR24054 (PANTHER)
Intestine	g4372.t1	nadh	P:regulation of growth rate; P:anatomical structure morphogenesis; P:response to chemical stimulus; P:larval development; P:respiratory electron transport chain	0	IPR016668 (PIR); IPR019401 (G3DSA:2.60.260.GENE3D); PTHR13156 (PANTHER)
Intestine	g4377.t1	apoptotic chromatin condensation inducer in the nucleus	F:nucleic acid binding; F:nucleotide binding		IPR003034 (G3DSA:1.10.720.GENE3D); IPR012677 (G3DSA:3.30.70.GENE3D); PTHR21594 (PANTHER), PTHR21594:SF0 (PANTHER), SSF54928 (SUPERFAMILY), SSF68906 (SUPERFAMILY)
Intestine	g4415.t1	phosphoenolpyruvate carboxykinase	F:cation binding; P:phosphate-containing compound metabolic process; F:transferase activity, transferring phosphorus-containing groups; C:intracellular part; F:GTP binding; P:gluconeogenesis; F:phosphoenolpyruvate carboxykinase (GTP) activity; P:tricarboxylic acid cycle	0	IPR008209 (PIR); IPR008210 (G3DSA:3.40.449.GENE3D); IPR013035 (G3DSA:3.90.228.GENE3D); IPR018091 (PROSITE); SSF53795 (SUPERFAMILY)
Intestine	g4446.t1	protein asic-1	C:integral to membrane; P:negative regulation of behavior; C:cell projection membrane; F:sodium channel activity; P:response to mechanical stimulus; P:sodium ion transport	0	IPR001873 (PRINTS); IPR020903 (PROSITE); G3DSA:1.10.287.770 (GENE3D), G3DSA:2.60.470.10 (GENE3D), PTHR11690:SF17 (PANTHER), SignalP-NN(euk) (SIGNALP), tmhmm (TMHMM)
Intestine	g4476.t1	protein gap- isoform f	P:regulation of Ras protein signal transduction; P:regulation of GTPase activity; C:intracellular; F:protein binding; F:GTPase activator activity	0	IPR000008 (SMART); IPR001936 (G3DSA:1.10.506.GENE3D); IPR008936 (SUPERFAMILY); IPR023152 (PROSITE); PTHR10194 (PANTHER), PTHR10194:SF55 (PANTHER)
Intestine	g4483.t1	---NA---
Intestine	g4669.t1	lea1 protein	0		no IPS match
Intestine	g4704.t1	protein isoform a	0		IPR016181 (G3DSA:3.40.630.GENE3D); PTHR20958 (PANTHER)
Intestine	g4800.t1	wd repeat-containing protein 44	F:protein binding		IPR001680 (PFAM); IPR015943 (G3DSA:2.130.10.GENE3D); IPR017986 (PROFILE); PTHR14221 (PANTHER), PTHR14221:SF0 (PANTHER)
Intestine	g4816.t1	---NA---
Intestine	g4843.t1	importin subunit alpha-4	P:protein import into nucleus; P:larval development; P:female gamete generation; P:meiosis I; P:posttranscriptional gene silencing by RNA; P:nucleus organization; C:nuclear envelope; P:hermaphrodite germ-line sex determination; F:protein binding; C:cytoplasm; F:protein transporter activity	0	IPR000225 (PFAM); IPR002652 (PFAM); IPR011989 (G3DSA:1.25.10.GENE3D); IPR016024 (SUPERFAMILY); IPR024931 (PIR); PTHR23316 (PANTHER)
Intestine	g5014.t1	tyrosine-protein phosphatase lar-like protein	F:protein tyrosine phosphatase activity; P:protein dephosphorylation; P:tyrosine metabolic process	EC:3.1.3.16	IPR000242 (PRINTS); IPR000387 (PROFILE); IPR003595 (SMART); IPR016130 (PROSITE); G3DSA:3.90.190.10 (GENE3D), PTHR19134 (PANTHER), PTHR19134:SF26 (PANTHER), SSF52799 (SUPERFAMILY)
Intestine	g5039.t1	intraflagellar transport protein 46 homolog	C:cell projection; C:intracellular part; P:intraflagellar transport	0	IPR022088 (PANTHER); PTHR13376:SF0 (PANTHER)
Intestine	g5085.t1	protein wago-1	F:protein binding; F:nucleic acid binding		IPR003100 (PFAM); IPR003165 (PFAM); IPR012337 (SUPERFAMILY); G3DSA:2.170.260.10 (GENE3D), G3DSA:3.30.420.10 (GENE3D), G3DSA:3.40.50.2300 (GENE3D), PTHR22891 (PANTHER), PTHR22891:SF0 (PANTHER)
Intestine	g5120.t1	bifunctional purine biosynthesis protein purh	F:identical protein binding; P:purine ribonucleoside monophosphate biosynthetic process; F:IMP cyclohydrolase activity; F:phosphoribosylaminoimidazolecarboxamide formyltransferase activity; P:purine nucleobase metabolic process; C:mitochondrial inner membrane peptidase complex	EC:2.1.2.0	IPR002695 (PIR); IPR011607 (G3DSA:3.40.50.GENE3D); IPR016193 (SUPERFAMILY); IPR024050 (G3DSA:1.10.287.GENE3D); IPR024051 (G3DSA:3.40.140.GENE3D)
Intestine	g5146.t1	puromycin-sensitive aminopeptidase	C:intracellular part; P:embryo development; P:proteolysis; F:metallopeptidase activity; F:zinc ion binding; F:aminopeptidase activity	0	IPR001930 (PANTHER); IPR014782 (PRINTS); IPR015568 (PTHR11533:PANTHER); IPR024571 (PFAM); G3DSA:1.10.390.10 (GENE3D), SSF55486 (SUPERFAMILY), SSF63737 (SUPERFAMILY)
Intestine	g5179.t1	ufm1-specific protease 2	F:hydrolase activity, acting on ester bonds; C:intracellular membrane-bounded organelle; F:peptidase activity	0	IPR012462 (PFAM); PTHR13226 (PANTHER)
Intestine	g5191.t1	---NA---	0		SignalP-NN(euk) (SIGNALP)
Intestine	g523.t1	pan domain containing protein	P:multicellular organismal development	0	IPR000884 (PROFILE); IPR003014 (PFAM); IPR003609 (SMART); G3DSA:3.50.4.10 (GENE3D), PTHR22963 (PANTHER), SignalP-NN(euk) (SIGNALP), SSF57414 (SUPERFAMILY)
Intestine	g5249.t1	cyclin-g-associated kinase	C:intracellular part; F:ATP binding; P:protein phosphorylation; F:protein serine/threonine kinase activity; F:protein binding; F:protein tyrosine kinase activity; P:serine family amino acid metabolic process	0	IPR000719 (PFAM); IPR001623 (G3DSA:1.10.287.GENE3D); IPR002290 (SMART); IPR008271 (PROSITE); IPR008973 (SUPERFAMILY); IPR011009 (SUPERFAMILY); IPR014020 (PFAM); IPR020635 (SMART); G3DSA:1.10.510.10 (GENE3D), G3DSA:3.30.200.20 (GENE3D), PTHR23172 (PANTHER)
Intestine	g5261.t1	mechanosensory protein 2	P:response to mechanical stimulus; C:cell projection membrane	0	IPR001107 (PFAM); IPR001972 (PRINTS); PTHR10264:SF39 (PANTHER), SSF117892 (SUPERFAMILY)
Intestine	g5273.t1	pak-interacting exchange beta-pix cool-1	F:Rho guanyl-nucleotide exchange factor activity; C:intracellular; P:regulation of Rho protein signal transduction; F:protein binding; P:regulation of GTPase activity	0	IPR000219 (G3DSA:1.20.900.GENE3D); IPR001452 (PFAM); IPR011993 (G3DSA:2.30.29.GENE3D); G3DSA:2.30.30.40 (GENE3D), PTHR22826 (PANTHER), PTHR22826:SF16 (PANTHER)
Intestine	g5364.t1	cre-srx-12 protein	C:integral to membrane		IPR017452 (PROFILE); IPR019430 (PFAM); G3DSA:1.20.1070.10 (GENE3D), PTHR23017 (PANTHER), SignalP-NN(euk) (SIGNALP), tmhmm (TMHMM), SSF81321 (SUPERFAMILY)
Intestine	g5424.t1	ras-related protein rap-1b precursor	P:protein-based cuticle development; P:intracellular transport; P:morphogenesis of an epithelium; C:cytoplasm; P:protein transport; C:membrane; F:GTP binding; P:small GTPase mediated signal transduction; F:GTPase activity; P:GTP catabolic process	EC:3.6.1.15	IPR001806 (PRINTS); IPR003578 (SMART); IPR003579 (SMART); IPR005225 (TIGRFAMs); IPR020849 (PANTHER); IPR027417 (SUPERFAMILY); G3DSA:3.40.50.300 (GENE3D)
Intestine	g5455.t1	atp synthase gamma mitochondrial	F:hydrogen ion transmembrane transporter activity; F:cation-transporting ATPase activity; F:adenyl ribonucleotide binding; C:proton-transporting two-sector ATPase complex, catalytic domain; P:embryo development; P:ATP synthesis coupled proton transport	0	IPR000131 (PRINTS); IPR023633 (SUPERFAMILY); G3DSA:1.10.287.80 (GENE3D), G3DSA:3.40.1380.10 (GENE3D), PTHR11693:SF5 (PANTHER)
Intestine	g5474.t1	ubiquitin-conjugating enzyme	P:protein polyubiquitination; P:proteasomal ubiquitin-dependent protein catabolic process; P:regulation of photoreceptor cell differentiation; P:transmembrane receptor protein serine/threonine kinase signaling pathway; C:intracellular membrane-bounded organelle; P:programmed cell death; P:compound eye morphogenesis; P:larval development; P:negative regulation of cytokine production; P:germ-line s…	0	IPR000608 (PFAM); IPR016135 (G3DSA:3.10.110.GENE3D); IPR023313 (PROSITE); PTHR24068 (PANTHER), SM00212 (SMART)
Intestine	g5496.t1	---NA---	0		no IPS match
Intestine	g5500.t1	rna exonuclease 4	F:exonuclease activity; C:intracellular; F:nucleic acid binding		IPR006055 (SMART); IPR012337 (SUPERFAMILY); IPR013520 (PFAM); G3DSA:3.30.420.10 (GENE3D), PTHR12801 (PANTHER), PTHR12801:SF5 (PANTHER)
Intestine	g5531.t1	methyltransferase-like protein 13 isoform 1	F:methyltransferase activity; P:metabolic process; F:catalytic activity; P:methylation; F:transferase activity; F:protein binding; F:O-methyltransferase activity		IPR025714 (PFAM); G3DSA:3.40.50.150 (GENE3D), PTHR12176 (PANTHER), PTHR12176:SF9 (PANTHER), PF12847 (PFAM), SSF53335 (SUPERFAMILY)
Intestine	g5568.t1	protein lin-32	P:transcription, DNA-dependent; C:intracellular membrane-bounded organelle; F:protein dimerization activity	0	IPR011598 (G3DSA:4.10.280.GENE3D); PTHR19290 (PANTHER)
Intestine	g5595.t1	cre-sel-7 protein	P:regulation of developmental process; F:DNA binding; F:protein binding; P:mesodermal cell fate specification; P:cell-cell signaling involved in cell fate commitment; C:intracellular membrane-bounded organelle	0	no IPS match
Intestine	g5638.t1	neurogenic locus notch protein	F:protein binding	0	IPR000742 (PFAM); IPR002110 (SMART); IPR013032 (PFAM); IPR020683 (G3DSA:1.25.40.GENE3D); G3DSA:2.10.25.10 (GENE3D), PTHR24838 (PANTHER), SignalP-NN(euk) (SIGNALP), tmhmm (TMHMM), SSF57196 (SUPERFAMILY)
Intestine	g5649.t1	protein isoform a	0		SignalP-NN(euk) (SIGNALP), tmhmm (TMHMM)
Intestine	g5655.t1	pre-mrna branch site p14-like protein	F:nucleic acid binding; F:nucleotide binding	0	IPR000504 (PFAM); IPR012677 (G3DSA:3.30.70.GENE3D); PTHR22630 (PANTHER), PTHR22630:SF0 (PANTHER), SSF54928 (SUPERFAMILY)
Intestine	g5691.t1	mitochondrial fission 1	P:programmed cell death; F:protein binding	0	IPR011990 (G3DSA:1.25.40.GENE3D); IPR016543 (PANTHER); tmhmm (TMHMM), SSF48452 (SUPERFAMILY)
Intestine	g5711.t1	protein	F:acetylglucosaminyltransferase activity; C:membrane		IPR003406 (PFAM); IPR012444 (PFAM); PTHR19297 (PANTHER), PTHR19297:SF3 (PANTHER), SignalP-NN(euk) (SIGNALP), tmhmm (TMHMM)
Intestine	g5724.t1	xanthine dehydrogenase oxidase	F:metal ion binding; F:electron carrier activity; F:iron-sulfur cluster binding; F:oxidoreductase activity; P:oxidation-reduction process; P:electron transport	0	IPR000674 (G3DSA:3.90.1170.GENE3D); IPR001041 (PFAM); IPR002888 (G3DSA:1.10.150.GENE3D); IPR006058 (PROSITE); IPR008274 (G3DSA:3.30.365.GENE3D); IPR012675 (G3DSA:3.10.20.GENE3D); PTHR11908 (PANTHER)
Intestine	g5725.t1	---NA---	F:protein binding		IPR003961 (PFAM); IPR013783 (G3DSA:2.60.40.GENE3D); tmhmm (TMHMM)
Intestine	g5826.t1	patatin-like phospholipase domain-containing protein 4	P:lipid metabolic process		IPR002641 (PFAM); IPR016035 (SUPERFAMILY); G3DSA:3.40.1090.10 (GENE3D), PTHR12406 (PANTHER), PTHR12406:SF7 (PANTHER)
Intestine	g5874.t1	intraflagellar transport protein 172 homolog	P:regionalization; C:intracellular membrane-bounded organelle; P:cellular component assembly involved in morphogenesis; P:embryonic epithelial tube formation; P:protein maturation; C:primary cilium; F:protein binding; P:determination of bilateral symmetry; P:cell surface receptor signaling pathway	0	IPR001680 (PFAM); IPR011990 (G3DSA:1.25.40.GENE3D); IPR015943 (G3DSA:2.130.10.GENE3D); IPR017986 (SUPERFAMILY); PTHR15722 (PANTHER), PTHR15722:SF2 (PANTHER), SSF48452 (SUPERFAMILY)
Intestine	g5887.t1	smg-4 upf3 family protein	F:nucleotide binding		IPR005120 (PFAM); IPR012677 (G3DSA:3.30.70.GENE3D); PTHR13112 (PANTHER), SSF54928 (SUPERFAMILY)
Intestine	g591.t1	cre-lin-14 protein	P:system development; F:structure-specific DNA binding; P:reproductive process; C:nuclear lumen	0	no IPS match
Intestine	g5920.t1	hypothetical protein LOAG_08148 [Loa loa]	P:intracellular protein transport; C:Golgi transport complex		IPR019335 (PFAM)
Intestine	g5944.t1	protein zip- isoform c	P:transcription, DNA-dependent; F:binding	0	PTHR21458 (PANTHER), PTHR21458:SF0 (PANTHER)
Intestine	g5964.t1	dehydrogenase reductase sdr family member 1	P:metabolic process; F:oxidoreductase activity		IPR002198 (PFAM); IPR002347 (PRINTS); IPR016040 (G3DSA:3.40.50.GENE3D); PTHR24322 (PANTHER), PTHR24322:SF73 (PANTHER), SSF51735 (SUPERFAMILY)
Intestine	g600.t1	mitochondrial protein import	F:protein binding		IPR011990 (G3DSA:1.25.40.GENE3D); IPR013026 (PROFILE); IPR019734 (PFAM); PTHR22904 (PANTHER), PF13414 (PFAM), tmhmm (TMHMM), SSF48452 (SUPERFAMILY)
Intestine	g6048.t1	syntaxin 12	F:protein binding; C:cell part; P:protein transport; C:membrane; P:vesicle-mediated transport	0	IPR000727 (PFAM); IPR006011 (SMART); IPR010989 (SUPERFAMILY); G3DSA:1.20.5.110 (GENE3D), PTHR19957 (PANTHER), PTHR19957:SF14 (PANTHER), tmhmm (TMHMM)
Intestine	g6049.t1	protein strawberry notch	F:nucleic acid binding; F:catalytic activity; F:adenyl ribonucleotide binding	0	IPR026741 (PANTHER); IPR026937 (PFAM); IPR027417 (SUPERFAMILY); G3DSA:3.40.50.300 (GENE3D), PTHR12706:SF0 (PANTHER), PF13872 (PFAM)
Intestine	g6075.t1	---NA---	0		SignalP-NN(euk) (SIGNALP)
Intestine	g6084.t1	---NA---
Intestine	g6097.t1	protein	0		IPR007074 (PFAM); IPR009644 (PANTHER); PTHR15407:SF2 (PANTHER), SignalP-NN(euk) (SIGNALP), tmhmm (TMHMM)
Intestine	g6115.t1	ras-like protein family member 12	F:GTP binding; P:small GTPase mediated signal transduction; P:protein transport; F:GTPase activity; P:GTP catabolic process; C:membrane	0	IPR001806 (PRINTS); IPR003579 (SMART); IPR020849 (SMART); IPR027417 (SUPERFAMILY); G3DSA:3.40.50.300 (GENE3D), PTHR24073 (PANTHER), PTHR24073:SF219 (PANTHER), SignalP-NN(euk) (SIGNALP)
Intestine	g6126.t1	protein	0		IPR004296 (PFAM); PTHR21592 (PANTHER), SignalP-NN(euk) (SIGNALP), tmhmm (TMHMM)
Intestine	g6140.t1	coiled-coil domain-containing protein 93	P:biological_process; C:cellular_component		IPR019159 (PFAM); PTHR16441 (PANTHER)
Intestine	g6215.t1	unconventional snare in the er 1 homolog	F:sequence-specific DNA binding; C:endoplasmic reticulum		IPR019150 (PFAM); PTHR13050 (PANTHER), tmhmm (TMHMM)
Intestine	g625.t1	protein klp-15	F:microtubule motor activity; C:cell body; P:larval development; P:chromosome segregation; P:cell cycle phase; P:regulation of growth rate; P:anatomical structure morphogenesis; P:embryo development; F:ATP binding; C:microtubule associated complex; P:microtubule-based movement; C:microtubule	0	IPR001752 (PRINTS); IPR027417 (SUPERFAMILY); PTHR24115 (PANTHER), PTHR24115:SF41 (PANTHER)
Intestine	g6252.t1	protein kinase domain containing protein	F:protein tyrosine kinase activity; P:multicellular organismal aging; P:negative regulation of protein import into nucleus; P:response to stress; F:receptor activity; P:dauer larval development; P:lipid localization; P:regulation of developmental process; F:ATP binding; P:protein phosphorylation; P:signal transduction	EC:2.7.10.0	IPR000719 (PROFILE); IPR001245 (PRINTS); IPR002290 (SMART); IPR008266 (PROSITE); IPR011009 (SUPERFAMILY); IPR017441 (PROSITE); IPR020635 (SMART); G3DSA:1.10.510.10 (GENE3D), G3DSA:3.30.200.20 (GENE3D), PTHR24416 (PANTHER), PTHR24416:SF105 (PANTHER), tmhmm (TMHMM)
Intestine	g6281.t1	phorbol ester diacylglycerol-binding protein unc-13	F:cation binding; C:synapse part; P:pharyngeal pumping; P:chemotaxis; P:regulation of behavior; C:cell part; F:protein binding; P:intracellular signal transduction; P:synaptic transmission; F:diacylglycerol binding	0	IPR000008 (PFAM); IPR002219 (PFAM); IPR008973 (SUPERFAMILY); IPR018029 (PROFILE); IPR020477 (PRINTS); IPR027080 (PANTHER); G3DSA:2.60.40.150 (GENE3D), G3DSA:3.30.60.20 (GENE3D), PTHR10480:SF0 (PANTHER), SSF57889 (SUPERFAMILY)
Intestine	g6287.t1	4-coumarate	F:catalytic activity; P:metabolic process		IPR000873 (PFAM); IPR020845 (PROSITE); IPR025110 (PFAM); G3DSA:2.30.38.10 (GENE3D), G3DSA:3.30.300.30 (GENE3D), G3DSA:3.40.50.980 (GENE3D), PTHR24096 (PANTHER), PTHR24096:SF16 (PANTHER), SSF56801 (SUPERFAMILY)
Intestine	g6302.t1	hypothetical protein CAEBREN_31324 [Caenorhabditis brenneri]	F:DNA binding; F:nucleic acid binding; F:RNA-directed DNA polymerase activity; F:zinc ion binding; F:RNA binding; P:DNA integration; F:aspartic-type endopeptidase activity; P:RNA-dependent DNA replication; P:proteolysis		no IPS match
Intestine	g6305.t1	pao retrotransposon peptidase family protein	P:DNA integration; F:nucleic acid binding	0	IPR001584 (PFAM); IPR008042 (PFAM); IPR012337 (SUPERFAMILY); G3DSA:3.30.420.10 (GENE3D), PTHR22955 (PANTHER), PTHR22955:SF0 (PANTHER), SSF56672 (SUPERFAMILY)
Intestine	g6313.t1	arginine kinase	C:intrinsic to membrane; P:phosphate-containing compound metabolic process; F:phosphotransferase activity, nitrogenous group as acceptor; F:adenyl ribonucleotide binding; F:kinase activity	EC:2.7.3.0	IPR000749 (PANTHER); IPR014746 (G3DSA:3.30.590.GENE3D); IPR022413 (G3DSA:1.10.135.GENE3D); IPR022414 (PFAM); IPR022415 (PROSITE); PTHR11547:SF13 (PANTHER), SSF55931 (SUPERFAMILY)
Intestine	g6316.t1	leucine rich repeat family protein	P:regulation of growth rate; P:larval development; F:protein binding	0	IPR001611 (PROFILE); IPR003591 (SMART); PR00019 (PRINTS), G3DSA:3.80.10.10 (GENE3D), PTHR24367 (PANTHER), PTHR24367:SF59 (PANTHER), PF13855 (PFAM), SignalP-NN(euk) (SIGNALP), tmhmm (TMHMM), SSF52058 (SUPERFAMILY)
Intestine	g6345.t1	protein pde- isoform b	F:3',5'-cyclic-GMP phosphodiesterase activity; P:sensory perception of chemical stimulus; P:regulation of insulin secretion; F:cation binding; P:purine nucleotide catabolic process; P:response to metal ion; C:cell body; F:protein binding; F:AMP binding; P:signal transduction	EC:3.1.4.35	IPR002073 (G3DSA:1.10.1300.GENE3D); IPR003607 (SMART); IPR013706 (PFAM); IPR023088 (PRINTS); IPR023174 (PROSITE); PTHR11347 (PANTHER), PTHR11347:SF33 (PANTHER), SSF109604 (SUPERFAMILY)
Intestine	g6374.t1	epidermal retinol dehydrogenase 2	P:retinoid metabolic process; F:oxidoreductase activity; P:response to stress; C:membrane; P:embryo development	0	IPR002198 (PRINTS); IPR002347 (PRINTS); IPR016040 (G3DSA:3.40.50.GENE3D); IPR020904 (PROSITE); PTHR24316 (PANTHER), PTHR24316:SF1 (PANTHER), SSF51735 (SUPERFAMILY)
Intestine	g6390.t1	protein	P:metabolic process; F:oxidoreductase activity		IPR002198 (PRINTS); IPR002347 (PRINTS); IPR016040 (G3DSA:3.40.50.GENE3D); PTHR24322 (PANTHER), PTHR24322:SF57 (PANTHER), SSF51735 (SUPERFAMILY)
Intestine	g6396.t1	---NA---	0		SignalP-NN(euk) (SIGNALP), tmhmm (TMHMM)
Intestine	g6417.t1	tubulin-specific chaperone d	P:protein folding; F:protein binding; ; P:regulation of cellular process; C:plasma membrane	0	IPR011989 (G3DSA:1.25.10.GENE3D); IPR016024 (SUPERFAMILY); IPR022577 (PFAM); PTHR12658 (PANTHER)
Intestine	g6468.t1	---NA---	F:nucleic acid binding; F:zinc ion binding		IPR001878 (G3DSA:4.10.60.GENE3D); IPR002999 (PFAM); SSF63748 (SUPERFAMILY)
Intestine	g6554.t1	udp-galactopyranose mutase	P:multicellular organismal development; F:isomerase activity; F:oxidoreductase activity; P:oxidation-reduction process	0	IPR002937 (PFAM); G3DSA:3.50.50.60 (GENE3D), PTHR10742 (PANTHER), PTHR10742:SF106 (PANTHER), SSF51905 (SUPERFAMILY)
Intestine	g6593.t1	udp-galactose transporter	C:intrinsic to Golgi membrane; F:pyrimidine nucleotide-sugar transmembrane transporter activity; P:UDP-galactose transport; C:integral to membrane; F:sugar:hydrogen symporter activity	0	IPR004689 (TIGRFAMs); IPR007271 (PANTHER); IPR021189 (PIR); PTHR10231:SF17 (PANTHER), SignalP-NN(euk) (SIGNALP), tmhmm (TMHMM), SSF103481 (SUPERFAMILY)
Intestine	g6595.t1	protein glb-25	P:regulation of growth rate; P:oxygen transport; F:oxygen binding; F:heme binding	0	IPR009050 (SUPERFAMILY); IPR012292 (G3DSA:1.10.490.GENE3D)
Intestine	g662.t1	hypothetical protein CRE_15301 [Caenorhabditis remanei]	F:protein binding		SignalP-NN(euk) (SIGNALP), tmhmm (TMHMM)
Intestine	g665.t1	kinesin-like protein kif19	F:microtubule motor activity; F:ATP binding; C:microtubule associated complex; P:microtubule-based movement; C:microtubule		IPR001752 (G3DSA:3.40.850.GENE3D); IPR027417 (SUPERFAMILY); PTHR24115 (PANTHER)
Intestine	g6660.t1	pan domain containing protein	P:multicellular organismal development	0	IPR003014 (PFAM); IPR003609 (SMART); G3DSA:3.50.4.10 (GENE3D), PTHR22963 (PANTHER), SignalP-NN(euk) (SIGNALP), SSF57414 (SUPERFAMILY)
Intestine	g6700.t1	protein grl-10	F:binding	0	IPR007284 (PFAM); PTHR23261 (PANTHER), SignalP-NN(euk) (SIGNALP)
Intestine	g671.t1	protein isoform b	0		no IPS match
Intestine	g6804.t1	golgi resident protein gcp60	F:binding; P:transport; C:integral to membrane	0	IPR009038 (PFAM); PTHR22973 (PANTHER), PTHR22973:SF4 (PANTHER)
Intestine	g6818.t1	peptidase family m1 containing protein	P:proteolysis; F:metallopeptidase activity; F:zinc ion binding		IPR001930 (PANTHER); IPR014782 (PFAM); IPR024571 (PFAM); G3DSA:1.10.390.10 (GENE3D), SSF55486 (SUPERFAMILY)
Intestine	g6851.t1	protein isoform b	C:nucleus; P:DNA replication; P:response to ionizing radiation; P:mitotic DNA replication checkpoint		IPR026153 (PANTHER)
Intestine	g6902.t1	polyphosphoinositide phosphatase	F:phosphoric ester hydrolase activity		IPR002013 (PFAM); PTHR11200 (PANTHER), PTHR11200:SF9 (PANTHER)
Intestine	g6923.t1	abc transporter family protein	F:ATP binding; C:integral to membrane; P:transmembrane transport; F:ATPase activity	EC:3.6.1.15	IPR001140 (PFAM); IPR003439 (PFAM); IPR003593 (SMART); IPR011527 (SUPERFAMILY); IPR017871 (PROSITE); IPR017940 (PROFILE); IPR027417 (SUPERFAMILY); G3DSA:1.20.1560.10 (GENE3D), G3DSA:3.40.50.300 (GENE3D), PTHR24221 (PANTHER), tmhmm (TMHMM)
Intestine	g6935.t1	---NA---
Intestine	g6942.t1	katanin p80 wd40-containing subunit b1	F:G-protein coupled receptor activity; P:G-protein coupled receptor signaling pathway; C:integral to membrane; F:protein binding		IPR000276 (PRINTS); IPR001680 (SMART); IPR015943 (G3DSA:2.130.10.GENE3D); IPR017452 (PROFILE); IPR017986 (SUPERFAMILY); IPR019424 (PFAM); G3DSA:1.20.1070.10 (GENE3D), PTHR23360 (PANTHER), PF13925 (PFAM), tmhmm (TMHMM), SSF81321 (SUPERFAMILY)
Intestine	g7041.t1	uncharacterized	F:RNA binding; F:RNA-directed DNA polymerase activity; P:RNA-dependent DNA replication	0	IPR000477 (PFAM); G3DSA:3.10.10.10 (GENE3D), G3DSA:3.30.70.270 (GENE3D), PTHR10178 (PANTHER), PTHR10178:SF142 (PANTHER), SSF56672 (SUPERFAMILY)
Intestine	g7069.t1	protein madf-5	F:DNA binding	0	IPR004210 (PROFILE); IPR006578 (PFAM); PTHR12243 (PANTHER), PTHR12243:SF0 (PANTHER)
Intestine	g7130.t1	rna polymerase ii	C:nucleus; C:integral to membrane		IPR010684 (PFAM); PTHR15141 (PANTHER)
Intestine	g7156.t1	zinc finger a20 and an1 domain-containing stress-associated protein 1	F:zinc ion binding; F:DNA binding	0	IPR000058 (G3DSA:4.10.1110.GENE3D); IPR002653 (PFAM); PTHR10634 (PANTHER), PTHR10634:SF5 (PANTHER), SignalP-NN(euk) (SIGNALP), SSF118310 (SUPERFAMILY), SSF57716 (SUPERFAMILY)
Intestine	g7250.t1	serine protease	F:binding; P:proteolysis; F:serine-type peptidase activity	0	IPR008758 (PANTHER); G3DSA:3.40.50.1820 (GENE3D), PTHR11010:SF4 (PANTHER), SignalP-NN(euk) (SIGNALP), SSF53474 (SUPERFAMILY)
Intestine	g7260.t1	nadph--cytochrome p450 reductase	P:lipid metabolic process; P:larval development; P:female gamete generation; C:membrane part; P:regulation of growth rate; P:developmental process involved in reproduction; P:embryo development; F:iron ion binding; F:FMN binding; P:oxidation-reduction process; F:NADPH-hemoprotein reductase activity; P:electron transport	0	IPR001094 (PRINTS); IPR001433 (PFAM); IPR001709 (PRINTS); IPR003097 (PFAM); IPR008254 (PFAM); IPR017927 (PROFILE); IPR017938 (SUPERFAMILY); IPR023173 (G3DSA:1.20.990.GENE3D); IPR023208 (PIR); G3DSA:2.40.30.10 (GENE3D), G3DSA:3.40.50.360 (GENE3D), G3DSA:3.40.50.80 (GENE3D), PTHR19384 (PANTHER), SignalP-NN(euk) (SIGNALP), tmhmm (TMHMM), SSF52218 (SUPERFAMILY), SSF52343 (SUPERFAMILY)
Intestine	g7261.t1	guanine nucleotide binding protein (g protein) gamma 2	F:nucleoside-triphosphatase activity; F:binding; P:cell activation; P:cell-cell signaling; P:response to glucagon stimulus; P:purine ribonucleoside triphosphate catabolic process; P:energy derivation by oxidation of organic compounds; P:hemostasis; F:signal transducer activity; C:heterotrimeric G-protein complex; P:G-protein coupled receptor signaling pathway	EC:3.6.1.15	IPR001770 (PRINTS); IPR015898 (G3DSA:4.10.260.GENE3D)
Intestine	g732.t1	rab3 gtpase-activating protein catalytic subunit isoform 2	C:intracellular organelle; F:Rab GTPase activator activity	0	IPR026147 (PANTHER)
Intestine	g7321.t1	phd-finger family protein	P:histone acetylation; F:protein binding; F:zinc ion binding	0	IPR001965 (SMART); IPR011011 (SUPERFAMILY); IPR013083 (G3DSA:3.30.40.GENE3D); IPR019786 (PROSITE); IPR019787 (PROFILE); PTHR13793 (PANTHER), PTHR13793:SF26 (PANTHER), PF13831 (PFAM), PF13832 (PFAM)
Intestine	g7326.t1	domain-containing protein	P:open tracheal system development; P:embryonic morphogenesis; C:intracellular; P:signal transduction	0	IPR000198 (G3DSA:1.10.555.GENE3D); IPR008936 (SUPERFAMILY); IPR023393 (G3DSA:3.30.530.GENE3D); PTHR12659 (PANTHER), SSF55961 (SUPERFAMILY)
Intestine	g7360.t1	protein ddx-23	F:nucleic acid binding; F:ATP binding; F:ATP-dependent helicase activity	0	IPR000629 (PROSITE); IPR001650 (PFAM); IPR011545 (PFAM); IPR014001 (SMART); IPR014014 (PROFILE); IPR027417 (SUPERFAMILY); G3DSA:3.40.50.300 (GENE3D), PTHR24031 (PANTHER), PTHR24031:SF23 (PANTHER)
Intestine	g7373.t1	cell division	F:ATP binding; P:cell cycle; C:integral to membrane; P:chromosome segregation; F:nucleotide binding; P:cell division; F:nucleoside-triphosphatase activity; F:DNA binding		no IPS match
Intestine	g7374.t1	protein cdh- isoform b	F:calcium ion binding; P:homophilic cell adhesion; C:plasma membrane	0	IPR002126 (PRINTS); IPR015919 (SUPERFAMILY); IPR020894 (PROSITE); PTHR24027 (PANTHER), PTHR24027:SF63 (PANTHER), SignalP-NN(euk) (SIGNALP), tmhmm (TMHMM)
Intestine	g7432.t1	zinc finger protein	F:zinc ion binding; F:nucleic acid binding	0	IPR007087 (PROSITE); IPR013087 (G3DSA:3.30.160.GENE3D); IPR015880 (SMART); PTHR24390 (PANTHER), PTHR24390:SF25 (PANTHER), PF13465 (PFAM), SSF57667 (SUPERFAMILY)
Intestine	g7456.t1	neurogenic locus notch protein 1	F:protein binding; F:carbohydrate binding; F:calcium ion binding		IPR000152 (PROSITE); IPR000436 (PFAM); IPR000742 (PFAM); IPR000859 (G3DSA:2.60.120.GENE3D); IPR001304 (PROFILE); IPR001881 (PFAM); IPR002172 (SMART); IPR007110 (PROFILE); IPR008985 (SUPERFAMILY); IPR009030 (SUPERFAMILY); IPR011641 (PFAM); IPR013032 (PROSITE); IPR013320 (G3DSA:2.60.120.GENE3D); IPR013783 (G3DSA:2.60.40.GENE3D); IPR016186 (G3DSA:3.10.100.GENE3D); IPR016187 (SUPERFAMILY); IPR018097 …
Intestine	g7473.t1	domain-containing protein	F:unfolded protein binding; P:protein folding; F:heat shock protein binding; C:integral to membrane		IPR001623 (PRINTS); IPR018253 (PROSITE); PTHR24078 (PANTHER), PTHR24078:SF4 (PANTHER), SignalP-NN(euk) (SIGNALP), tmhmm (TMHMM)
Intestine	g7545.t1	v-type proton atpase subunit b	P:cell adhesion; F:cation-transporting ATPase activity; P:programmed cell death; P:larval development; P:energy coupled proton transmembrane transport, against electrochemical gradient; F:hydrogen ion transmembrane transporter activity; P:multicellular organismal aging; P:regulation of anatomical structure morphogenesis; P:embryo development; P:ATP synthesis coupled proton transport; C:proton-tra…	0	IPR000194 (PFAM); IPR004100 (PFAM); IPR027417 (SUPERFAMILY); G3DSA:3.40.50.300 (GENE3D), PTHR15184 (PANTHER), PTHR15184:SF11 (PANTHER)
Intestine	g761.t1	troponin family protein	F:cytoskeletal protein binding; P:actomyosin structure organization; P:post-embryonic morphogenesis; P:cell morphogenesis involved in neuron differentiation; P:multicellular organismal reproductive behavior; P:muscle system process; P:directional locomotion; P:excretion; P:genitalia development; P:embryo development; C:troponin complex	0	IPR001978 (PFAM); G3DSA:1.20.5.350 (GENE3D), PTHR13738 (PANTHER), PTHR13738:SF1 (PANTHER)
Intestine	g7625.t1	cre-bam-2 protein	0		no IPS match
Intestine	g7635.t1	nedd8-conjugating enzyme ube2f-like	P:nuclear migration; P:protein modification by small protein conjugation; P:tissue morphogenesis; P:multicellular organismal aging; P:nematode larval development; P:posttranscriptional gene silencing by RNA; P:regulation of growth rate; F:small conjugating protein ligase activity; F:adenyl ribonucleotide binding; P:genitalia development; P:embryo development	0	IPR000608 (PFAM); IPR016135 (G3DSA:3.10.110.GENE3D); IPR023313 (PROSITE); PTHR24067 (PANTHER), PTHR24067:SF40 (PANTHER), SM00212 (SMART)
Intestine	g7643.t1	transmembrane 9 superfamily protein member 4	P:defense response to bacterium; P:phagocytosis; P:immune effector process; C:integral to membrane	0	IPR004240 (PANTHER); PTHR10766:SF12 (PANTHER), SignalP-NN(euk) (SIGNALP), tmhmm (TMHMM)
Intestine	g770.t1	c-1-tetrahydrofolate cytoplasmic	C:intracellular membrane-bounded organelle; F:cyclohydrolase activity; P:nucleoside phosphate metabolic process; P:histidine metabolic process; F:formate-tetrahydrofolate ligase activity; F:ATP binding; P:folic acid-containing compound biosynthetic process; F:methylenetetrahydrofolate dehydrogenase (NADP+) activity; P:oxidation-reduction process; P:glyoxylate metabolic process	EC:1.5.1.0	IPR000559 (PFAM); IPR000672 (PRINTS); IPR016040 (G3DSA:3.40.50.GENE3D); IPR020628 (PROSITE); IPR020630 (PFAM); IPR020631 (PFAM); IPR020867 (PROSITE); IPR027417 (SUPERFAMILY); G3DSA:3.10.410.10 (GENE3D), G3DSA:3.30.1510.10 (GENE3D), G3DSA:3.40.192.10 (GENE3D), G3DSA:3.40.50.300 (GENE3D), PTHR10025 (PANTHER), SSF51735 (SUPERFAMILY), SSF53223 (SUPERFAMILY)
Intestine	g7709.t1	phosphatidylinositol 3-kinase catalytic subunit type 3-like	P:regulation of secretion; P:positive regulation of phagocytosis; P:larval development; C:nuclear membrane; P:regulation of growth rate; P:molting cycle, collagen and cuticulin-based cuticle; P:nucleus organization; P:cellular protein modification process; F:1-phosphatidylinositol-3-kinase activity; P:phosphatidylinositol phosphorylation; P:phosphatidylinositol-mediated signaling; F:protein bindi…	0	IPR000403 (G3DSA:1.10.1070.GENE3D); IPR001263 (G3DSA:1.25.40.GENE3D); IPR002420 (PFAM); IPR008290 (PIR); IPR008973 (SUPERFAMILY); IPR011009 (SUPERFAMILY); IPR015433 (PANTHER); IPR016024 (SUPERFAMILY); IPR018936 (PROSITE); G3DSA:2.60.40.150 (GENE3D), G3DSA:3.30.1010.10 (GENE3D), PTHR10048:SF7 (PANTHER)
Intestine	g7716.t1	exosome complex exonuclease rrp40	P:embryo development; C:intracellular membrane-bounded organelle; P:larval development; P:endocytosis; C:exosome (RNase complex); F:RNA binding	0	IPR026699 (PANTHER); PTHR21321:SF1 (PANTHER)
Intestine	g7767.t1	proto-oncogene tyrosine-protein kinase receptor ret- partial	F:ATP binding; P:protein phosphorylation; F:protein tyrosine kinase activity	0	IPR000719 (PROFILE); IPR001245 (PRINTS); IPR002290 (SMART); IPR008266 (PROSITE); IPR011009 (SUPERFAMILY); IPR020635 (SMART); G3DSA:1.10.510.10 (GENE3D), G3DSA:3.30.200.20 (GENE3D), PTHR24416 (PANTHER), PTHR24416:SF15 (PANTHER), tmhmm (TMHMM)
Intestine	g7777.t1	---NA---	F:zinc ion binding		IPR007087 (PROSITE); IPR015880 (SMART)
Intestine	g7803.t1	novel immunogenic protein nip-3	0		PS51257 (PROFILE), SignalP-NN(euk) (SIGNALP)
Intestine	g7820.t1	---NA---	0		SignalP-NN(euk) (SIGNALP), tmhmm (TMHMM)
Intestine	g7826.t1	---NA---	F:hormone activity; C:extracellular region; P:signal transduction		IPR016179 (G3DSA:1.10.100.GENE3D); IPR022353 (PROSITE); SignalP-NN(euk) (SIGNALP)
Intestine	g7891.t1	large subunit ribosomal protein 23	P:molting cycle, protein-based cuticle; P:larval development; P:signaling; P:transcription, DNA-dependent; P:embryo development; F:structural constituent of ribosome; C:ribosome; P:translation; P:ribosome biogenesis	0	IPR000218 (PANTHER); IPR019972 (PROSITE); IPR023571 (G3DSA:2.40.150.GENE3D); PTHR11761:SF4 (PANTHER)
Intestine	g7894.t1	26s proteasome non-atpase regulatory subunit 10	P:positive regulation of cellular metabolic process; P:regulation of protein ubiquitination; P:cellular component organization; P:regulation of catalytic activity; P:negative regulation of cellular process; P:cell cycle; P:intracellular signal transduction; C:intracellular organelle; F:protein binding	0	IPR002110 (PFAM); IPR020683 (G3DSA:1.25.40.GENE3D); PTHR24193 (PANTHER), PTHR24193:SF17 (PANTHER)
Intestine	g7907.t1	---NA---
Intestine	g8033.t1	atp-dependent rna helicase ddx24	P:regulation of growth rate; P:protein-based cuticle development; P:genitalia development; P:larval development; P:sexual reproduction; P:endocytosis; F:nucleic acid binding; F:ATP binding; F:ATP-dependent helicase activity	0	IPR001650 (PFAM); IPR011545 (PFAM); IPR014001 (SMART); IPR014014 (PROFILE); IPR027417 (SUPERFAMILY); G3DSA:3.40.50.300 (GENE3D), PTHR24031 (PANTHER), PTHR24031:SF91 (PANTHER)
Intestine	g808.t1	calsequestrin family protein	C:terminal cisterna; P:response to chemical stimulus; P:striated muscle tissue development; P:response to muscle inactivity involved in regulation of muscle adaptation; C:sarcolemma; P:regulation of sequestering of calcium ion; C:vesicular fraction; C:plasma membrane part; C:sarcomere; F:calcium ion binding	0	IPR001393 (PRINTS); IPR012336 (G3DSA:3.40.30.GENE3D); PTHR10033:SF0 (PANTHER), SignalP-NN(euk) (SIGNALP)
Intestine	g8097.t1	serpin b5	F:serine-type endopeptidase inhibitor activity		IPR000215 (PANTHER); IPR023796 (PFAM); G3DSA:3.30.497.10 (GENE3D), PTHR11461:SF71 (PANTHER), SignalP-NN(euk) (SIGNALP), tmhmm (TMHMM)
Intestine	g8122.t1	hat family dimerisation domain containing protein	F:nucleic acid binding		IPR012337 (SUPERFAMILY)
Intestine	g8136.t1	protein nhr- isoform a	P:regulation of transcription, DNA-dependent; P:multicellular organismal development; F:sequence-specific DNA binding transcription factor activity; F:steroid hormone receptor activity; P:steroid hormone mediated signaling pathway; F:zinc ion binding; F:sequence-specific DNA binding; C:transcription factor complex;	0	IPR000536 (PFAM); IPR001628 (PRINTS); IPR008946 (G3DSA:1.10.565.GENE3D); IPR013088 (G3DSA:3.30.50.GENE3D); PTHR24082 (PANTHER), PTHR24082:SF52 (PANTHER), SSF57716 (SUPERFAMILY)
Intestine	g8142.t1	aladin isoform 1	F:protein binding		IPR001680 (PFAM); IPR015943 (G3DSA:2.130.10.GENE3D); IPR017986 (SUPERFAMILY); PTHR14494 (PANTHER), PTHR14494:SF0 (PANTHER)
Intestine	g8194.t1	enhancer of rudimentary homolog	P:cell cycle		IPR000781 (PRODOM); SSF143875 (SUPERFAMILY)
Intestine	g8223.t1	bloom syndrome protein homolog	P:organelle organization; P:response to ionizing radiation; P:multicellular organismal aging; P:M phase of mitotic cell cycle; P:meiosis I; P:chromosome separation; F:protein binding; P:negative regulation of apoptotic process; F:nucleic acid binding; F:ATP binding; P:DNA recombination; F:metalloendopeptidase activity; P:proteolysis; P:DNA replication; P:DNA repair; F:ATP-dependent 3'-5' DNA heli…	0	IPR001650 (PFAM); IPR002464 (PROSITE); IPR004589 (TIGRFAMs); IPR010997 (SUPERFAMILY); IPR011545 (PFAM); IPR011991 (G3DSA:1.10.10.GENE3D); IPR014001 (SMART); IPR018497 (PFAM); IPR018982 (PFAM); IPR024079 (G3DSA:3.40.390.GENE3D); IPR027417 (SUPERFAMILY); G3DSA:3.40.50.300 (GENE3D), PTHR13710 (PANTHER), PTHR13710:SF14 (PANTHER), SignalP-NN(euk) (SIGNALP), tmhmm (TMHMM), SSF46785 (SUPERFAMILY), SSF55…
Intestine	g8230.t1	elongation factor 1 beta	F:translation elongation factor activity; C:eukaryotic translation elongation factor 1 complex; C:ribosome; P:regulation of translational elongation	EC:3.6.5.3	IPR001326 (PROSITE); IPR014038 (PFAM); IPR014717 (G3DSA:3.30.70.GENE3D); IPR018940 (PFAM); PTHR11595 (PANTHER)
Intestine	g8243.t1	polyadenylation and cleavage factor 11	P:intracellular protein transport; C:intracellular; F:molecular_function; C:cellular_component		IPR006569 (SMART); IPR006903 (PFAM); IPR008942 (G3DSA:1.25.40.GENE3D); PTHR15921 (PANTHER), PTHR15921:SF3 (PANTHER)
Intestine	g8325.t1	protein	0		SignalP-NN(euk) (SIGNALP), tmhmm (TMHMM)
Intestine	g8360.t1	serine threonine-protein kinase tnni3k	F:cytoskeletal protein binding; C:intracellular membrane-bounded organelle; F:ATP binding; P:protein phosphorylation; F:protein tyrosine kinase activity	0	IPR000719 (PROFILE); IPR001245 (PFAM); IPR002110 (PRINTS); IPR002290 (SMART); IPR011009 (SUPERFAMILY); IPR017441 (PROSITE); IPR020635 (SMART); IPR020683 (G3DSA:1.25.40.GENE3D); G3DSA:1.10.510.10 (GENE3D), G3DSA:3.30.200.20 (GENE3D), PTHR23257 (PANTHER), PTHR23257:SF63 (PANTHER), PF13637 (PFAM)
Intestine	g8367.t1	fatty acid and retinol binding protein	F:retinoid binding	0	IPR008632 (PFAM); PTHR31418 (PANTHER), PTHR31418:SF0 (PANTHER), SignalP-NN(euk) (SIGNALP), tmhmm (TMHMM)
Intestine	g8393.t1	enoyl- mitochondrial	F:binding; P:regulation of growth rate; P:larval development; F:catalytic activity; P:metabolic process	0	IPR001753 (PFAM); IPR018376 (PROSITE); G3DSA:3.90.226.10 (GENE3D), PTHR11941 (PANTHER), SSF52096 (SUPERFAMILY)
Intestine	g8404.t1	---NA---	0		SignalP-NN(euk) (SIGNALP)
Intestine	g8485.t1	protein mdf-1	F:binding; C:intracellular membrane-bounded organelle; C:cytoskeleton; P:cell cycle switching, mitotic to meiotic cell cycle; C:chromosome, centromeric region; C:cytoplasmic part; P:response to stress; P:genitalia development; P:mitotic spindle assembly checkpoint	0	IPR008672 (PANTHER); PTHR23168:SF0 (PANTHER)
Intestine	g8504.t1	---NA---	0		SignalP-NN(euk) (SIGNALP)
Intestine	g852.t1	variant 1	P:galactose metabolic process; F:intramolecular transferase activity, phosphotransferases; P:cellular metal ion homeostasis; P:trehalose metabolic process; C:cytoplasmic part; P:glucose metabolic process; P:glycogen metabolic process; F:magnesium ion binding	EC:5.4.2.0	IPR005841 (PRINTS); IPR005843 (PFAM); IPR005844 (PFAM); IPR005845 (PFAM); IPR005846 (PFAM); IPR016055 (G3DSA:3.40.120.GENE3D); IPR016066 (PROSITE); G3DSA:3.30.310.50 (GENE3D), PTHR22573 (PANTHER), PTHR22573:SF5 (PANTHER), SSF55957 (SUPERFAMILY)
Intestine	g8522.t1	protein gtlf3b	F:N-acetyltransferase activity; P:acyl-carrier-protein biosynthetic process		IPR000182 (PFAM); IPR016181 (G3DSA:3.40.630.GENE3D); PTHR31435 (PANTHER), PTHR31435:SF0 (PANTHER)
Intestine	g8552.t1	heat repeat-containing protein 1	F:binding		IPR011989 (G3DSA:1.25.10.GENE3D); IPR012954 (PFAM); IPR016024 (SUPERFAMILY); IPR021133 (PROFILE); IPR022125 (PFAM); PTHR13457 (PANTHER), PTHR13457:SF0 (PANTHER)
Intestine	g8614.t1	protein	0		IPR002602 (PFAM); PTHR12974 (PANTHER), PTHR12974:SF13 (PANTHER), SignalP-NN(euk) (SIGNALP)
Intestine	g862.t1	transcription initiation factor alpha subunit superfamily	P:multicellular organismal aging; P:endocytosis; P:genitalia development; P:embryo development; F:DNA binding; C:nucleus; F:catalytic activity; P:transcription initiation from RNA polymerase II promoter	0	IPR008851 (PFAM); IPR011039 (SUPERFAMILY); IPR011991 (G3DSA:1.10.10.GENE3D); PTHR13011 (PANTHER), SSF46785 (SUPERFAMILY)
Intestine	g8620.t1	---NA---
Intestine	g8629.t1	ph domain containing protein	0		no IPS match
Intestine	g8689.t1	sodium potassium atpase subunit beta	C:sodium:potassium-exchanging ATPase complex; P:potassium ion transport; P:sodium ion transport	0	IPR000402 (PANTHER); G3DSA:1.20.5.170 (GENE3D), G3DSA:2.60.40.1660 (GENE3D), PTHR11523:SF7 (PANTHER), SignalP-NN(euk) (SIGNALP), tmhmm (TMHMM)
Intestine	g8707.t1	protein pgp-9	F:ATP binding; C:integral to membrane; P:transmembrane transport; F:ATPase activity		IPR001140 (PFAM); IPR003439 (PFAM); IPR003593 (SMART); IPR011527 (SUPERFAMILY); IPR017871 (PROSITE); IPR017940 (PROFILE); IPR027417 (SUPERFAMILY); G3DSA:1.20.1560.10 (GENE3D), G3DSA:3.40.50.300 (GENE3D), PTHR24221 (PANTHER), tmhmm (TMHMM)
Intestine	g8708.t1	uncharacterized protein c4orf14 homolog	F:GTP binding		IPR006073 (PFAM); IPR013717 (PFAM); IPR027417 (SUPERFAMILY); G3DSA:3.40.50.300 (GENE3D), PTHR11089 (PANTHER), PTHR11089:SF1 (PANTHER), SignalP-NN(euk) (SIGNALP), tmhmm (TMHMM)
Intestine	g8810.t1	ribonuclease zc3h12a	C:cell part	0	IPR021869 (PFAM); PTHR12876 (PANTHER), PTHR12876:SF2 (PANTHER)
Intestine	g8854.t1	---NA---
Intestine	g8885.t1	e3 ubiquitin-protein ligase mib2-like	F:protein binding; F:zinc ion binding		IPR001841 (SMART); IPR002110 (SMART); IPR013083 (G3DSA:3.30.40.GENE3D); IPR020683 (G3DSA:1.25.40.GENE3D); PTHR24202 (PANTHER), PF13637 (PFAM), SSF57850 (SUPERFAMILY)
Intestine	g8895.t1	---NA---
Intestine	g8899.t1	tyrosine-protein kinase kin-31	F:ATP binding; P:protein phosphorylation; F:protein binding; F:protein tyrosine kinase activity	0	IPR000719 (PROFILE); IPR000980 (G3DSA:3.30.505.GENE3D); IPR001245 (PRINTS); IPR002290 (SMART); IPR008266 (PROSITE); IPR011009 (SUPERFAMILY); IPR017441 (PROSITE); IPR020635 (SMART); G3DSA:1.10.510.10 (GENE3D), G3DSA:3.30.200.20 (GENE3D), PTHR24418 (PANTHER), PTHR24418:SF0 (PANTHER), SSF55550 (SUPERFAMILY)
Intestine	g8903.t1	cytoplasmic dynein 1 intermediate chain 2	C:microtubule organizing center; F:motor activity; P:cell cycle process; F:protein binding	0	IPR001680 (PFAM); IPR015943 (G3DSA:2.130.10.GENE3D); IPR017986 (PROFILE); PTHR12442 (PANTHER), PTHR12442:SF22 (PANTHER)
Intestine	g899.t1	f-type h+-transporting atpase subunit f	P:genitalia development; P:larval development; P:anatomical structure morphogenesis	0	IPR019344 (PANTHER); SignalP-NN(euk) (SIGNALP), tmhmm (TMHMM)
Intestine	g8990.t1	protein isoform a	P:embryo development; F:protein binding; F:zinc ion binding; F:lysozyme activity; P:carbohydrate metabolic process	0	IPR001841 (SMART); IPR008597 (PANTHER); IPR013083 (G3DSA:3.30.40.GENE3D); IPR017907 (PROSITE); IPR018957 (PFAM); IPR023346 (SUPERFAMILY); PTHR11195:SF7 (PANTHER), SSF57850 (SUPERFAMILY)
Intestine	g9006.t1	---NA---	0		PTHR23241 (PANTHER), SignalP-NN(euk) (SIGNALP)
Intestine	g9015.t1	hypothetical protein Bm1_24555 [Brugia malayi]	0		no IPS match
Intestine	g9029.t1	nap protein	P:metabolic process; F:sequence-specific DNA binding transcription factor activity; F:sequence-specific DNA binding; F:phosphatase activity; C:transcription factor complex;	0	IPR001356 (PFAM); IPR006349 (TIGRFAMs); IPR009057 (G3DSA:1.10.10.GENE3D); IPR017970 (PROSITE); IPR023214 (G3DSA:3.40.50.GENE3D); IPR023215 (G3DSA:3.40.50.GENE3D); PTHR19288 (PANTHER), PTHR19288:SF11 (PANTHER), PF13242 (PFAM)
Intestine	g9035.t1	glycoside hydrolases	F:serine-type endopeptidase activity; P:proteolysis; P:carbohydrate metabolic process; F:catalytic activity	0	IPR001254 (PFAM); IPR001360 (PRINTS); IPR009003 (SUPERFAMILY); IPR013781 (G3DSA:3.20.20.GENE3D); IPR017853 (SUPERFAMILY); IPR018120 (PROSITE); G3DSA:2.40.10.10 (GENE3D), SignalP-NN(euk) (SIGNALP), tmhmm (TMHMM)
Intestine	g9091.t1	cullin-1	P:proteasomal ubiquitin-dependent protein catabolic process; P:programmed cell death; P:regulation of ubiquitin-protein ligase activity involved in mitotic cell cycle; C:nuclear lumen; C:cullin-RING ubiquitin ligase complex; C:cytoplasmic part; P:anatomical structure morphogenesis; F:ubiquitin protein ligase binding	0	IPR001373 (PFAM); IPR011991 (G3DSA:1.10.10.GENE3D); IPR016158 (SMART); IPR016159 (SUPERFAMILY); IPR019559 (PFAM); G3DSA:1.20.1310.10 (GENE3D), G3DSA:4.10.1030.10 (GENE3D), PTHR11932 (PANTHER), PTHR11932:SF19 (PANTHER), SSF46785 (SUPERFAMILY)
Intestine	g9093.t1	coiled-coil domain-containing protein 85c- partial	F:protein binding		IPR019359 (PFAM); PTHR13546 (PANTHER), PTHR13546:SF1 (PANTHER)
Intestine	g9122.t1	---NA---	0		no IPS match
Intestine	g9187.t1	nuclear hormone receptor family member nhr-213	F:sequence-specific DNA binding transcription factor activity; F:steroid hormone receptor activity; P:steroid hormone mediated signaling pathway; F:zinc ion binding; F:sequence-specific DNA binding; C:transcription factor complex; ; P:regulation of transcription, DNA-dependent	0	IPR000536 (PFAM); IPR001628 (PRINTS); IPR008946 (G3DSA:1.10.565.GENE3D); IPR013088 (G3DSA:3.30.50.GENE3D); PTHR24082 (PANTHER), PTHR24082:SF52 (PANTHER), SSF57716 (SUPERFAMILY)
Intestine	g9198.t1	pinin sdk mema protein conserved region containing protein	C:nucleus; F:metal ion binding; F:hydrolase activity, acting on ester bonds; F:nucleotide binding		IPR006786 (PFAM); PTHR12707 (PANTHER)
Intestine	g9291.t1	phospholipase a2-like protein	P:lipid catabolic process; P:phospholipid metabolic process; F:phospholipase A2 activity; C:integral to membrane		IPR016090 (SUPERFAMILY); SignalP-NN(euk) (SIGNALP)
Intestine	g9434.t1	camk pkd protein kinase	C:insoluble fraction; P:protein phosphorylation; C:neuron projection; C:cell body; C:cytoplasmic part; C:membrane; F:ATP binding; P:intracellular signal transduction; F:protein kinase C activity; F:protein tyrosine kinase activity; P:serine family amino acid metabolic process	0	IPR000719 (PFAM); IPR002219 (PFAM); IPR002290 (SMART); IPR008271 (PROSITE); IPR011009 (SUPERFAMILY); IPR011993 (G3DSA:2.30.29.GENE3D); IPR015727 (PANTHER); IPR017441 (PROSITE); IPR020635 (SMART); G3DSA:1.10.510.10 (GENE3D), G3DSA:3.30.200.20 (GENE3D), G3DSA:3.30.60.20 (GENE3D), SSF50729 (SUPERFAMILY), SSF57889 (SUPERFAMILY)
Intestine	g9513.t1	zinc finger protein 721	F:nucleic acid binding; F:zinc ion binding; C:intracellular		IPR015880 (SMART); PTHR24388 (PANTHER), SSF57667 (SUPERFAMILY)
Intestine	g9534.t1	homogentisate -dioxygenase	P:cellular component assembly involved in morphogenesis; P:tyrosine metabolic process; F:oxidoreductase activity, acting on single donors with incorporation of molecular oxygen, incorporation of two atoms of oxygen; F:protein binding; C:cytoplasmic part; P:L-phenylalanine catabolic process; P:oxidation-reduction process	EC:1.13.11.0	IPR005708 (PANTHER); IPR011051 (SUPERFAMILY); IPR014710 (G3DSA:2.60.120.GENE3D); PTHR11056:SF0 (PANTHER)
Intestine	g9535.t1	eukaryotic translation initiation factor 3 subunit c	F:translation initiation factor activity; C:eukaryotic translation initiation factor 3 complex; F:translation initiation factor binding; C:ribosome; P:regulation of translational initiation	EC:3.6.5.3	IPR000717 (PFAM); IPR008905 (PFAM); IPR011991 (G3DSA:1.10.10.GENE3D); PTHR13937 (PANTHER), SSF46785 (SUPERFAMILY)
Intestine	g9542.t1	det1 homolog	P:biological_process; C:cellular_component; F:molecular_function		IPR019138 (PFAM); PTHR13374 (PANTHER), PTHR13374:SF3 (PANTHER)
Intestine	g9548.t1	domain-containing protein	F:guanyl-nucleotide exchange factor activity; P:anatomical structure development; P:multicellular organismal development; C:intracellular; P:regulation of small GTPase mediated signal transduction; P:regulation of GTPase activity	0	IPR000159 (PFAM); IPR000595 (PFAM); IPR000651 (PFAM); IPR001895 (G3DSA:1.10.840.GENE3D); IPR008937 (PANTHER); IPR014710 (G3DSA:2.60.120.GENE3D); IPR018490 (SUPERFAMILY); IPR019804 (PROSITE); IPR023578 (SUPERFAMILY); G3DSA:1.20.870.10 (GENE3D), PTHR23113:SF21 (PANTHER), SSF54236 (SUPERFAMILY)
Intestine	g9563.t1	trna modification gtpase family protein	P:primary metabolic process; P:regulation of biological process; P:cellular process	0	IPR021629 (PFAM); PTHR12691 (PANTHER)
Intestine	g957.t1	calmodulin isoform 7	C:nuclear lumen; P:muscle system process; P:hemostasis; P:cell-cell signaling; C:membrane; P:regulation of monooxygenase activity; C:microtubule organizing center; P:positive regulation of ion transmembrane transporter activity; P:nitrogen compound metabolic process; F:protein N-terminus binding; P:glycogen metabolic process; P:exocytosis; P:positive regulation of phospholipase C activity; P:rele…	0	IPR002048 (SMART); IPR011992 (G3DSA:1.10.238.GENE3D); IPR018247 (PROSITE); PTHR23050 (PANTHER), SSF47473 (SUPERFAMILY)
Intestine	g9582.t1	protein argonaute-4-like	F:protein binding; F:nucleic acid binding		IPR003100 (PFAM); IPR003165 (PFAM); IPR012337 (SUPERFAMILY); G3DSA:2.170.260.10 (GENE3D), G3DSA:3.40.50.2300 (GENE3D), PTHR22891 (PANTHER), PTHR22891:SF0 (PANTHER)
Intestine	g962.t1	protein aqp- isoform b	F:water transmembrane transporter activity; F:channel activity; P:carbohydrate transport; C:membrane; P:water transport	0	IPR000425 (PRINTS); IPR023271 (G3DSA:1.20.1080.GENE3D); PR02019 (PRINTS), PTHR19139:SF11 (PANTHER), SignalP-NN(euk) (SIGNALP), tmhmm (TMHMM)
Intestine	g9649.t1	cyanate hydratase	F:carbon-oxygen lyase activity; P:cyanate metabolic process; F:cyanate hydratase activity; F:DNA binding	0	IPR003712 (G3DSA:3.30.1160.GENE3D); IPR008076 (PRINTS); IPR010982 (G3DSA:1.10.260.GENE3D)
Intestine	g9674.t1	protein col-150	F:structural constituent of cuticle		IPR002486 (PFAM); PTHR24637 (PANTHER), PTHR24637:SF39 (PANTHER), PS51257 (PROFILE), SignalP-NN(euk) (SIGNALP), tmhmm (TMHMM)
Intestine	g9686.t1	glutathione s-transferase	F:catalytic activity; F:protein binding	0	IPR004045 (PFAM); IPR004046 (PFAM); IPR010987 (G3DSA:1.20.1050.GENE3D); IPR012336 (G3DSA:3.40.30.GENE3D); IPR017933 (PROFILE); PTHR11571 (PANTHER)
Intestine	g9695.t1	hypothetical protein CAEBREN_12187 [Caenorhabditis brenneri]	0		tmhmm (TMHMM)
Intestine	g9779.t1	protein col-53	C:integral to membrane; F:structural constituent of cuticle		IPR008160 (PFAM); PTHR24023 (PANTHER), SignalP-NN(euk) (SIGNALP), tmhmm (TMHMM)
Intestine	g9785.t1	hypothetical protein WUBG_07680 [Wuchereria bancrofti]	0		SignalP-NN(euk) (SIGNALP), tmhmm (TMHMM)
Intestine	g9830.t1	protein ztf-18	F:nucleic acid binding	0	IPR012337 (SUPERFAMILY); PTHR10178 (PANTHER)
Intestine	g9849.t1	dna polymerase i	F:hydrolase activity; F:DNA binding; F:DNA-directed DNA polymerase activity; P:DNA replication; C:DNA polymerase complex	0	IPR001098 (PFAM); IPR002298 (PRINTS); IPR019760 (PROSITE); G3DSA:1.10.150.20 (GENE3D), G3DSA:1.20.1060.10 (GENE3D), G3DSA:3.30.70.370 (GENE3D), PTHR10133 (PANTHER), PTHR10133:SF20 (PANTHER), SignalP-NN(euk) (SIGNALP), SSF56672 (SUPERFAMILY)
Intestine	g9864.t1	glutamate-rich wd repeat containing 1	F:protein binding		IPR001680 (PFAM); IPR015943 (G3DSA:2.130.10.GENE3D); IPR017986 (PROFILE); IPR019775 (PROSITE); IPR020472 (PRINTS); IPR022052 (PFAM); PTHR22850 (PANTHER), PTHR22850:SF6 (PANTHER)
Intestine	g9891.t1	---NA---
Intestine	g9914.t1	---NA---	0		no IPS match
Intestine	g9939.t1	ap-2 complex subunit sigma	P:anatomical structure morphogenesis; P:cell-cell signaling; F:protein binding; P:vesicle coating; P:larval development; C:clathrin coat of trans-Golgi network vesicle; P:epidermal growth factor receptor signaling pathway; P:embryo development; P:regulation of defense response to virus; P:endocytosis; P:chemotaxis; P:intracellular protein transport; F:protein transporter activity; C:AP-2 adaptor …	0	IPR000804 (PROSITE); IPR011012 (SUPERFAMILY); IPR016635 (PIR); IPR022775 (PFAM); IPR027156 (PTHR11753:PANTHER); G3DSA:3.30.450.60 (GENE3D)
Intestine	gc548	---NA---	0		no IPS match
Intestine	gc2566	---NA---	0		no IPS match
Intestine	gc4101	---NA---	0		no IPS match
Intestine	gc6055	---NA---	0		no IPS match
Intestine	gc7834	---NA---	0		no IPS match
Intestine	gc10579	---NA---	0		no IPS match
Intestine	gc11241	---NA---	0		no IPS match
Intestine	gc11600	---NA---	0		no IPS match
Intestine	gc12815	---NA---	0		no IPS match
Intestine	gb23	---NA---	0		no IPS match
Intestine	gb105	---NA---	0		no IPS match
Intestine	gb1000	---NA---	0		no IPS match
Intestine	gb1226	---NA---	0		no IPS match
Intestine	gb1242	---NA---	0		no IPS match
Intestine	gb1460	---NA---	0		no IPS match
Intestine	gb2484	---NA---	0		no IPS match
Intestine	gb2799	---NA---	0		no IPS match
Intestine	gb3029	---NA---	0		no IPS match
Intestine	gb3142	---NA---	0		no IPS match
Intestine	gb3189	---NA---	0		no IPS match
Intestine	gb3902	---NA---	0		no IPS match
Intestine	gb4168	---NA---	0		no IPS match
Intestine	gb4799	---NA---	0		no IPS match
Intestine	gb5079	---NA---	0		no IPS match
Intestine	gb6189	---NA---	0		no IPS match
Intestine	gb6579	---NA---	0		no IPS match
Intestine	gb6694	---NA---	0		no IPS match
Intestine	gb7476	---NA---	0		no IPS match
Intestine	gb7744	---NA---	0		no IPS match
Intestine	gb7949	---NA---	0		no IPS match
Intestine	gb8389	---NA---	0		no IPS match
Intestine	gb9170	---NA---	0		no IPS match
Intestine	gb9465	---NA---	0		no IPS match
Intestine	gb9805	---NA---	0		no IPS match
Intestine	gb9880	---NA---	0		no IPS match
Intestine	gb10053	---NA---	0		no IPS match
Intestine	gb10467	---NA---	0		no IPS match
Intestine	gb10654	---NA---	0		no IPS match
Intestine	gb11337	---NA---	0		no IPS match
Intestine	gb12824	---NA---	0		no IPS match
Intestine	gb12918	---NA---	0		no IPS match
Intestine	gb13087	---NA---	0		no IPS match
Intestine	gb13262	---NA---	0		no IPS match
Intestine	gb13313	---NA---	0		no IPS match
Intestine	gb14068	---NA---	0		no IPS match
Intestine	gb14249	---NA---	0		no IPS match
Intestine	gb14945	---NA---	0		no IPS match
Intestine	gb15097	---NA---	0		no IPS match
Intestine	gb15553	---NA---	0		no IPS match
Intestine	gb15716	---NA---	0		no IPS match
Intestine	gb15783	---NA---	0		no IPS match
Intestine	gb15802	---NA---	0		no IPS match
Intestine	gb16057	---NA---	0		no IPS match
Intestine	gb16071	---NA---	0		no IPS match
Intestine	gb16315	---NA---	0		no IPS match
Intestine	gb16698	---NA---	0		no IPS match
Intestine	gb17075	---NA---	0		no IPS match
Intestine	gb17710	---NA---	0		no IPS match
Intestine	gb17764	---NA---	0		no IPS match
Intestine	gb17921	---NA---	0		no IPS match
Intestine	gb18042	---NA---	0		no IPS match
Intestine	gb18409	---NA---	0		no IPS match
Intestine	gb19139	---NA---	0		no IPS match
Intestine	gb19356	---NA---	0		no IPS match
Intestine	gb21039	---NA---	0		no IPS match
Intestine	gb21368	---NA---	0		no IPS match
Intestine	gb22152	---NA---	0		no IPS match
Intestine	gb22337	---NA---	0		no IPS match
Intestine	gb22456	---NA---	0		no IPS match
Intestine	gb22553	---NA---	0		no IPS match
Intestine	gb24187	---NA---	0		no IPS match
Intestine	gb24320	---NA---	0		no IPS match
Intestine	gb24668	---NA---	0		no IPS match
Intestine	gb24809	---NA---	0		no IPS match
Intestine	gb25641	---NA---	0		no IPS match
Intestine	gb26062	---NA---	0		no IPS match
Intestine	gb26385	---NA---	0		no IPS match
Intestine	gb27401	---NA---	0		no IPS match
Intestine	gb27566	---NA---	0		no IPS match
Intestine	gb27808	---NA---	0		no IPS match
Intestine	gb27887	---NA---	0		no IPS match
Intestine	gb28198	---NA---	0		no IPS match
Intestine	gb29643	---NA---	0		no IPS match
Intestine	gb30014	---NA---	0		no IPS match
Intestine	gb30076	---NA---	0		no IPS match
Intestine	gb30626	---NA---	0		no IPS match
Intestine	gb30627	---NA---	0		no IPS match
Intestine	gb30878	---NA---	0		no IPS match
Intestine	gb31450	---NA---	0		no IPS match
Intestine	gb31465	---NA---	0		no IPS match
Intestine	gb31581	---NA---	0		no IPS match
Intestine	gb32285	---NA---	0		no IPS match
Intestine	gb32396	---NA---	0		no IPS match
Intestine	gb32409	---NA---	0		no IPS match
Intestine	gb33393	---NA---	0		no IPS match
Intestine	gb33552	---NA---	0		no IPS match
Intestine	gb34011	---NA---	0		no IPS match
Intestine	gb34152	---NA---	0		no IPS match
Intestine	gb34649	---NA---	0		no IPS match
Intestine	gb34759	---NA---	0		no IPS match
Intestine	g9952.t1	kinesin light chain	F:cytoskeletal protein binding; P:vesicle-mediated transport; P:multicellular organismal reproductive behavior; P:larval development; P:developmental cell growth; P:female meiosis; C:kinesin complex; C:endomembrane system; P:embryo development; F:microtubule motor activity; C:microtubule; P:microtubule-based process	0	IPR002151 (PRINTS); IPR011990 (G3DSA:1.25.40.GENE3D); IPR013026 (PROFILE); IPR015390 (PFAM); IPR019734 (PFAM); PTHR19959 (PANTHER), PTHR19959:SF32 (PANTHER), PF13374 (PFAM), PF13424 (PFAM), SSF48452 (SUPERFAMILY)
Intestine	g9987.t1	hypothetical protein [Brugia malayi]	0		SignalP-NN(euk) (SIGNALP), tmhmm (TMHMM)
Hemolymph	g10083.t1	n-acetyltransferase esco2	F:transferase activity; P:metabolic process; F:N-acetyltransferase activity; P:post-translational protein acetylation; P:regulation of DNA replication; C:chromatin		PTHR11076 (PANTHER), PF13878 (PFAM), PF13880 (PFAM)
Hemolymph	g10096.t1	odr-3	P:chemosensory behavior; P:sensory perception of chemical stimulus; C:extrinsic to internal side of plasma membrane; C:neuron projection; C:cell body; F:receptor binding; P:response to osmotic stress; F:GTPase activity; F:signal transducer activity; F:G-protein beta/gamma-subunit complex binding; F:GTP binding; P:GTP catabolic process; P:adenylate cyclase-modulating G-protein coupled receptor sig…	EC:3.6.1.15	IPR001019 (PRINTS); IPR001408 (PRINTS); IPR011025 (G3DSA:1.10.400.GENE3D); IPR027417 (SUPERFAMILY); G3DSA:3.40.50.300 (GENE3D), PTHR10218:SF118 (PANTHER), tmhmm (TMHMM)
Hemolymph	g10125.t1	protein humpback-1	C:cell-cell junction; P:embryo development; P:body morphogenesis; P:cytoskeleton organization; P:ameboidal cell migration; F:structural molecule activity; P:cell adhesion; C:actin cytoskeleton; F:cadherin binding	0	IPR001033 (PRINTS); IPR006077 (PFAM); G3DSA:1.20.120.230 (GENE3D), PTHR18914 (PANTHER), PTHR18914:SF9 (PANTHER)
Hemolymph	g10126.t1	tyrosine-protein kinase	F:ATP binding; P:protein phosphorylation; F:protein tyrosine kinase activity	0	IPR000719 (PROFILE); IPR001245 (PRINTS); IPR002290 (SMART); IPR008266 (PROSITE); IPR011009 (SUPERFAMILY); IPR020635 (SMART); G3DSA:1.10.510.10 (GENE3D), G3DSA:3.30.200.20 (GENE3D), PTHR24416 (PANTHER), PTHR24416:SF15 (PANTHER), tmhmm (TMHMM)
Hemolymph	g10144.t1	Protein Y67H2A.5 [Caenorhabditis elegans]	P:embryo development	0	tmhmm (TMHMM)
Hemolymph	g10147.t1	transcription initiation factor beta	P:larval development; P:regulation of growth rate; P:endocytosis; P:anatomical structure morphogenesis; F:catalytic activity; P:embryo development; C:transcription factor TFIIE complex; P:transcription initiation from RNA polymerase II promoter	0	IPR003166 (PFAM); IPR011991 (G3DSA:1.10.10.GENE3D); PTHR12716 (PANTHER), PTHR12716:SF8 (PANTHER), SSF46785 (SUPERFAMILY)
Hemolymph	g10163.t1	threonine dehydratase catabolic-like	F:binding; F:L-threonine ammonia-lyase activity; P:threonine catabolic process; P:glycine metabolic process; P:L-serine metabolic process	0	IPR001926 (PFAM); IPR005789 (TIGRFAMs); G3DSA:3.40.50.1100 (GENE3D), PTHR10314 (PANTHER), PTHR10314:SF17 (PANTHER)
Hemolymph	g10257.t1	uncharacterized protein loc588361	F:endonuclease activity; P:mismatch repair; F:nucleotide binding; F:DNA binding; F:DNA-directed DNA polymerase activity; P:DNA replication; F:3'-5' exonuclease activity; C:DNA polymerase complex		IPR004603 (G3DSA:3.40.960.GENE3D); IPR004868 (PFAM); IPR012337 (SUPERFAMILY); IPR023211 (G3DSA:3.90.1600.GENE3D); G3DSA:3.30.420.10 (GENE3D), SSF56672 (SUPERFAMILY)
Hemolymph	g10334.t1	cre-rsy-1 protein	0		no IPS match
Hemolymph	g1034.t1	protein phosphatase 1 regulatory subunit 12a	C:cytoplasm; P:embryo development; C:cell-cell junction; P:anatomical structure morphogenesis; P:endocytosis; F:protein binding	0	IPR002110 (SMART); IPR020683 (G3DSA:1.25.40.GENE3D); PTHR24179 (PANTHER)
Hemolymph	g10373.t1	thyroid adenoma-associated protein	F:binding		IPR011989 (G3DSA:1.25.10.GENE3D); IPR016024 (SUPERFAMILY); IPR019442 (PFAM); PTHR14387 (PANTHER), PTHR14387:SF0 (PANTHER)
Hemolymph	g10380.t1	tyrosine-protein phosphatase non-receptor type 9	F:protein tyrosine phosphatase activity; P:protein dephosphorylation; F:electron carrier activity; F:heme binding; P:oxidation-reduction process; P:tyrosine metabolic process; P:electron transport	EC:3.1.3.0	IPR000242 (PRINTS); IPR000387 (PROFILE); IPR001128 (G3DSA:1.10.630.GENE3D); IPR003595 (SMART); IPR011237 (G3DSA:3.30.830.GENE3D); IPR011765 (PFAM); IPR016130 (PROSITE); G3DSA:3.90.190.10 (GENE3D), PTHR19134 (PANTHER), PTHR19134:SF26 (PANTHER), SSF52799 (SUPERFAMILY)
Hemolymph	g10393.t1	storkhead-box protein 1-like	P:cell migration; C:cytoplasmic part; P:asymmetric protein localization	0	IPR019391 (PFAM); PTHR22437 (PANTHER)
Hemolymph	g1041.t1	protein dsh- isoform b	P:transcription, DNA-dependent; P:primary neural tube formation; F:protein binding; C:membrane; P:convergent extension; C:coated vesicle; P:pattern specification process; P:Wnt receptor signaling pathway, planar cell polarity pathway; P:inner ear morphogenesis; P:protein localization; P:positive regulation of protein kinase activity; P:neural plate elongation; P:intracellular signal transduction;…	0	IPR000591 (PFAM); IPR001158 (PFAM); IPR001478 (PFAM); IPR008339 (PRINTS); IPR011991 (G3DSA:1.10.10.GENE3D); IPR015506 (PANTHER); IPR026542 (PTHR10878:PANTHER); G3DSA:2.30.42.10 (GENE3D), SSF46785 (SUPERFAMILY)
Hemolymph	g10459.t1	upf0577 protein kiaa1324-like	C:integral to membrane; F:molecular_function; C:membrane; P:biological_process; C:cellular_component		IPR009011 (SUPERFAMILY); IPR009030 (SUPERFAMILY); PTHR22727 (PANTHER), PTHR22727:SF1 (PANTHER), SignalP-NN(euk) (SIGNALP), tmhmm (TMHMM)
Hemolymph	g10483.t1	cytochrome b-c1 complex subunit rieske	F:cation binding; C:intracellular membrane-bounded organelle; F:iron-sulfur cluster binding; P:respiratory electron transport chain; C:membrane part; P:embryo development; F:ubiquinol-cytochrome-c reductase activity; P:electron transport; P:oxidative phosphorylation; P:proton transport;	0	IPR004192 (G3DSA:1.20.5.GENE3D); IPR005805 (PRINTS); IPR006317 (TIGRFAMs); IPR014349 (PANTHER); IPR017941 (G3DSA:2.102.10.GENE3D); PTHR10134:SF0 (PANTHER), SSF81502 (SUPERFAMILY)
Hemolymph	g10506.t1	ccr4-not transcription complex subunit 1	0		IPR024557 (PFAM); PTHR13162 (PANTHER), PTHR13162:SF8 (PANTHER)
Hemolymph	g10542.t1	filamin abp280 repeat family protein	F:actin binding		IPR001298 (SMART); IPR001589 (PROSITE); IPR001715 (G3DSA:1.10.418.GENE3D); IPR013783 (G3DSA:2.60.40.GENE3D); IPR014756 (SUPERFAMILY); IPR017868 (PFAM); PTHR11915 (PANTHER), PTHR11915:SF164 (PANTHER)
Hemolymph	g10747.t1	---NA---
Hemolymph	g10759.t1	endonuclease-reverse transcriptase	F:RNA binding; P:RNA-dependent DNA replication; F:endonuclease activity; F:RNA-directed DNA polymerase activity		no IPS match
Hemolymph	g10763.t1	---NA---	0		no IPS match
Hemolymph	g10776.t1	glutathione synthetase	P:larval development; P:regulation of growth rate; P:embryo development; F:glutathione synthase activity; F:ATP binding; P:glutathione biosynthetic process	0	IPR004887 (G3DSA:3.40.50.GENE3D); IPR005615 (PIR); IPR014042 (G3DSA:1.10.1080.GENE3D); IPR014049 (G3DSA:3.30.1490.GENE3D); IPR014709 (G3DSA:3.30.1490.GENE3D); IPR016185 (SUPERFAMILY); PTHR11130:SF0 (PANTHER), SSF56059 (SUPERFAMILY)
Hemolymph	g10832.t1	spermine oxidase	F:oxidoreductase activity; P:oxidation-reduction process		IPR002937 (PFAM); IPR013078 (PFAM); G3DSA:3.40.50.1240 (GENE3D), G3DSA:3.90.660.10 (GENE3D), PTHR10742 (PANTHER), PTHR10742:SF22 (PANTHER), SSF51905 (SUPERFAMILY), SSF53254 (SUPERFAMILY), SSF54373 (SUPERFAMILY)
Hemolymph	g1085.t1	isobutyryl- mitochondrial	C:mitochondrial part; P:cellular amino acid catabolic process; F:acyl-CoA dehydrogenase activity; P:oxidation-reduction process; F:flavin adenine dinucleotide binding; P:electron transport	0	IPR006089 (PROSITE); IPR006090 (PFAM); IPR006091 (G3DSA:2.40.110.GENE3D); IPR006092 (PFAM); IPR009075 (SUPERFAMILY); IPR009100 (SUPERFAMILY); IPR013786 (G3DSA:1.10.540.GENE3D); G3DSA:1.20.140.10 (GENE3D), PTHR10909 (PANTHER), PTHR10909:SF145 (PANTHER)
Hemolymph	g10932.t1	protein nep- isoform a	F:metalloendopeptidase activity; P:proteolysis		IPR000718 (PANTHER); IPR008753 (PFAM); IPR018497 (PRINTS); IPR024079 (G3DSA:3.40.390.GENE3D); PTHR11733:SF24 (PANTHER), SignalP-NN(euk) (SIGNALP), tmhmm (TMHMM), SSF55486 (SUPERFAMILY)
Hemolymph	g10984.t1	protein mec- isoform b	P:response to mechanical stimulus; C:cell projection membrane	0	IPR001107 (PFAM); IPR001972 (PRINTS); IPR018080 (PROSITE); PTHR10264:SF36 (PANTHER), SSF117892 (SUPERFAMILY)
Hemolymph	g11009.t1	protein atg-	F:protein binding		IPR001680 (PFAM); IPR015943 (G3DSA:2.130.10.GENE3D); IPR017986 (PROFILE); IPR019775 (PROSITE); IPR020472 (PRINTS); PTHR19878 (PANTHER)
Hemolymph	g1101.t1	golgi transport complex cod1 protein	P:cell migration; P:tissue morphogenesis; P:larval development; P:lipid localization; P:regulation of growth rate; P:genitalia development; P:embryo development	0	IPR013167 (PFAM); PTHR24016 (PANTHER), PTHR24016:SF1 (PANTHER)
Hemolymph	g11070.t1	hypothetical protein LOAG_12997 [Loa loa]	0		PTHR16317 (PANTHER)
Hemolymph	g11071.t1	---NA---	0		IPR025605 (PROFILE)
Hemolymph	g11086.t1	hypothetical protein LOAG_09875 [Loa loa]	0		G3DSA:3.80.10.10 (GENE3D)
Hemolymph	g11092.t1	hypothetical protein WUBG_04410 [Wuchereria bancrofti]	0		no IPS match
Hemolymph	g11100.t1	udp- partial	P:metabolic process		IPR002213 (PANTHER); G3DSA:3.40.50.2000 (GENE3D), PTHR11926:SF41 (PANTHER), SignalP-NN(euk) (SIGNALP), tmhmm (TMHMM), SSF53756 (SUPERFAMILY)
Hemolymph	g11137.t1	dna polymerase epsilon subunit 2	F:DNA binding; F:DNA-directed DNA polymerase activity; C:nucleus; P:DNA-dependent DNA replication; C:DNA polymerase complex		IPR007185 (PFAM); IPR016266 (PIR); IPR024639 (PFAM); PTHR12708 (PANTHER), PTHR12708:SF0 (PANTHER)
Hemolymph	g11141.t1	cytochrome oxidase assembly protein 1 homolog	0		IPR014807 (PFAM); PTHR16852 (PANTHER), SignalP-NN(euk) (SIGNALP), tmhmm (TMHMM)
Hemolymph	g11159.t1	hypothetical protein CRE_10136 [Caenorhabditis remanei]	0		SignalP-NN(euk) (SIGNALP), tmhmm (TMHMM)
Hemolymph	g11200.t1	protein acdh- isoform a	P:embryo development; P:regulation of growth rate; P:endocytosis; F:acyl-CoA dehydrogenase activity; P:oxidation-reduction process; F:flavin adenine dinucleotide binding; P:electron transport	0	IPR006091 (G3DSA:2.40.110.GENE3D); IPR006092 (PFAM); IPR009075 (SUPERFAMILY); IPR009100 (SUPERFAMILY); IPR013786 (G3DSA:1.10.540.GENE3D); G3DSA:1.20.140.10 (GENE3D), PTHR10909 (PANTHER), PTHR10909:SF9 (PANTHER)
Hemolymph	g11201.t1	cytoplasmic trna 2-thiolation protein 1	P:response to oxidative stress; C:cytoplasmic part; P:regulation of cellular process; F:catalytic activity; F:adenyl ribonucleotide binding; P:tRNA wobble base modification; F:tRNA binding; P:tRNA thio-modification; C:membrane; F:sterol binding	0	IPR000541 (TIGRFAMs); IPR001107 (PFAM); IPR001972 (PRINTS); IPR003033 (PFAM); IPR011063 (PFAM); IPR014729 (G3DSA:3.40.50.GENE3D); G3DSA:3.30.1050.10 (GENE3D), PTHR11807 (PANTHER), PTHR11807:SF3 (PANTHER), tmhmm (TMHMM), SSF117892 (SUPERFAMILY), SSF52402 (SUPERFAMILY)
Hemolymph	g11256.t1	subfamily member 12	F:unfolded protein binding; P:protein folding; F:heat shock protein binding; P:locomotion; C:endoplasmic reticulum		IPR001623 (PRINTS); IPR015399 (PFAM); IPR018253 (PROSITE); PTHR24077 (PANTHER), PTHR24077:SF1 (PANTHER), tmhmm (TMHMM)
Hemolymph	g1132.t1	methyltransferase like 4	F:nucleic acid binding; F:methyltransferase activity; P:methylation; P:nucleobase-containing compound metabolic process		IPR002052 (PROSITE); IPR007757 (PFAM); G3DSA:3.40.50.150 (GENE3D), PTHR14475 (PANTHER), PTHR14475:SF2 (PANTHER), tmhmm (TMHMM)
Hemolymph	g11366.t1	ring zinc finger domain superfamily protein	F:protein binding; F:zinc ion binding		IPR001841 (SMART); IPR013083 (G3DSA:3.30.40.GENE3D); IPR017907 (PROSITE); PTHR10825 (PANTHER), PTHR10825:SF27 (PANTHER), PF13923 (PFAM), SSF57850 (SUPERFAMILY)
Hemolymph	g11448.t1	---NA---	0		SignalP-NN(euk) (SIGNALP)
Hemolymph	g11486.t1	Conserved hypothetical protein [Brugia malayi]	F:protein binding	0	IPR001715 (G3DSA:1.10.418.GENE3D); PTHR18959 (PANTHER), PTHR18959:SF3 (PANTHER)
Hemolymph	g11503.t1	tyrosine-protein kinase kin-31	P:embryo development; P:regulation of growth rate; P:genitalia development; P:sexual reproduction; F:ATP binding; P:protein phosphorylation; F:protein binding; F:protein tyrosine kinase activity	0	IPR000719 (PROFILE); IPR000980 (PRINTS); IPR001245 (PRINTS); IPR002290 (SMART); IPR008266 (PROSITE); IPR011009 (SUPERFAMILY); IPR017441 (PROSITE); IPR020635 (SMART); G3DSA:1.10.510.10 (GENE3D), G3DSA:3.30.200.20 (GENE3D), PTHR24418 (PANTHER), PTHR24418:SF0 (PANTHER), SSF55550 (SUPERFAMILY)
Hemolymph	g1157.t1	innexin unc-7	P:cell-cell junction assembly; P:multicellular organismal reproductive behavior; P:tissue morphogenesis; P:pharyngeal pumping; F:wide pore channel activity; P:regulation of growth rate; P:genitalia development; C:gap junction	0	IPR000990 (PRINTS); PTHR11893:SF0 (PANTHER), tmhmm (TMHMM)
Hemolymph	g11591.t1	---NA---
Hemolymph	g11662.t1	---NA---	0		IPR007588 (PFAM)
Hemolymph	g11675.t1	---NA---	0		SignalP-NN(euk) (SIGNALP)
Hemolymph	g11799.t1	upf0378 protein kiaa0100-like	0		IPR019443 (PFAM); PTHR15678 (PANTHER)
Hemolymph	g11868.t1	---NA---	0		SignalP-NN(euk) (SIGNALP), tmhmm (TMHMM)
Hemolymph	g11908.t1	ubiquitin conjugation factor e4 b	P:ventricular cardiac muscle tissue morphogenesis; F:binding; C:intracellular membrane-bounded organelle; P:cell projection organization; P:cellular response to stress; P:protein ubiquitination; C:ubiquitin ligase complex; P:ubiquitin-dependent protein catabolic process; F:ubiquitin-ubiquitin ligase activity	EC:6.3.2.19	IPR003613 (PFAM); IPR013083 (G3DSA:3.30.40.GENE3D); IPR019474 (PFAM); PTHR13931 (PANTHER), PTHR13931:SF2 (PANTHER), SSF57850 (SUPERFAMILY)
Hemolymph	g11933.t1	rna dependent rna polymerase	P:gamete generation; P:anatomical structure development; C:intracellular non-membrane-bounded organelle; F:protein binding; C:ribonucleoprotein complex; P:multicellular organismal development; C:cytoplasm; C:nucleus; P:RNA interference; F:RNA-directed RNA polymerase activity; P:purine nucleobase metabolic process; C:RNA-directed RNA polymerase complex	EC:2.7.7.0	IPR007855 (PANTHER)
Hemolymph	g11964.t1	rwd domain-containing protein 2a	F:protein binding		IPR006575 (PFAM); IPR010541 (PFAM); IPR016135 (G3DSA:3.10.110.GENE3D); IPR017359 (PIR); PTHR15955:SF0 (PANTHER)
Hemolymph	g11971.t1	---NA---	0		no IPS match
Hemolymph	g12001.t1	golgi snap receptor complex member 1	C:Golgi membrane; C:cis-Golgi network; P:ER to Golgi vesicle-mediated transport; C:integral to membrane	0	IPR023601 (PANTHER); PF12352 (PFAM), tmhmm (TMHMM)
Hemolymph	g12038.t1	protein npr-29	F:G-protein coupled receptor activity; P:G-protein coupled receptor signaling pathway; C:integral to membrane	0	IPR000276 (PRINTS); IPR017452 (PROFILE); G3DSA:1.20.1070.10 (GENE3D), PTHR24228 (PANTHER), PTHR24228:SF13 (PANTHER), SignalP-NN(euk) (SIGNALP), tmhmm (TMHMM), SSF81321 (SUPERFAMILY)
Hemolymph	g12044.t1	disintegrin and metalloproteinase domain-containing protein 22	P:proteolysis; P:integrin-mediated signaling pathway; F:zinc ion binding; F:metalloendopeptidase activity		PTHR11905 (PANTHER), PTHR11905:SF11 (PANTHER)
Hemolymph	g12084.t1	acyl-coenzyme a thioesterase mitochondrial	P:coenzyme metabolic process; F:binding; C:intracellular membrane-bounded organelle; F:CoA hydrolase activity	0	G3DSA:3.10.129.10 (GENE3D), PTHR12655 (PANTHER), PTHR12655:SF0 (PANTHER), SSF54637 (SUPERFAMILY)
Hemolymph	g12086.t1	---NA---	0		no IPS match
Hemolymph	g1209.t1	dna2-like helicase	C:intracellular membrane-bounded organelle; P:embryo development; F:ATP-dependent DNA helicase activity; P:DNA replication; F:5'-flap endonuclease activity; F:single-stranded DNA-dependent ATPase activity; C:replication fork; P:DNA catabolic process	0	IPR014808 (PFAM); IPR026851 (PTHR10887:PANTHER); IPR027417 (SUPERFAMILY); G3DSA:3.40.50.300 (GENE3D), PTHR10887 (PANTHER), PF13086 (PFAM), PF13087 (PFAM)
Hemolymph	g12138.t1	rrp12-like protein	F:binding		IPR011989 (G3DSA:1.25.10.GENE3D); IPR012978 (PFAM); IPR016024 (SUPERFAMILY); PTHR21576 (PANTHER), PTHR21576:SF2 (PANTHER)
Hemolymph	g12148.t1	cre-wrt- protein	P:molting cycle, protein-based cuticle; P:multicellular organism growth; P:vulval development; P:protein processing; P:cell communication; P:embryo development	0	PTHR11889 (PANTHER), PTHR11889:SF26 (PANTHER), SignalP-NN(euk) (SIGNALP), tmhmm (TMHMM)
Hemolymph	g12230.t1	---NA---	0		no IPS match
Hemolymph	g12249.t1	mitochondrial import inner membrane translocase subunit tim17-b	C:intrinsic to membrane; P:larval development; P:regulation of growth rate; P:genitalia development; P:embryo development; C:mitochondrial inner membrane presequence translocase complex; P:intracellular protein transport; F:P-P-bond-hydrolysis-driven protein transmembrane transporter activity; C:chloroplast envelope	0	IPR003397 (PFAM); IPR005678 (PTHR10485:PANTHER); PTHR10485 (PANTHER), tmhmm (TMHMM)
Hemolymph	g12263.t1	protein	F:G-protein coupled receptor activity; P:G-protein coupled receptor signaling pathway; C:integral to membrane		IPR000276 (PRINTS); IPR017452 (PROFILE); G3DSA:1.20.1070.10 (GENE3D), PTHR22751 (PANTHER), PTHR22751:SF45 (PANTHER), SignalP-NN(euk) (SIGNALP), tmhmm (TMHMM), SSF81321 (SUPERFAMILY)
Hemolymph	g12307.t1	protein btb-20	F:protein binding		IPR000210 (SMART); IPR011333 (G3DSA:3.30.710.GENE3D); IPR013069 (PFAM); PTHR22743 (PANTHER)
Hemolymph	g12311.t1	protein dachsous	F:calcium ion binding; P:homophilic cell adhesion; C:plasma membrane		IPR002126 (PRINTS); IPR015919 (SUPERFAMILY); IPR020894 (PROSITE); PTHR24027 (PANTHER), SignalP-NN(euk) (SIGNALP), tmhmm (TMHMM)
Hemolymph	g12337.t1	matrixin family protein	F:metalloendopeptidase activity; P:proteolysis; F:zinc ion binding; C:extracellular matrix		IPR000585 (G3DSA:2.110.10.GENE3D); IPR001818 (PFAM); IPR006026 (SMART); IPR018487 (PFAM); IPR021190 (PRINTS); IPR024079 (G3DSA:3.40.390.GENE3D); PTHR10201 (PANTHER), tmhmm (TMHMM), SSF55486 (SUPERFAMILY)
Hemolymph	g12357.t1	chymotrypsin elastase isoinhibitor 1	F:peptidase activity; F:peptidase inhibitor activity; F:serine-type endopeptidase inhibitor activity; C:extracellular region; P:negative regulation of peptidase activity		IPR002919 (PFAM); G3DSA:2.10.25.10 (GENE3D), PTHR23259 (PANTHER), SignalP-NN(euk) (SIGNALP)
Hemolymph	g12368.t1	---NA---
Hemolymph	g12389.t1	protein wrt-1	P:multicellular organismal development; P:cell communication; P:proteolysis; F:peptidase activity; P:intein-mediated protein splicing	0	IPR001657 (PRINTS); IPR001767 (PFAM); IPR003586 (SMART); IPR003587 (SMART); IPR006141 (PROFILE); G3DSA:2.170.16.10 (GENE3D), PTHR11889 (PANTHER), PTHR11889:SF26 (PANTHER), SSF51294 (SUPERFAMILY)
Hemolymph	g12397.t1	ov-16 antigen	0		IPR001858 (PROSITE); IPR008914 (G3DSA:3.90.280.GENE3D); PTHR11362 (PANTHER)
Hemolymph	g12404.t1	protein isoform g	P:growth	0	PTHR11603 (PANTHER), PTHR11603:SF95 (PANTHER)
Hemolymph	g12427.t1	---NA---	0		no IPS match
Hemolymph	g12433.t1	---NA---
Hemolymph	g12476.t1	cre-pam-1 protein	P:proteolysis; F:metallopeptidase activity; F:zinc ion binding		IPR001930 (PANTHER); IPR014782 (PRINTS); IPR024571 (PFAM); G3DSA:1.10.390.10 (GENE3D), SSF55486 (SUPERFAMILY), SSF63737 (SUPERFAMILY)
Hemolymph	g12502.t1	---NA---
Hemolymph	g12597.t1	---NA---	0		tmhmm (TMHMM)
Hemolymph	g12618.t1	profilin family protein	P:embryo development; C:cytoskeleton; P:multicellular organismal aging; F:actin binding; P:actin cytoskeleton organization	0	IPR005455 (PRINTS); G3DSA:3.30.450.30 (GENE3D)
Hemolymph	g12700.t1	granulin 1	P:multicellular organismal development	0	IPR000118 (PFAM); PTHR12274 (PANTHER), PTHR12274:SF0 (PANTHER), SignalP-NN(euk) (SIGNALP)
Hemolymph	g12779.t1	uncharacterized protein loc100882583	F:protein binding		IPR001478 (SMART); G3DSA:2.30.42.10 (GENE3D), PTHR23348 (PANTHER), PTHR23348:SF15 (PANTHER), SignalP-NN(euk) (SIGNALP), tmhmm (TMHMM)
Hemolymph	g12781.t1	serine threonine kinase	P:anterior/posterior axis specification; P:establishment or maintenance of cell polarity; P:asymmetric protein localization; P:vulval development; C:cytoplasmic part; P:genitalia development; P:embryo development; F:ATP binding; P:protein phosphorylation; F:protein serine/threonine kinase activity; F:protein tyrosine kinase activity; P:serine family amino acid metabolic process	0	IPR000719 (PFAM); IPR001772 (PFAM); IPR002290 (SMART); IPR008271 (PROSITE); IPR011009 (SUPERFAMILY); IPR015940 (SMART); IPR017441 (PROSITE); IPR020635 (SMART); G3DSA:1.10.510.10 (GENE3D), G3DSA:1.10.8.10 (GENE3D), G3DSA:3.30.200.20 (GENE3D), G3DSA:3.30.310.80 (GENE3D), PTHR24346 (PANTHER), PTHR24346:SF0 (PANTHER)
Hemolymph	g12795.t1	vacuolar protein sorting-associated protein 8 homolog	F:protein binding; F:zinc ion binding		IPR001680 (SMART); IPR001841 (PROFILE); IPR015943 (G3DSA:2.130.10.GENE3D); IPR017986 (SUPERFAMILY); IPR025941 (PFAM); PTHR31202 (PANTHER), PTHR31202:SF0 (PANTHER)
Hemolymph	g12796.t1	transcription initiation factor iia subunit 1 isoform 1	F:transcription cofactor activity; F:nucleic acid binding; F:protein dimerization activity; F:transcription factor binding; P:embryo development; C:transcription factor TFIIA complex; P:transcription initiation from RNA polymerase II promoter;	0	IPR004855 (PANTHER); IPR009083 (SUPERFAMILY); IPR009088 (G3DSA:2.30.18.GENE3D); IPR013028 (G3DSA:1.10.287.GENE3D)
Hemolymph	g12798.t1	---NA---	0		no IPS match
Hemolymph	g12828.t1	subfamily a member 2	F:heat shock protein binding; F:unfolded protein binding; P:protein folding	0	IPR001305 (G3DSA:2.10.230.GENE3D); IPR001623 (PRINTS); IPR002939 (PFAM); IPR008971 (SUPERFAMILY); IPR018253 (PROSITE); G3DSA:2.60.260.20 (GENE3D), PTHR24076 (PANTHER), PTHR24076:SF1 (PANTHER)
Hemolymph	g12872.t1	---NA---	0		SignalP-NN(euk) (SIGNALP), tmhmm (TMHMM)
Hemolymph	g12880.t1	nsf attachment protein	F:RNA binding; F:protein binding	0	IPR004087 (SMART); IPR004088 (PFAM); IPR011990 (G3DSA:1.25.40.GENE3D); G3DSA:3.30.1370.10 (GENE3D), PTHR10288 (PANTHER), PTHR10288:SF35 (PANTHER), SSF48452 (SUPERFAMILY), SSF54791 (SUPERFAMILY)
Hemolymph	g1299.t1	protein decr-	F:binding; F:oxidoreductase activity, acting on the CH-CH group of donors, NAD or NADP as acceptor; P:small molecule metabolic process; P:cellular metabolic process; P:response to stress; C:nucleus	EC:1.3.1.0	IPR002347 (PRINTS); IPR016040 (G3DSA:3.40.50.GENE3D); PTHR24315 (PANTHER), PTHR24315:SF2 (PANTHER), PF13561 (PFAM), SSF51735 (SUPERFAMILY)
Hemolymph	g12999.t1	---NA---	0		IPR012942 (PFAM)
Hemolymph	g13144.t1	toll interacting protein	C:cytoplasmic part; F:receptor binding; F:enzyme binding; P:phosphate-containing compound metabolic process; P:signal transduction	0	IPR000008 (PFAM); IPR003892 (PFAM); IPR008973 (SUPERFAMILY); IPR009060 (SUPERFAMILY); G3DSA:1.10.8.10 (GENE3D), G3DSA:2.60.40.150 (GENE3D), PTHR16461 (PANTHER)
Hemolymph	g13166.t1	---NA---	0		no IPS match
Hemolymph	g13189.t1	thiamin pyrophosphokinase 1	F:thiamine diphosphokinase activity; P:thiamine metabolic process; F:ATP binding; P:thiamine diphosphate biosynthetic process	0	IPR006282 (TIGRFAMs); IPR007371 (G3DSA:3.40.50.GENE3D); IPR007373 (G3DSA:2.60.120.GENE3D); PTHR13622 (PANTHER), PTHR13622:SF1 (PANTHER), SignalP-NN(euk) (SIGNALP)
Hemolymph	g13266.t1	u1 zinc finger family protein	C:membrane; C:nuclear part; C:ribonucleoprotein complex; P:multicellular organismal process; F:nucleic acid binding; F:zinc ion binding; F:protein binding	0	IPR000690 (PROFILE); IPR001202 (PROSITE); IPR003604 (SMART); IPR013085 (PFAM); G3DSA:2.20.70.10 (GENE3D), PTHR13173 (PANTHER), PTHR13173:SF10 (PANTHER), SSF57667 (SUPERFAMILY)
Hemolymph	g13276.t1	nucleolar mif4g domain-containing protein 1	F:binding; C:nuclear lumen	0	IPR003891 (PFAM); PTHR18034 (PANTHER), PTHR18034:SF4 (PANTHER)
Hemolymph	g1328.t1	cysteine protease atg4d	P:autophagy; C:cytoplasm; F:hydrolase activity; F:cysteine-type peptidase activity; F:peptidase activity; P:protein transport; P:transport		IPR005078 (PANTHER); PTHR22624:SF15 (PANTHER)
Hemolymph	g13292.t1	propionyl- carboxylase alpha mitochondrial-like	F:CoA carboxylase activity; F:acid-amino acid ligase activity; C:mitochondrial part; F:ATP binding; F:metal ion binding; F:biotin carboxylase activity; P:fatty acid biosynthetic process; C:biotin carboxylase complex	EC:6.3.2.0	IPR000089 (PFAM); IPR001882 (PROSITE); IPR005479 (PFAM); IPR005481 (PFAM); IPR005482 (PFAM); IPR011053 (SUPERFAMILY); IPR011054 (SUPERFAMILY); IPR011761 (PROFILE); IPR011764 (PROFILE); IPR013815 (G3DSA:3.30.1490.GENE3D); IPR013816 (G3DSA:3.30.470.GENE3D); IPR016185 (G3DSA:3.40.50.GENE3D); G3DSA:2.40.50.100 (GENE3D), PTHR18866 (PANTHER), PTHR18866:SF13 (PANTHER), SSF56059 (SUPERFAMILY)
Hemolymph	g13297.t1	vacuolar h	P:protein-based cuticle development; P:molting cycle, protein-based cuticle; C:vacuolar proton-transporting V-type ATPase complex; P:larval development; F:cation-transporting ATPase activity; P:embryo development; F:ATP binding; P:mismatch repair; F:mismatched DNA binding; P:ATP hydrolysis coupled proton transport	0	IPR000432 (PFAM); IPR004908 (PANTHER); IPR007696 (PFAM); IPR007860 (G3DSA:3.30.420.GENE3D); IPR011987 (G3DSA:1.25.40.GENE3D); IPR011989 (G3DSA:1.25.10.GENE3D); IPR016024 (SUPERFAMILY); IPR027417 (SUPERFAMILY); G3DSA:1.10.1420.10 (GENE3D), G3DSA:3.40.50.300 (GENE3D), PTHR10698:SF0 (PANTHER)
Hemolymph	g13299.t1	udp-glucose	F:binding; C:cytoplasmic part; F:UDP-glucose:glycoprotein glucosyltransferase activity; P:protein glycosylation	0	IPR002495 (PFAM); IPR009448 (PANTHER); G3DSA:3.90.550.10 (GENE3D), PS51257 (PROFILE), SignalP-NN(euk) (SIGNALP), tmhmm (TMHMM), SSF53448 (SUPERFAMILY)
Hemolymph	g13306.t1	protein nhr- isoform b	F:ligand-activated sequence-specific DNA binding RNA polymerase II transcription factor activity; P:hormone-mediated signaling pathway; C:nucleus; F:zinc ion binding; F:sequence-specific DNA binding; F:steroid hormone receptor activity; P:regulation of transcription, DNA-dependent	0	IPR001628 (PRINTS); IPR008946 (G3DSA:1.10.565.GENE3D); IPR013088 (G3DSA:3.30.50.GENE3D); PTHR24082 (PANTHER), PTHR24082:SF29 (PANTHER), SSF57716 (SUPERFAMILY)
Hemolymph	g13315.t1	trna (guanine -n2)-methyltransferase homolog	P:cellular metabolic process; F:nucleic acid binding; F:methyltransferase activity; P:methylation	0	IPR002052 (PROSITE); IPR002296 (PRINTS); IPR016691 (PIR); G3DSA:3.40.50.150 (GENE3D), PTHR13370 (PANTHER), PTHR13370:SF0 (PANTHER), PF13659 (PFAM), SSF53335 (SUPERFAMILY)
Hemolymph	g13320.t1	low quality protein	F:protein binding; F:calcium ion binding		IPR000152 (PROSITE); IPR000742 (SMART); IPR001881 (PFAM); IPR003596 (SMART); IPR003598 (SMART); IPR003599 (SMART); IPR007110 (PROFILE); IPR009030 (SUPERFAMILY); IPR013032 (PROSITE); IPR013098 (PFAM); IPR013783 (G3DSA:2.60.40.GENE3D); IPR018097 (PROSITE); IPR023413 (G3DSA:2.40.155.GENE3D); G3DSA:2.10.25.10 (GENE3D), PF13895 (PFAM), SSF48726 (SUPERFAMILY), SSF57196 (SUPERFAMILY)
Hemolymph	g13358.t1	dynamin-binding protein	F:Rho guanyl-nucleotide exchange factor activity; C:intracellular; P:regulation of Rho protein signal transduction; F:protein binding; P:regulation of GTPase activity		IPR000219 (G3DSA:1.20.900.GENE3D); IPR001452 (PFAM); G3DSA:2.30.30.40 (GENE3D), PTHR22834 (PANTHER), PTHR22834:SF6 (PANTHER)
Hemolymph	g13397.t1	rna dependent rna polymerase	P:gamete generation; P:anatomical structure development; C:intracellular non-membrane-bounded organelle; F:protein binding; C:ribonucleoprotein complex; P:multicellular organismal development; C:cytoplasm; C:nucleus; P:RNA interference; F:RNA-directed RNA polymerase activity; P:purine nucleobase metabolic process; C:RNA-directed RNA polymerase complex	EC:2.7.7.0	IPR007855 (PANTHER)
Hemolymph	g13413.t1	24 kda secreted protein	0		SignalP-NN(euk) (SIGNALP)
Hemolymph	g1345.t1	carnitine o-palmitoyltransferase liver isoform-like isoform 1	F:transferase activity, transferring acyl groups other than amino-acyl groups	EC:2.3.1.0	IPR000542 (PANTHER); PTHR22589:SF8 (PANTHER), tmhmm (TMHMM), SSF52777 (SUPERFAMILY)
Hemolymph	g1346.t1	protein isoform b	F:nucleic acid binding; C:nucleus		IPR025952 (PFAM); G3DSA:3.30.1370.50 (GENE3D), PTHR32019 (PANTHER), PTHR32019:SF0 (PANTHER), SSF82708 (SUPERFAMILY)
Hemolymph	g13471.t1	protein aly-1	F:nucleic acid binding; F:nucleotide binding		IPR000504 (PFAM); IPR012677 (G3DSA:3.30.70.GENE3D); PTHR19965 (PANTHER), PTHR19965:SF8 (PANTHER), SSF54928 (SUPERFAMILY)
Hemolymph	g13531.t1	protein isoform a	F:N-acetyltransferase activity; P:acyl-carrier-protein biosynthetic process		IPR000182 (PFAM); IPR016181 (G3DSA:3.40.630.GENE3D); PTHR21471 (PANTHER), PTHR21471:SF3 (PANTHER)
Hemolymph	g13560.t1	mitochondrial folate transporter carrier	P:cellular process; C:intracellular organelle; P:transport; P:vitamin metabolic process; P:multicellular organismal aging; C:membrane-bounded organelle; P:regulation of growth rate; C:membrane	0	IPR018108 (PFAM); IPR023395 (G3DSA:1.50.40.GENE3D); PTHR24089 (PANTHER), PTHR24089:SF63 (PANTHER), tmhmm (TMHMM)
Hemolymph	g13618.t1	---NA---
Hemolymph	g13645.t1	rna-binding protein with serine-rich domain 1-b	F:nucleic acid binding; C:nucleus; P:RNA processing; F:nucleotide binding	0	IPR000504 (PFAM); IPR012677 (G3DSA:3.30.70.GENE3D); PTHR15481 (PANTHER), PTHR15481:SF0 (PANTHER), SSF54928 (SUPERFAMILY)
Hemolymph	g13647.t1	polycomb protein suz12	F:zinc ion binding; C:intracellular; P:regulation of transcription, DNA-dependent; F:metal ion binding; P:transcription, DNA-dependent; C:ESC/E(Z) complex; P:chromatin modification		IPR019135 (PFAM)
Hemolymph	g13680.t1	defective mitochondrial respiration family member protein 1	P:regulation of growth rate; P:larval development; P:embryo development	0	SignalP-NN(euk) (SIGNALP), tmhmm (TMHMM)
Hemolymph	g13721.t1	---NA---
Hemolymph	g1376.t1	protein transport protein sft2	P:embryo development; P:regulation of growth rate; P:multicellular organismal aging; P:larval development; P:endocytosis; C:integral to membrane	0	IPR011691 (PANTHER); tmhmm (TMHMM)
Hemolymph	g13793.t1	---NA---
Hemolymph	g13863.t1	atp-dependent rna helicase ddx55	P:regulation of growth rate; P:larval development; F:nucleic acid binding; F:ATP binding; F:ATP-dependent helicase activity	0	IPR001650 (PFAM); IPR011545 (PFAM); IPR014001 (SMART); IPR025313 (PFAM); IPR027417 (SUPERFAMILY); G3DSA:3.40.50.300 (GENE3D), PTHR24031 (PANTHER), PTHR24031:SF2 (PANTHER)
Hemolymph	g13873.t1	myosin alkali light chain protein	F:calcium ion binding	0	IPR002048 (PFAM); IPR011992 (G3DSA:1.10.238.GENE3D); PTHR23048 (PANTHER), PTHR23048:SF0 (PANTHER), SSF47473 (SUPERFAMILY)
Hemolymph	g13904.t1	---NA---	0		no IPS match
Hemolymph	g13984.t1	tk fer protein kinase	F:ATP binding; P:protein phosphorylation; F:protein binding; F:protein tyrosine kinase activity	0	IPR000719 (PROFILE); IPR000980 (G3DSA:3.30.505.GENE3D); IPR001245 (PRINTS); IPR002290 (SMART); IPR008266 (PROSITE); IPR011009 (SUPERFAMILY); IPR017441 (PROSITE); IPR020635 (SMART); G3DSA:1.10.510.10 (GENE3D), G3DSA:3.30.200.20 (GENE3D), PTHR24418 (PANTHER), PTHR24418:SF0 (PANTHER), SSF55550 (SUPERFAMILY)
Hemolymph	g14000.t1	rna pol ii accessory factor	P:organ morphogenesis; P:regulation of cellular process	0	IPR000884 (PFAM); IPR007852 (PANTHER); G3DSA:2.20.100.10 (GENE3D), SignalP-NN(euk) (SIGNALP), tmhmm (TMHMM)
Hemolymph	g14041.t1	Protein C23H3.5 [Caenorhabditis elegans]	P:multicellular organismal development; P:reproduction	0	no IPS match
Hemolymph	g1407.t1	rho gtpase-activating protein 20	C:intracellular; P:signal transduction	0	IPR000198 (G3DSA:1.10.555.GENE3D); IPR008936 (SUPERFAMILY); PTHR22707 (PANTHER), PTHR22707:SF0 (PANTHER)
Hemolymph	g14129.t1	abl-interactor 1	P:cell migration; F:protein binding, bridging; P:protein phosphorylation; F:nucleic acid binding; C:neuron projection; P:actin filament organization; F:kinase binding; P:multicellular organismal reproductive behavior; C:cell body; P:tissue morphogenesis; P:larval development; P:multicellular organismal aging; C:cell leading edge; P:phagocytosis, engulfment; C:cytoplasmic part; P:regulation of gro…	0	IPR001452 (PRINTS); IPR012849 (PFAM); G3DSA:2.30.30.40 (GENE3D), PTHR10460 (PANTHER), PTHR10460:SF0 (PANTHER)
Hemolymph	g14131.t1	protein yippee-like 1	C:intracellular membrane-bounded organelle	0	IPR004910 (PFAM); PTHR13847 (PANTHER)
Hemolymph	g14164.t1	Protein B0393.3 [Caenorhabditis elegans]	F:protein binding		IPR001810 (PROFILE); IPR006553 (SMART); G3DSA:3.80.10.10 (GENE3D), PTHR23125 (PANTHER), PTHR23125:SF36 (PANTHER), SSF52047 (SUPERFAMILY)
Hemolymph	g14200.t1	immunoglobulin i-set domain containing protein	F:protein binding		IPR000884 (PFAM); IPR003598 (SMART); IPR003599 (SMART); IPR007110 (PROFILE); IPR013098 (PFAM); IPR013783 (G3DSA:2.60.40.GENE3D); G3DSA:2.20.100.10 (GENE3D), PTHR13723 (PANTHER), SSF48726 (SUPERFAMILY)
Hemolymph	g14220.t1	---NA---
Hemolymph	g14269.t1	aromatic-l-amino-acid decarboxylase	C:cell body; C:neuron projection; F:carboxy-lyase activity; F:pyridoxal phosphate binding; P:cellular amino acid metabolic process	0	IPR002129 (PFAM); IPR010977 (PRINTS); IPR015421 (G3DSA:3.40.640.GENE3D); IPR015422 (G3DSA:3.90.1150.GENE3D); IPR015424 (SUPERFAMILY); G3DSA:1.20.1340.10 (GENE3D), PTHR11999 (PANTHER), PTHR11999:SF11 (PANTHER), SignalP-NN(euk) (SIGNALP), tmhmm (TMHMM)
Hemolymph	g1430.t1	---NA---	0		no IPS match
Hemolymph	g14347.t1	terminal uridylyltransferase 4	F:metal ion binding; F:nucleic acid binding; F:zinc ion binding; F:nucleotidyltransferase activity; F:transferase activity		IPR002058 (PFAM); G3DSA:3.30.460.10 (GENE3D), PTHR12271 (PANTHER), SSF81301 (SUPERFAMILY), SSF81631 (SUPERFAMILY)
Hemolymph	g14364.t1	skb1 methyltransferase	P:negative regulation of signal transduction; P:cellular response to stress; P:histone arginine methylation; ; F:histone-arginine N-methyltransferase activity; F:transcription factor binding; P:transcription, DNA-dependent; C:transcription factor complex	EC:2.1.1.125	IPR007857 (PANTHER); IPR025799 (PFAM); G3DSA:3.40.50.150 (GENE3D), SSF53335 (SUPERFAMILY)
Hemolymph	g14373.t1	23s rrna (2 -o-methyl-g2251)-methyltransferase	F:RNA binding; P:RNA processing; F:RNA methyltransferase activity; P:RNA modification		IPR001537 (PFAM); IPR013123 (PFAM); G3DSA:3.30.1330.30 (GENE3D), G3DSA:3.40.1280.10 (GENE3D), PTHR12029 (PANTHER), PTHR12029:SF7 (PANTHER), SSF55315 (SUPERFAMILY), SSF75217 (SUPERFAMILY)
Hemolymph	g14422.t1	phosphatidylinositol 4-kinase beta	F:binding; C:intracellular membrane-bounded organelle; F:lipid kinase activity; C:membrane part; C:cytoplasmic part; P:endocytosis; F:acetylglucosaminyltransferase activity; P:phosphatidylinositol phosphorylation; P:phosphatidylinositol-mediated signaling; F:1-phosphatidylinositol 4-kinase activity; P:phosphatidylinositol biosynthetic process	0	IPR000403 (G3DSA:1.10.1070.GENE3D); IPR003406 (PFAM); IPR011009 (SUPERFAMILY); IPR015433 (PANTHER); IPR018936 (PROSITE); IPR027003 (PTHR10048:PANTHER); G3DSA:3.30.1010.10 (GENE3D)
Hemolymph	g14432.t1	lea5 protein	0		no IPS match
Hemolymph	g14486.t1	chromobox protein homolog 5	C:microtubule cytoskeleton; F:histone binding; C:nuclear body; C:methyltransferase complex; C:chromatin remodeling complex; F:enzyme binding; C:pronucleus; C:chromosome, centromeric region; C:nuclear heterochromatin; P:hemostasis; C:endomembrane system; F:transcription factor binding; P:transcription, DNA-dependent; C:transcription factor complex	0	IPR000953 (SMART); IPR016197 (SUPERFAMILY); IPR017984 (PRINTS); IPR023779 (PROSITE); IPR023780 (PFAM); G3DSA:2.40.50.40 (GENE3D), PTHR22812 (PANTHER), PTHR22812:SF14 (PANTHER)
Hemolymph	g14492.t1	---NA---	0		SignalP-NN(euk) (SIGNALP), tmhmm (TMHMM)
Hemolymph	g14564.t1	grip domain-containing protein	P:protein targeting to Golgi; F:protein binding		IPR000237 (G3DSA:1.10.220.GENE3D); PTHR23157 (PANTHER)
Hemolymph	g14573.t1	proteasome subunit alpha type 6	F:binding; C:intracellular membrane-bounded organelle; P:molting cycle, protein-based cuticle; P:larval development; P:multicellular organism growth; P:multicellular organismal aging; C:proteasome core complex; P:embryo development; P:ubiquitin-dependent protein catabolic process; F:threonine-type endopeptidase activity	0	IPR000426 (PFAM); IPR001353 (PFAM); IPR023332 (PROFILE); G3DSA:3.60.20.10 (GENE3D), PTHR11599 (PANTHER), PTHR11599:SF11 (PANTHER), SSF56235 (SUPERFAMILY)
Hemolymph	g14586.t1	isocitrate dehydrogenase gamma subunit	F:magnesium ion binding; F:NAD binding; F:isocitrate dehydrogenase (NAD+) activity; P:tricarboxylic acid cycle	0	IPR001804 (PANTHER); IPR004434 (TIGRFAMs); IPR019818 (PROSITE); IPR024084 (G3DSA:3.40.718.GENE3D); PTHR11835:SF28 (PANTHER), SignalP-NN(euk) (SIGNALP), SSF53659 (SUPERFAMILY)
Hemolymph	g14653.t1	patched family protein	P:multicellular organism growth; P:molting cycle, protein-based cuticle; P:tail morphogenesis; C:integral to membrane; F:hedgehog receptor activity; P:signal transduction	0	IPR000731 (PROFILE); IPR003392 (PFAM); G3DSA:1.20.1640.10 (GENE3D), PTHR10796 (PANTHER), PTHR10796:SF32 (PANTHER), SignalP-NN(euk) (SIGNALP), tmhmm (TMHMM), SSF82866 (SUPERFAMILY)
Hemolymph	g14685.t1	protein catp- isoform a	P:nematode larval development; F:nucleotide binding; P:metabolic process; C:cell part; F:protein binding; P:cation transport; C:integral to membrane; F:cation-transporting ATPase activity; F:metal ion binding	EC:3.6.3.0	IPR000253 (G3DSA:2.60.200.GENE3D); IPR001757 (PRINTS); IPR004014 (PFAM); IPR006068 (PFAM); IPR008250 (G3DSA:2.70.150.GENE3D); IPR008984 (SUPERFAMILY); IPR018303 (PROSITE); IPR023214 (PFAM); IPR023298 (G3DSA:1.20.1110.GENE3D); IPR023299 (G3DSA:3.40.1110.GENE3D); PR00121 (PRINTS), PTHR24093:SF58 (PANTHER), tmhmm (TMHMM), SSF81653 (SUPERFAMILY), SSF81665 (SUPERFAMILY)
Hemolymph	g14705.t1	heterochromatin protein 1beta-like protein	C:nucleus		IPR000953 (SMART); IPR016197 (SUPERFAMILY); IPR023780 (PFAM); G3DSA:2.40.50.40 (GENE3D), PTHR22812 (PANTHER)
Hemolymph	g14719.t1	kh domain containing protein	F:RNA binding		IPR004087 (SMART); IPR004088 (PFAM); G3DSA:3.30.1370.10 (GENE3D), PTHR24159 (PANTHER), PTHR24159:SF1 (PANTHER), SSF54791 (SUPERFAMILY)
Hemolymph	g14766.t1	---NA---	0		SignalP-NN(euk) (SIGNALP), tmhmm (TMHMM)
Hemolymph	g14793.t1	---NA---	0		SignalP-NN(euk) (SIGNALP), tmhmm (TMHMM)
Hemolymph	g14818.t1	Protein Y119D3B.13 [Caenorhabditis elegans]	0		SignalP-NN(euk) (SIGNALP)
Hemolymph	g14824.t1	mgc68910 protein	F:serine-type endopeptidase activity; P:proteolysis; F:catalytic activity	0	IPR001254 (PFAM); IPR009003 (SUPERFAMILY); G3DSA:2.40.10.10 (GENE3D), PTHR24256 (PANTHER), PTHR24256:SF45 (PANTHER), SignalP-NN(euk) (SIGNALP)
Hemolymph	g14862.t1	---NA---	0		SignalP-NN(euk) (SIGNALP), tmhmm (TMHMM)
Hemolymph	g1489.t1	biotin--protein ligase	P:cellular protein modification process; F:biotin-[acetyl-CoA-carboxylase] ligase activity; P:biotin metabolic process		IPR004143 (PFAM); IPR004408 (PANTHER); G3DSA:3.30.930.10 (GENE3D), PTHR12835:SF4 (PANTHER), SSF55681 (SUPERFAMILY)
Hemolymph	g14948.t1	component of oligomeric golgi complex 6	P:intra-Golgi vesicle-mediated transport; C:Golgi transport complex	0	IPR010490 (PANTHER)
Hemolymph	g14958.t1	cytochrome c oxidase polypeptide vb	P:embryo development; P:regulation of growth rate; P:lipid localization; P:multicellular organismal aging; P:larval development; P:primary metabolic process; F:cytochrome-c oxidase activity; C:mitochondrial envelope; P:mitochondrial electron transport, cytochrome c to oxygen; P:proton transport; C:respiratory chain complex IV	0	IPR002124 (PRODOM); SSF57802 (SUPERFAMILY)
Hemolymph	g14992.t1	hypothetical protein Bm1_40975 [Brugia malayi]	P:positive regulation of locomotion; P:gastrulation with mouth forming first; P:cell division; P:embryo development		SSF54928 (SUPERFAMILY)
Hemolymph	g15115.t1	ddb1- and cul4-associated factor-like 1-like	F:protein binding		IPR015943 (G3DSA:2.130.10.GENE3D); IPR016024 (SUPERFAMILY); PTHR13129 (PANTHER), PTHR13129:SF4 (PANTHER), SSF50960 (SUPERFAMILY)
Hemolymph	g15234.t1	---NA---	0		IPR003887 (PFAM); IPR011015 (G3DSA:1.10.720.GENE3D)
Hemolymph	g15281.t1	e3 ubiquitin-protein ligase mib2	F:protein binding; F:zinc ion binding		IPR001841 (SMART); IPR002110 (SMART); IPR013083 (G3DSA:3.30.40.GENE3D); IPR020683 (G3DSA:1.25.40.GENE3D); PTHR24202 (PANTHER), PF13920 (PFAM), SSF57850 (SUPERFAMILY)
Hemolymph	g15300.t1	acyl- dehydrogenase family member 10	P:metabolic process; F:hydrolase activity	0	IPR005833 (PRINTS); IPR006402 (TIGRFAMs); IPR023214 (G3DSA:3.40.50.GENE3D); PTHR12725 (PANTHER)
Hemolymph	g15309.t1	26s proteasome non-atpase regulatory subunit 14	P:multicellular organismal aging; P:protein metabolic process; C:proteasome regulatory particle; F:peptidase activity, acting on L-amino acid peptides; P:larval development; C:microtubule cytoskeleton; F:protein binding	0	IPR000555 (PFAM); IPR024969 (PFAM); G3DSA:3.40.140.10 (GENE3D), PTHR10410 (PANTHER), PTHR10410:SF5 (PANTHER), SSF102712 (SUPERFAMILY)
Hemolymph	g15330.t1	protein ketn- isoform a	F:protein binding		IPR003598 (SMART); IPR003599 (SMART); IPR007110 (PROFILE); IPR010939 (PFAM); IPR013098 (PFAM); IPR013783 (G3DSA:2.60.40.GENE3D); SSF48726 (SUPERFAMILY)
Hemolymph	g15380.t1	protein	P:lipid localization; F:acyl-CoA oxidase activity; C:peroxisome; P:fatty acid beta-oxidation; F:acyl-CoA dehydrogenase activity; F:flavin adenine dinucleotide binding; P:acyl-CoA metabolic process; P:electron transport	0	IPR002655 (PFAM); IPR006091 (G3DSA:2.40.110.GENE3D); IPR009075 (SUPERFAMILY); IPR009100 (SUPERFAMILY); IPR012258 (PIR); IPR013786 (G3DSA:1.10.540.GENE3D); G3DSA:1.20.140.10 (GENE3D), PTHR10909 (PANTHER)
Hemolymph	g15388.t1	acyl- dehydrogenase	F:acyl-CoA dehydrogenase activity; P:oxidation-reduction process; F:nucleotide binding; F:flavin adenine dinucleotide binding; P:electron transport	0	IPR006089 (PROSITE); IPR006090 (PFAM); IPR006092 (PFAM); IPR009075 (SUPERFAMILY); IPR009100 (SUPERFAMILY); IPR012677 (G3DSA:3.30.70.GENE3D); IPR013786 (G3DSA:1.10.540.GENE3D); G3DSA:1.20.140.10 (GENE3D), PTHR10909 (PANTHER), PTHR10909:SF156 (PANTHER)
Hemolymph	g15396.t1	pp2c-like domain-containing protein	F:catalytic activity		IPR001932 (G3DSA:3.60.40.GENE3D); PTHR21586 (PANTHER), PF13672 (PFAM)
Hemolymph	g15447.t1	---NA---	0		tmhmm (TMHMM)
Hemolymph	g1547.t1	domon domain containing protein	F:protein binding; F:catalytic activity; P:carbohydrate catabolic process; F:carbohydrate binding		IPR000082 (PFAM); IPR000742 (SMART); IPR002919 (PFAM); IPR005018 (PFAM); IPR008960 (SUPERFAMILY); IPR013032 (PROSITE); G3DSA:2.10.25.10 (GENE3D), PTHR23259 (PANTHER), SignalP-NN(euk) (SIGNALP), tmhmm (TMHMM)
Hemolymph	g15605.t1	protein-tyrosine phosphatase containing protein	C:intracellular membrane-bounded organelle; F:kinase binding; P:larval development; P:negative regulation of kinase activity; C:cytoplasmic part; P:embryo development; F:protein kinase regulator activity; F:protein tyrosine phosphatase activity; P:protein dephosphorylation; P:regulation of protein kinase activity; P:tyrosine metabolic process	0	IPR000242 (PRINTS); IPR000387 (PROFILE); IPR003595 (SMART); G3DSA:3.90.190.10 (GENE3D), PTHR19134 (PANTHER), PTHR19134:SF98 (PANTHER), SSF52799 (SUPERFAMILY)
Hemolymph	g15641.t1	chondroitin proteoglycan 4	0		SignalP-NN(euk) (SIGNALP)
Hemolymph	g15651.t1	membrane glycoprotein polyprotein	C:host cell endoplasmic reticulum; C:integral to membrane; C:membrane; C:host cell membrane; P:interspecies interaction between organisms; C:virion membrane; C:host cell Golgi membrane; C:host cell Golgi apparatus; C:virion; C:host cell endoplasmic reticulum membrane; F:metal ion binding; F:RNA binding; F:nucleic acid binding; P:DNA integration; P:RNA-dependent DNA replication; F:zinc ion binding…		tmhmm (TMHMM)
Hemolymph	g15660.t1	rac gtpase-activating protein 1	; P:reproduction; P:multicellular organismal development; P:anatomical structure morphogenesis; C:intracellular; P:intracellular signal transduction	0	IPR000198 (G3DSA:1.10.555.GENE3D); IPR002219 (PFAM); IPR008936 (SUPERFAMILY); G3DSA:3.30.60.20 (GENE3D), PTHR23174 (PANTHER), SSF57889 (SUPERFAMILY)
Hemolymph	g15679.t1	protein ajm- isoform e	P:embryo development; C:cell-cell junction; P:regulation of growth rate; F:binding; P:cell junction organization	0	no IPS match
Hemolymph	g15683.t1	fanconi anemia group j protein	P:regulation of DNA recombination; F:ATP-dependent DNA helicase activity; F:ATP binding; F:DNA binding; C:replication fork	0	IPR006554 (SMART); IPR006555 (PFAM); IPR010614 (PFAM); IPR013020 (TIGRFAMs); IPR014013 (PROFILE); IPR027417 (SUPERFAMILY); G3DSA:3.40.50.300 (GENE3D), PTHR11472 (PANTHER), PTHR11472:SF4 (PANTHER)
Hemolymph	g15699.t1	pyrroline-5-carboxylate reductase	F:pyrroline-5-carboxylate reductase activity; P:proline biosynthetic process; P:oxidation-reduction process; P:arginine metabolic process	EC:1.5.1.0	IPR000304 (PIR); IPR004455 (PFAM); IPR008927 (SUPERFAMILY); IPR016040 (G3DSA:3.40.50.GENE3D); G3DSA:1.10.3730.10 (GENE3D), SSF51735 (SUPERFAMILY)
Hemolymph	g1574.t1	patched family protein	P:multicellular organism growth; P:molting cycle, protein-based cuticle; P:tail morphogenesis; C:integral to membrane; F:hedgehog receptor activity; P:signal transduction	0	IPR000731 (PROFILE); IPR003392 (PFAM); G3DSA:1.20.1640.10 (GENE3D), PTHR10796 (PANTHER), PTHR10796:SF32 (PANTHER), tmhmm (TMHMM), SSF82866 (SUPERFAMILY)
Hemolymph	g15741.t1	histone-lysine n- h3 lysine-79	P:histone methylation; F:binding; F:histone-lysine N-methyltransferase activity; C:nucleus; P:lysine catabolic process	0	IPR013110 (PFAM); IPR025789 (PROFILE); G3DSA:3.40.50.150 (GENE3D), PTHR21451 (PANTHER), SSF53335 (SUPERFAMILY)
Hemolymph	g15798.t1	nuclear receptor subfamily 2 group e member 1	F:lyase activity; P:nucleoside monophosphate biosynthetic process; P:purine nucleotide biosynthetic process; F:ligand-activated sequence-specific DNA binding RNA polymerase II transcription factor activity; P:hormone-mediated signaling pathway; F:cyclase activity; F:kinase activity; F:adenyl ribonucleotide binding; P:cellular protein modification process; C:nucleus; F:zinc ion binding; F:sequence…	0	IPR001628 (PRINTS); IPR008946 (G3DSA:1.10.565.GENE3D); IPR013088 (G3DSA:3.30.50.GENE3D); PTHR24083 (PANTHER), PTHR24083:SF0 (PANTHER), SSF57716 (SUPERFAMILY)
Hemolymph	g15849.t1	pre-mrna-splicing factor spf27	P:mRNA processing		IPR008409 (PTHR13296:PANTHER); PTHR13296 (PANTHER)
Hemolymph	g15869.t1	dna polymerase epsilon catalytic subunit a	P:organelle organization; P:tissue morphogenesis; P:genitalia development; P:embryo development; F:DNA-directed DNA polymerase activity; P:DNA replication; F:nucleotide binding; F:DNA binding; C:nucleus; F:zinc ion binding; C:DNA polymerase complex	0	IPR006133 (PFAM); IPR006134 (PFAM); IPR006172 (SMART); IPR012337 (SUPERFAMILY); IPR013697 (PFAM); G3DSA:3.30.420.10 (GENE3D), PTHR10670 (PANTHER), PTHR10670:SF0 (PANTHER), SSF56672 (SUPERFAMILY)
Hemolymph	g16059.t1	---NA---	0		no IPS match
Hemolymph	g16134.t1	---NA---
Hemolymph	g16135.t1	protein isoform a	C:integral to membrane; P:transmembrane transport		IPR011701 (PFAM); IPR016196 (SUPERFAMILY); IPR020846 (PROFILE); G3DSA:1.20.1250.20 (GENE3D), PTHR11662 (PANTHER), PTHR11662:SF47 (PANTHER), tmhmm (TMHMM)
Hemolymph	g16157.t1	protein clec-48	F:carbohydrate binding		IPR001304 (PFAM); IPR016186 (G3DSA:3.10.100.GENE3D); IPR016187 (SUPERFAMILY); PTHR22801 (PANTHER), SignalP-NN(euk) (SIGNALP)
Hemolymph	g16205.t1	fmrfamide-related peptide flp-18 precursor	P:regulation of action potential; P:neuropeptide signaling pathway	0	IPR002544 (PFAM); PTHR20986 (PANTHER)
Hemolymph	g16211.t1	pao retrotransposon peptidase family	F:RNA binding; F:RNA-directed DNA polymerase activity; P:RNA-dependent DNA replication; P:DNA integration	0	IPR000477 (PFAM); IPR001584 (PFAM); IPR008042 (PFAM); IPR012337 (SUPERFAMILY); G3DSA:3.30.420.10 (GENE3D), PTHR22955 (PANTHER), PTHR22955:SF0 (PANTHER), SSF56672 (SUPERFAMILY)
Hemolymph	g16227.t1	---NA---	F:calcium ion binding		IPR002048 (PFAM); IPR011992 (G3DSA:1.10.238.GENE3D); IPR018247 (PROSITE); PTHR10891 (PANTHER), SSF47473 (SUPERFAMILY)
Hemolymph	g16294.t1	small nuclear ribonucleoprotein sm d2	P:embryo development; F:binding; P:vulval development; P:secretion; P:developmental process involved in reproduction; P:endocytosis; P:RNA splicing; C:small nuclear ribonucleoprotein complex	0	IPR001163 (PFAM); IPR006649 (SMART); IPR010920 (SUPERFAMILY); IPR027248 (PANTHER); G3DSA:2.30.30.100 (GENE3D)
Hemolymph	g1746.t1	splicing arginine serine-rich 7	P:larval development; P:lipid localization; P:posttranscriptional gene silencing by RNA; P:regulation of growth rate; P:locomotion; P:endocytosis; P:embryo development; F:nucleic acid binding; F:nucleotide binding	0	IPR000504 (PFAM); IPR012677 (G3DSA:3.30.70.GENE3D); PTHR10548 (PANTHER), PTHR10548:SF17 (PANTHER), PF14259 (PFAM), SSF54928 (SUPERFAMILY)
Hemolymph	g1783.t1	upf0667 protein c1orf55 homolog	0		IPR024974 (PFAM); PTHR12786 (PANTHER), PTHR12786:SF1 (PANTHER), PF13297 (PFAM)
Hemolymph	g1800.t1	calcium binding egf domain containing protein	F:protein binding; F:calcium ion binding		IPR000152 (PROSITE); IPR000742 (PFAM); IPR000859 (G3DSA:2.60.120.GENE3D); IPR001881 (PFAM); IPR013032 (PROSITE); IPR018097 (PROSITE); IPR023413 (G3DSA:2.40.155.GENE3D); G3DSA:2.10.25.10 (GENE3D), G3DSA:2.170.300.10 (GENE3D), PTHR10127 (PANTHER), PTHR10127:SF451 (PANTHER), SSF57196 (SUPERFAMILY)
Hemolymph	g1867.t1	ubinuclein-1 isoform 1	P:interspecies interaction between organisms; F:sequence-specific DNA binding transcription factor activity; F:DNA binding; C:nucleus; C:cell junction; C:tight junction; P:chromatin modification; P:regulation of transcription from RNA polymerase II promoter; C:nucleoplasm; P:transcription, DNA-dependent; C:PML body		IPR014840 (PFAM); IPR026949 (PANTHER)
Hemolymph	g1888.t1	probable atp-dependent rna helicase ddx49-like	F:nucleic acid binding; F:ATP binding; F:ATP-dependent helicase activity	0	IPR000629 (PROSITE); IPR001650 (PFAM); IPR011545 (PFAM); IPR014001 (SMART); IPR014014 (PROFILE); IPR027417 (SUPERFAMILY); G3DSA:3.40.50.300 (GENE3D), PTHR24031 (PANTHER), PTHR24031:SF61 (PANTHER)
Hemolymph	g1903.t1	---NA---	0		tmhmm (TMHMM)
Hemolymph	g1966.t1	tau-tubulin kinase 1	F:protein kinase activity; F:ATP binding; P:protein phosphorylation		IPR000719 (PROFILE); IPR011009 (SUPERFAMILY); G3DSA:1.10.510.10 (GENE3D), PTHR11909 (PANTHER), PTHR11909:SF19 (PANTHER), tmhmm (TMHMM)
Hemolymph	g1968.t1	---NA---	0		no IPS match
Hemolymph	g1986.t1	s-phase kinase-associated protein 1	P:proteasomal ubiquitin-dependent protein catabolic process; C:protein complex; P:regulation of ubiquitin-protein ligase activity involved in mitotic cell cycle; F:ligase activity; C:nuclear part	0	IPR001232 (PANTHER); IPR011333 (G3DSA:3.30.710.GENE3D); IPR016072 (PFAM); IPR016073 (PFAM)
Hemolymph	g2007.t1	u4 u6 small nuclear ribonucleoprotein prp3	P:endocytosis; C:U4/U6 x U5 tri-snRNP complex	0	IPR010541 (PFAM); IPR013881 (PFAM); IPR027104 (PANTHER)
Hemolymph	g2078.t1	myosin-2 essential light chain	P:metabolic process; F:oxidoreductase activity, acting on the CH-CH group of donors, NAD or NADP as acceptor; F:calcium ion binding	EC:1.3.1.0	IPR002048 (SMART); IPR011992 (G3DSA:1.10.238.GENE3D); IPR018247 (PROSITE); PTHR23048 (PANTHER), PTHR23048:SF0 (PANTHER), SSF47473 (SUPERFAMILY)
Hemolymph	g2112.t1	tyrosine-protein phosphatase lar-like protein	P:embryo development; F:protein tyrosine phosphatase activity; P:protein dephosphorylation; P:tyrosine metabolic process	EC:3.1.3.16	IPR000242 (PRINTS); IPR000387 (PROFILE); IPR003595 (SMART); IPR016130 (PROSITE); G3DSA:3.90.190.10 (GENE3D), PTHR19134 (PANTHER), PTHR19134:SF26 (PANTHER), SSF52799 (SUPERFAMILY)
Hemolymph	g2194.t1	general transcription factor iih subunit 1-like	C:core TFIIH complex; P:nucleotide-excision repair		IPR005607 (PFAM); IPR011993 (G3DSA:2.30.29.GENE3D); IPR013876 (PFAM); IPR027079 (PANTHER); SSF140383 (SUPERFAMILY), SSF50729 (SUPERFAMILY)
Hemolymph	g2199.t1	citron rho-interacting kinase	F:transferase activity, transferring phosphorus-containing groups; P:multicellular organismal development; C:intracellular part; P:organelle organization; F:small GTPase regulator activity; F:protein binding; F:phospholipid binding; P:intracellular signal transduction	0	IPR001180 (PFAM); IPR001849 (SMART); IPR002219 (PROSITE); IPR011993 (G3DSA:2.30.29.GENE3D); G3DSA:3.30.60.20 (GENE3D), PTHR12894 (PANTHER), SSF50729 (SUPERFAMILY), SSF57889 (SUPERFAMILY)
Hemolymph	g2258.t1	cyclin domain-containing protein	P:regulation of cyclin-dependent protein serine/threonine kinase activity; F:protein kinase binding		IPR006671 (PFAM); IPR013763 (G3DSA:1.10.472.GENE3D); IPR015429 (PANTHER); PTHR10026:SF14 (PANTHER)
Hemolymph	g2259.t1	odr-3	C:cell part; F:GTPase activity; F:signal transducer activity; P:G-protein coupled receptor signaling pathway; F:guanyl nucleotide binding; F:G-protein beta/gamma-subunit complex binding	0	IPR001019 (PRINTS); IPR011025 (G3DSA:1.10.400.GENE3D); IPR027417 (SUPERFAMILY); G3DSA:3.40.50.300 (GENE3D), PTHR10218:SF121 (PANTHER)
Hemolymph	g2269.t1	transforming growth protein 2-like protein	F:growth factor activity; P:signal transduction; P:cell proliferation; P:growth		IPR001839 (PFAM); IPR015615 (PANTHER); IPR017948 (PROSITE); G3DSA:2.10.90.10 (GENE3D), PTHR11848:SF15 (PANTHER), SignalP-NN(euk) (SIGNALP), tmhmm (TMHMM), SSF57501 (SUPERFAMILY)
Hemolymph	g2311.t1	t-box transcription factor tbx1-like	P:cell fate specification; P:transcription, DNA-dependent; F:sequence-specific DNA binding transcription factor activity; C:transcription factor complex;	0	IPR001699 (PRINTS); IPR008967 (SUPERFAMILY); IPR018186 (PROSITE)
Hemolymph	g2342.t1	small nuclear ribonucleoprotein e	P:RNA processing; P:organelle organization; P:molting cycle, protein-based cuticle; F:nucleic acid binding; P:secretion; C:ribonucleoprotein granule; P:vulval development; P:developmental process involved in reproduction; C:spliceosomal complex	0	IPR001163 (PFAM); IPR006649 (SMART); IPR010920 (SUPERFAMILY); IPR027078 (PANTHER); G3DSA:2.30.30.100 (GENE3D), PTHR11193:SF0 (PANTHER)
Hemolymph	g2435.t1	---NA---	0		no IPS match
Hemolymph	g2445.t1	formin homology 2 domain containing protein	F:actin binding; P:actin cytoskeleton organization; F:Rho GTPase binding		IPR003104 (SMART); IPR010472 (PFAM); IPR010473 (PFAM); IPR014768 (PROFILE); IPR015425 (PFAM); IPR016024 (SUPERFAMILY); PTHR23213 (PANTHER), PTHR23213:SF12 (PANTHER)
Hemolymph	g2480.t1	f y-rich n-terminus family protein	F:protein binding; F:zinc ion binding; C:nucleus		IPR001214 (PFAM); IPR001965 (SMART); IPR003616 (SMART); IPR003888 (PFAM); IPR003889 (PFAM); IPR009071 (PROFILE); IPR011011 (SUPERFAMILY); IPR013083 (G3DSA:3.30.40.GENE3D); IPR019786 (PROSITE); IPR019787 (PFAM); G3DSA:2.170.270.10 (GENE3D), PTHR22884 (PANTHER), PTHR22884:SF41 (PANTHER), SSF82199 (SUPERFAMILY)
Hemolymph	g2527.t1	tpr domain containing protein	P:embryo development; P:larval development; F:protein binding	0	IPR001440 (PFAM); IPR011990 (G3DSA:1.25.40.GENE3D); IPR013026 (PROFILE); IPR019734 (SMART); PTHR22904 (PANTHER), PTHR22904:SF11 (PANTHER), PF13414 (PFAM), SSF48452 (SUPERFAMILY)
Hemolymph	g2543.t1	coiled-coil domain-containing protein 94	P:cell motility; P:cell proliferation; P:meiosis; P:hermaphrodite germ-line sex determination; P:larval development; P:endocytosis; P:development of primary sexual characteristics; F:protein binding	0	IPR000210 (PROFILE); IPR007590 (PFAM); IPR011333 (G3DSA:3.30.710.GENE3D); IPR013069 (PFAM); PTHR22670 (PANTHER)
Hemolymph	g2547.t1	perilipin-4	C:lipid particle; C:cytoplasm; C:plasma membrane		PTHR23241 (PANTHER), PTHR23241:SF5 (PANTHER), SSF47857 (SUPERFAMILY)
Hemolymph	g2553.t1	ring finger protein nhl-1	P:programmed cell death; F:protein binding; F:zinc ion binding	0	IPR001258 (PFAM); IPR001841 (SMART); IPR011042 (G3DSA:2.120.10.GENE3D); IPR013017 (PROFILE); IPR013083 (G3DSA:3.30.40.GENE3D); IPR017907 (PROSITE); PTHR24103 (PANTHER), PTHR24103:SF3 (PANTHER), PF13923 (PFAM), SSF57850 (SUPERFAMILY), SSF63829 (SUPERFAMILY)
Hemolymph	g2653.t1	guanylyl cyclase	P:multicellular organismal aging; F:ATP binding; P:protein phosphorylation; P:intracellular signal transduction; F:guanylate cyclase activity; P:cGMP biosynthetic process; F:protein tyrosine kinase activity; P:purine nucleobase metabolic process; P:GTP metabolic process	0	IPR000719 (PROFILE); IPR001054 (G3DSA:3.30.70.GENE3D); IPR001245 (PFAM); IPR001828 (PFAM); IPR002290 (SMART); IPR011009 (SUPERFAMILY); IPR011645 (PFAM); IPR018297 (PROSITE); IPR020635 (SMART); G3DSA:1.10.510.10 (GENE3D), G3DSA:3.30.200.20 (GENE3D), G3DSA:3.40.50.2300 (GENE3D), PTHR11920 (PANTHER), PTHR11920:SF78 (PANTHER), SSF53822 (SUPERFAMILY)
Hemolymph	g2717.t1	sodium potassium-transporting atpase subunit alpha	C:integral to membrane; F:cation-transporting ATPase activity; F:ATP binding; P:ATP biosynthetic process; F:monovalent inorganic cation transmembrane transporter activity; P:monovalent inorganic cation transport; F:metal ion binding	0	IPR001757 (PRINTS); IPR004014 (PFAM); IPR005775 (TIGRFAMs); IPR006068 (PFAM); IPR008250 (G3DSA:2.70.150.GENE3D); IPR013078 (PFAM); IPR018303 (PROSITE); IPR023214 (PFAM); IPR023298 (G3DSA:1.20.1110.GENE3D); IPR023299 (G3DSA:3.40.1110.GENE3D); PR00121 (PRINTS), G3DSA:3.40.50.1240 (GENE3D), G3DSA:4.10.6.10 (GENE3D), PTHR24093:SF58 (PANTHER), tmhmm (TMHMM), SSF53254 (SUPERFAMILY), SSF81653 (SUPERFAMI…
Hemolymph	g272.t1	fatty acid synthase	F:substrate-specific transporter activity; F:zinc ion binding; P:oxidation-reduction process; F:protein binding; F:phosphopantetheine binding; F:[acyl-carrier-protein] S-acetyltransferase activity; F:[acyl-carrier-protein] S-malonyltransferase activity; F:3-oxoacyl-[acyl-carrier-protein] synthase activity; F:3-oxoacyl-[acyl-carrier-protein] reductase (NADPH) activity; F:3-hydroxypalmitoyl-[acyl-c…	0	IPR001031 (PFAM); IPR001227 (G3DSA:3.40.366.GENE3D); IPR009081 (G3DSA:1.10.1200.GENE3D); IPR011032 (SUPERFAMILY); IPR013149 (PFAM); IPR013968 (PFAM); IPR014030 (PFAM); IPR014031 (PFAM); IPR014043 (PFAM); IPR016035 (SUPERFAMILY); IPR016036 (SUPERFAMILY); IPR016038 (G3DSA:3.40.47.GENE3D); IPR016039 (SUPERFAMILY); IPR016040 (G3DSA:3.40.50.GENE3D); IPR018201 (PROSITE); IPR020801 (SMART); IPR020806 (S…
Hemolymph	g2744.t1	scavenger receptor cysteine-rich domain protein	F:scavenger receptor activity; C:membrane; P:signal transduction	0	IPR001190 (PFAM); IPR006626 (SMART); IPR011050 (SUPERFAMILY); IPR012334 (G3DSA:2.160.20.GENE3D); IPR016186 (G3DSA:3.10.100.GENE3D); IPR016187 (SUPERFAMILY); IPR017448 (SMART); G3DSA:3.10.250.10 (GENE3D), PTHR19331 (PANTHER), PTHR19331:SF24 (PANTHER), PF13229 (PFAM), SignalP-NN(euk) (SIGNALP), tmhmm (TMHMM)
Hemolymph	g2766.t1	bardet-biedl syndrome 2 protein homolog	P:transport; C:cilium; P:cellular protein localization; P:establishment of melanosome localization; P:developmental process involved in reproduction; P:determination of bilateral symmetry; C:intracellular part; P:behavior; P:pallium development; P:cilium assembly; P:organ morphogenesis; P:regulation of cilium movement involved in cell motility; P:cellular component maintenance; P:multicellular or…	0	IPR015943 (G3DSA:2.130.10.GENE3D); IPR016616 (PIR); IPR017986 (SUPERFAMILY); PTHR32465 (PANTHER), PTHR32465:SF0 (PANTHER)
Hemolymph	g2816.t1	---NA---	F:protein kinase activity; F:ATP binding; P:protein phosphorylation		IPR000719 (PFAM); IPR011009 (SUPERFAMILY); IPR017441 (PROSITE); G3DSA:3.30.200.20 (GENE3D), PTHR24056 (PANTHER), PTHR24056:SF109 (PANTHER), SignalP-NN(euk) (SIGNALP), tmhmm (TMHMM)
Hemolymph	g2924.t1	charged multivesicular body protein 7-like	P:protein transport		IPR005024 (PFAM); PTHR22761 (PANTHER)
Hemolymph	g2987.t1	vam6 vps39-like protein	P:cellular process; P:multicellular organismal development; P:anatomical structure development; F:small GTPase regulator activity; F:protein binding	0	IPR001180 (PFAM); IPR015943 (G3DSA:2.130.10.GENE3D); IPR017986 (SUPERFAMILY); IPR019452 (PFAM); IPR019453 (PFAM); PTHR12894 (PANTHER)
Hemolymph	g3003.t1	protein isoform a	P:metabolic process; F:catalytic activity		IPR004245 (PANTHER); PTHR10974:SF23 (PANTHER), SignalP-NN(euk) (SIGNALP), tmhmm (TMHMM)
Hemolymph	g3005.t1	bsd domain-containing protein 1 isoform 2	0		IPR005607 (PFAM); PTHR16019 (PANTHER), PTHR16019:SF4 (PANTHER), SSF140383 (SUPERFAMILY)
Hemolymph	g313.t1	map kinase-activating death domain protein	P:multicellular organismal reproductive behavior; P:excretion	0	IPR001194 (PFAM); IPR005112 (PFAM); PTHR13008 (PANTHER), PTHR13008:SF3 (PANTHER), SignalP-NN(euk) (SIGNALP), tmhmm (TMHMM)
Hemolymph	g3131.t1	---NA---	F:sequence-specific DNA binding transcription factor activity; F:sequence-specific DNA binding; C:transcription factor complex;		IPR004827 (SMART); G3DSA:1.20.5.170 (GENE3D), PTHR13044 (PANTHER)
Hemolymph	g3162.t1	---NA---	0		SignalP-NN(euk) (SIGNALP), tmhmm (TMHMM)
Hemolymph	g319.t1	laminin subunit alpha-like	P:cell migration; P:regulation of biological process; P:vulval development; P:axonogenesis; P:endocytosis; P:cell proliferation; F:protein binding; C:basement membrane; P:cell adhesion	0	IPR000034 (PFAM); IPR000742 (SMART); IPR001791 (PFAM); IPR002049 (PFAM); IPR008211 (PFAM); IPR008985 (SUPERFAMILY); IPR010307 (PFAM); IPR013320 (G3DSA:2.60.120.GENE3D); IPR018031 (SMART); PD936484 (PRODOM), PR00011 (PRINTS), G3DSA:2.10.25.10 (GENE3D), PTHR10574 (PANTHER), PTHR10574:SF112 (PANTHER), SSF57196 (SUPERFAMILY)
Hemolymph	g320.t1	protein isoform b	0		G3DSA:2.10.90.10 (GENE3D), SignalP-NN(euk) (SIGNALP), tmhmm (TMHMM), SSF57501 (SUPERFAMILY)
Hemolymph	g3285.t1	ck1 worm6 protein kinase	P:lipid localization; F:protein kinase activity; F:ATP binding; P:protein phosphorylation	0	IPR000719 (PFAM); IPR002290 (SMART); IPR011009 (SUPERFAMILY); G3DSA:1.10.510.10 (GENE3D), PTHR11909 (PANTHER), PTHR11909:SF19 (PANTHER)
Hemolymph	g3291.t1	guanylate kinase	P:regulation of growth rate; P:genitalia development; P:phosphate-containing compound metabolic process; P:endocytosis; F:protein binding; F:guanylate kinase activity; P:purine nucleotide metabolic process; P:purine nucleobase metabolic process	EC:2.7.4.0	IPR008144 (PFAM); IPR008145 (SMART); IPR017665 (TIGRFAMs); IPR027417 (SUPERFAMILY); G3DSA:3.30.63.10 (GENE3D), G3DSA:3.40.50.300 (GENE3D), PTHR23117 (PANTHER), PTHR23117:SF1 (PANTHER)
Hemolymph	g3361.t1	syntaxin 18	P:transport; C:cell part	0	IPR019529 (PFAM); G3DSA:1.20.5.110 (GENE3D), PTHR15959 (PANTHER), PTHR15959:SF0 (PANTHER), tmhmm (TMHMM)
Hemolymph	g344.t1	Protein F43C9.1 [Caenorhabditis elegans]	F:protein binding		IPR001810 (PFAM); G3DSA:1.20.1280.50 (GENE3D)
Hemolymph	g3460.t1	protein isoform d	F:protein binding		no IPS match
Hemolymph	g3496.t1	---NA---	0		no IPS match
Hemolymph	g3497.t1	mrna decay factor cth2-like	P:nuclear-transcribed mRNA catabolic process, deadenylation-dependent decay; F:RNA binding; C:intracellular part; F:zinc ion binding	0	IPR000571 (G3DSA:4.10.1000.GENE3D); PTHR12547 (PANTHER), SSF90229 (SUPERFAMILY)
Hemolymph	g3570.t1	---NA---	0		IPR019430 (PFAM); G3DSA:1.20.1070.10 (GENE3D), PTHR23017 (PANTHER), tmhmm (TMHMM), SSF81321 (SUPERFAMILY)
Hemolymph	g3645.t1	die-1	P:cellular process; P:regulation of biological process; C:intracellular; P:nematode larval development; P:anatomical structure morphogenesis; P:cellular component organization; P:embryo development; F:zinc ion binding	0	IPR007087 (PROSITE); IPR015880 (SMART); PTHR21190 (PANTHER), PTHR21190:SF0 (PANTHER), PF12874 (PFAM), PF13894 (PFAM), SSF57667 (SUPERFAMILY)
Hemolymph	g3654.t1	rna-binding protein 28	F:nucleic acid binding; F:nucleotide binding		IPR000504 (PFAM); IPR003954 (SMART); IPR012677 (G3DSA:3.30.70.GENE3D); PTHR24012 (PANTHER), PTHR24012:SF49 (PANTHER), SSF54928 (SUPERFAMILY)
Hemolymph	g3782.t1	---NA---	0		no IPS match
Hemolymph	g3796.t1	protein vit-1	F:lipid transporter activity; P:lipid transport		IPR001747 (PFAM); IPR001846 (SMART); IPR011030 (G3DSA:1.25.10.GENE3D); IPR015255 (PFAM); IPR015816 (G3DSA:2.30.230.GENE3D); IPR015819 (SUPERFAMILY); PTHR23345 (PANTHER)
Hemolymph	g3810.t1	---NA---
Hemolymph	g3842.t1	---NA---	0		no IPS match
Hemolymph	g3872.t1	protein bicaudal d	P:embryo development; P:multicellular organism growth; P:genitalia development; F:binding; P:establishment of nucleus localization; C:Golgi apparatus; P:transport	0	IPR018477 (PANTHER)
Hemolymph	g3913.t1	---NA---	0		no IPS match
Hemolymph	g4007.t1	transcription initiation factor tfiid subunit 2-like	P:regulation of transcription from RNA polymerase II promoter; P:embryo development; F:metallopeptidase activity; F:zinc ion binding	0	IPR014782 (PFAM); G3DSA:1.10.390.10 (GENE3D), PTHR15137 (PANTHER), SSF55486 (SUPERFAMILY), SSF63737 (SUPERFAMILY)
Hemolymph	g4127.t1	cre-ztf-2 protein	C:cell part; F:zinc ion binding; F:nucleic acid binding	0	IPR007087 (PROFILE); IPR013087 (G3DSA:3.30.160.GENE3D); IPR015880 (SMART); PTHR10032 (PANTHER), PTHR10032:SF109 (PANTHER), PF13465 (PFAM), SSF57667 (SUPERFAMILY)
Hemolymph	g4128.t1	rab3 gtpase-activating protein non-catalytic subunit	P:regulation of GTPase activity		IPR026059 (PANTHER)
Hemolymph	g4137.t1	protein sulp-4	F:dicarboxylic acid transmembrane transporter activity; P:dicarboxylic acid transport; C:plasma membrane part; F:secondary active sulfate transmembrane transporter activity; P:sulfate transport; P:transmembrane transport; C:integral to membrane	0	IPR001902 (TIGRFAMs); IPR002645 (G3DSA:3.30.750.GENE3D); IPR011547 (PFAM); IPR018045 (PROSITE); PTHR11814 (PANTHER), PTHR11814:SF37 (PANTHER), PF13792 (PFAM), tmhmm (TMHMM)
Hemolymph	g4143.t1	s phase cyclin a-associated protein in the endoplasmic reticulum	F:zinc ion binding; C:intracellular; F:nucleic acid binding		no IPS match
Hemolymph	g4182.t1	protein atp-4	C:mitochondrial proton-transporting ATP synthase complex; P:larval development; P:multicellular organismal aging; P:regulation of growth rate; P:embryo development; F:hydrogen ion transmembrane transporter activity; P:ATP synthesis coupled proton transport	0	IPR008387 (PANTHER); PTHR12441:SF3 (PANTHER)
Hemolymph	g4183.t1	deoxycytidylate deaminase	F:hydrolase activity; F:zinc ion binding	0	IPR002125 (PFAM); IPR015517 (PANTHER); IPR016192 (PROSITE); IPR016193 (SUPERFAMILY); IPR016473 (PIR); G3DSA:3.40.140.10 (GENE3D)
Hemolymph	g4185.t1	nefa-interacting nuclear protein nip30	0		IPR019331 (PFAM); PTHR13495 (PANTHER)
Hemolymph	g4210.t1	e3 ubiquitin-protein ligase march6	P:protein polyubiquitination; C:intrinsic to endoplasmic reticulum membrane; F:enzyme binding; F:small conjugating protein ligase activity; F:zinc ion binding	0	IPR011016 (PFAM); IPR013083 (G3DSA:3.30.40.GENE3D); PTHR13145 (PANTHER), PTHR13145:SF0 (PANTHER), tmhmm (TMHMM), SSF57850 (SUPERFAMILY)
Hemolymph	g424.t1	---NA---	0		SignalP-NN(euk) (SIGNALP), tmhmm (TMHMM)
Hemolymph	g4297.t1	sphingomyelin phosphodiesterase 4-like	F:sphingomyelin phosphodiesterase D activity; P:glycosphingolipid metabolic process		IPR024129 (PANTHER); PTHR12988:SF1 (PANTHER), tmhmm (TMHMM)
Hemolymph	g4298.t1	-binding protein 1	P:positive regulation of Rho GTPase activity; F:Rho GTPase activator activity; F:ATPase activity, coupled; P:establishment of localization; F:Rho GTPase binding; C:intracellular; P:signal transduction	0	IPR000198 (G3DSA:1.10.555.GENE3D); IPR008936 (SUPERFAMILY); PTHR12783 (PANTHER)
Hemolymph	g4305.t1	---NA---	0		no IPS match
Hemolymph	g4313.t1	microspherule protein 1	F:protein binding		IPR000253 (G3DSA:2.60.200.GENE3D); IPR008984 (SUPERFAMILY); IPR025999 (PFAM); PTHR13233 (PANTHER), PTHR13233:SF0 (PANTHER)
Hemolymph	g4419.t1	protein tag- isoform b	C:cell-substrate adherens junction; P:cell junction assembly; F:phosphoprotein phosphatase activity; F:cytoskeletal protein binding; C:intracellular part; P:protein dephosphorylation	EC:3.1.3.16	IPR000980 (PRINTS); IPR006020 (SMART); IPR011993 (G3DSA:2.30.29.GENE3D); IPR013625 (PFAM); PTHR12583 (PANTHER), PTHR12583:SF1 (PANTHER), SSF50729 (SUPERFAMILY), SSF55550 (SUPERFAMILY)
Hemolymph	g4486.t1	cleavage and polyadenylation specificity factor subunit 2	F:hydrolase activity; C:mRNA cleavage and polyadenylation specificity factor complex; P:mRNA polyadenylation; P:mRNA cleavage		IPR001279 (G3DSA:3.60.15.GENE3D); IPR011108 (PFAM); IPR022712 (PFAM); IPR025069 (PFAM); IPR027075 (PTHR11203:PANTHER); PTHR11203 (PANTHER), SSF56281 (SUPERFAMILY)
Hemolymph	g455.t1	alkyl hydroperoxide reductase thiol specific antioxidant	C:intracellular part; F:antioxidant activity; P:cellular homeostasis; P:oxidation-reduction process; F:peroxiredoxin activity	0	IPR000866 (PFAM); IPR012336 (G3DSA:3.40.30.GENE3D); IPR019479 (PFAM); IPR024706 (PIR); PTHR10681 (PANTHER), PTHR10681:SF49 (PANTHER)
Hemolymph	g4565.t1	sodium-independent organic anion transporter family protein	C:cell part; P:embryo development; F:protein binding; F:transporter activity; P:transport; C:membrane	0	IPR002350 (PROFILE); IPR004156 (PANTHER); IPR016196 (SUPERFAMILY); G3DSA:1.20.1250.20 (GENE3D), PTHR11388:SF27 (PANTHER), SignalP-NN(euk) (SIGNALP), tmhmm (TMHMM), SSF100895 (SUPERFAMILY)
Hemolymph	g4586.t1	acyl-	P:lipid localization; P:metabolic process	0	IPR002123 (PFAM); PTHR10983 (PANTHER), PTHR10983:SF2 (PANTHER), SignalP-NN(euk) (SIGNALP), tmhmm (TMHMM), SSF69593 (SUPERFAMILY)
Hemolymph	g4591.t1	---NA---	0		no IPS match
Hemolymph	g462.t1	hypothetical protein LOAG_03814 [Loa loa]	0		IPR022816 (PFAM); PTHR13108 (PANTHER)
Hemolymph	g4674.t1	sulfotransferase domain-containing protein	F:sulfotransferase activity	0	IPR000863 (PFAM); IPR027417 (SUPERFAMILY); G3DSA:3.40.50.300 (GENE3D), PTHR11783 (PANTHER), PTHR11783:SF2 (PANTHER)
Hemolymph	g4684.t1	14-3-3 protein	P:embryo development; P:regulation of growth rate; P:multicellular organismal aging; P:multicellular organismal reproductive behavior; C:intracellular membrane-bounded organelle; P:dauer larval development; P:endocytosis; F:protein domain specific binding	0	IPR000308 (PRINTS); IPR023409 (PROSITE); IPR023410 (G3DSA:1.20.190.GENE3D); PTHR18860:SF0 (PANTHER)
Hemolymph	g4693.t1	charged multivesicular body protein 4b	P:molting cycle, protein-based cuticle; P:larval development; P:cellular component assembly involved in morphogenesis; C:cytoplasmic part; C:organelle membrane; P:embryo development; P:protein transport	0	IPR005024 (PFAM); PTHR22761 (PANTHER)
Hemolymph	g4713.t1	---NA---	0		SignalP-NN(euk) (SIGNALP)
Hemolymph	g4760.t1	telomerase reverse transcriptase	F:RNA binding; F:RNA-directed DNA polymerase activity; P:RNA-dependent DNA replication		IPR000477 (PFAM); IPR021891 (PFAM); PTHR12066 (PANTHER), PTHR12066:SF0 (PANTHER)
Hemolymph	g4792.t1	oxysterol-binding protein 1 isoform 3	P:lipid transport; P:transport; F:lipid binding; F:molecular_function; P:biological_process; C:cellular_component; P:cholesterol metabolic process; P:vesicle-mediated transport; F:phospholipid binding; C:intracellular		IPR000648 (PANTHER); IPR018494 (PROSITE); PTHR10972:SF13 (PANTHER), SSF144000 (SUPERFAMILY)
Hemolymph	g4804.t1	segment polarity protein dishevelled homolog dvl-3	P:transcription, DNA-dependent; P:canonical Wnt receptor signaling pathway; F:receptor binding; C:intracellular part; P:non-canonical Wnt receptor signaling pathway; P:positive regulation of protein kinase activity; P:organ morphogenesis; P:intracellular signal transduction; F:signal transducer activity	0	IPR000591 (PFAM); IPR001158 (SMART); IPR001478 (PFAM); IPR011991 (G3DSA:1.10.10.GENE3D); IPR015506 (PANTHER); IPR026542 (PTHR10878:PANTHER); G3DSA:2.30.42.10 (GENE3D), SSF46785 (SUPERFAMILY)
Hemolymph	g4837.t1	tho complex subunit 1	P:signal transduction		IPR021861 (PFAM); PTHR13265 (PANTHER), PTHR13265:SF0 (PANTHER)
Hemolymph	g4884.t1	adenylate cyclase	P:phosphate-containing compound metabolic process; C:integral to membrane; C:membrane; P:transport; P:cAMP biosynthetic process; F:lyase activity; F:adenylate cyclase activity		IPR023577 (G3DSA:2.40.320.GENE3D); PD009560 (PRODOM), PTHR21028 (PANTHER), PTHR21028:SF0 (PANTHER)
Hemolymph	g4885.t1	protein ttr-47	P:lipid localization; C:extracellular space	0	IPR001534 (PANTHER); SignalP-NN(euk) (SIGNALP)
Hemolymph	g4894.t1	spermidine synthase-related putrescine aminopropyltransferase-related protein	P:metabolic process; F:catalytic activity; C:integral to membrane; F:methyltransferase activity; F:transferase activity; P:methylation; F:helicase activity; F:nucleic acid binding; F:ATP binding; F:DNA binding		G3DSA:3.40.50.150 (GENE3D), PTHR12176 (PANTHER), PTHR12176:SF9 (PANTHER), SignalP-NN(euk) (SIGNALP), tmhmm (TMHMM), SSF53335 (SUPERFAMILY)
Hemolymph	g4895.t1	ser thr protein phosphatase family protein	F:hydrolase activity		IPR004843 (PFAM); IPR006186 (PRINTS); G3DSA:3.60.21.10 (GENE3D), PTHR11668 (PANTHER), SSF56300 (SUPERFAMILY)
Hemolymph	g4922.t1	---NA---
Hemolymph	g4930.t1	membrane trafficking factor	F:protein binding		IPR001012 (PFAM); IPR012989 (PFAM); G3DSA:3.10.20.90 (GENE3D), PTHR23333 (PANTHER), tmhmm (TMHMM), SSF54236 (SUPERFAMILY)
Hemolymph	g499.t1	e3 ubiquitin-protein ligase trim33	F:protein binding; F:zinc ion binding	0	IPR001487 (PRINTS); IPR001965 (SMART); IPR011011 (SUPERFAMILY); IPR013083 (G3DSA:3.30.40.GENE3D); IPR018359 (PROSITE); IPR019786 (PROSITE); IPR019787 (PROFILE); PTHR16062 (PANTHER)
Hemolymph	g5079.t1	---NA---	0		no IPS match
Hemolymph	g51.t1	nucleosome assembly protein 1	P:tissue morphogenesis; P:larval development; P:posttranscriptional gene silencing by RNA; P:regulation of growth rate; P:genitalia development; P:embryo development; C:nucleus; P:nucleosome assembly	0	IPR002164 (PANTHER); PTHR11875:SF7 (PANTHER), SSF143113 (SUPERFAMILY)
Hemolymph	g517.t1	heat shock protein	P:response to stress; C:A band; F:binding	0	IPR001436 (PRINTS); IPR002068 (PFAM); IPR008978 (SUPERFAMILY); G3DSA:2.60.40.790 (GENE3D), PTHR11527 (PANTHER), PTHR11527:SF31 (PANTHER)
Hemolymph	g5170.t1	atp dependent helicase	F:helicase activity; F:DNA binding; F:hydrolase activity; F:nucleotide binding; C:cytoplasm; F:nucleoside-triphosphatase activity; F:zinc ion binding; F:ATP binding; P:nuclear-transcribed mRNA catabolic process, nonsense-mediated decay		IPR027417 (SUPERFAMILY); G3DSA:3.40.50.300 (GENE3D), PTHR10887 (PANTHER), PF13086 (PFAM), PF13087 (PFAM)
Hemolymph	g5229.t1	---NA---
Hemolymph	g5251.t1	hypothetical protein LOAG_04165 [Loa loa]	0		no IPS match
Hemolymph	g5297.t1	solute carrier family facilitated glucose transporter member 1	P:organic substance transport; F:transmembrane transporter activity; P:metabolic process; C:integral to membrane; P:transmembrane transport	0	IPR005828 (PFAM); IPR005829 (PROSITE); IPR016196 (SUPERFAMILY); IPR020846 (PROFILE); G3DSA:1.20.1250.20 (GENE3D), PTHR24063 (PANTHER), PTHR24063:SF36 (PANTHER), SignalP-NN(euk) (SIGNALP), tmhmm (TMHMM)
Hemolymph	g5359.t1	serine beta-lactamase-like protein mitochondrial-like	P:larval development; P:embryo development	0	IPR001466 (PFAM); IPR012338 (G3DSA:3.40.710.GENE3D); PTHR22935 (PANTHER), PTHR22935:SF13 (PANTHER)
Hemolymph	g5360.t1	cre-tag-208 protein	0		no IPS match
Hemolymph	g5376.t1	glutaminyl-trna synthetase	C:microtubule cytoskeleton; F:ATP binding; C:cytoplasm; F:serine-type endopeptidase activity; P:proteolysis; F:glutamine-tRNA ligase activity; P:glutaminyl-tRNA aminoacylation	0	IPR000924 (PRINTS); IPR001254 (PFAM); IPR001412 (PROSITE); IPR007638 (PFAM); IPR007639 (PFAM); IPR009003 (SUPERFAMILY); IPR014729 (G3DSA:3.40.50.GENE3D); IPR020058 (PFAM); G3DSA:2.40.10.10 (GENE3D), SSF52374 (SUPERFAMILY)
Hemolymph	g5413.t1	---NA---	0		no IPS match
Hemolymph	g5433.t1	splicing arginine serine-rich 6	P:gastrulation; C:intracellular membrane-bounded organelle; F:nucleic acid binding; P:alternative mRNA splicing, via spliceosome; P:tissue morphogenesis; P:female gamete generation; P:vulval development; P:regulation of growth rate; P:development of primary sexual characteristics; P:DNA-dependent transcription, termination; P:genitalia development; F:nucleotide binding	0	IPR000504 (PFAM); IPR012677 (G3DSA:3.30.70.GENE3D); PTHR10548 (PANTHER), PTHR10548:SF35 (PANTHER), SSF54928 (SUPERFAMILY)
Hemolymph	g5457.t1	---NA---	0		no IPS match
Hemolymph	g546.t1	serine threonine-protein kinase kin-29	P:protein phosphorylation; C:intracellular membrane-bounded organelle; P:multicellular organism growth; P:dauer larval development; P:detection of chemical stimulus; P:regulation of growth rate; P:transmembrane receptor protein serine/threonine kinase signaling pathway; F:ATP binding; F:protein serine/threonine kinase activity; F:protein tyrosine kinase activity; P:serine family amino acid metabo…	0	IPR000719 (PFAM); IPR002290 (SMART); IPR008271 (PROSITE); IPR011009 (SUPERFAMILY); IPR017441 (PROSITE); IPR020635 (SMART); G3DSA:1.10.510.10 (GENE3D), G3DSA:3.30.200.20 (GENE3D), PTHR24343 (PANTHER), PTHR24343:SF32 (PANTHER)
Hemolymph	g5478.t1	wd repeat and fyve domain-containing protein 3	F:binding; C:intracellular membrane-bounded organelle; C:cytoplasmic part; C:membrane	0	IPR000409 (G3DSA:1.10.1540.GENE3D); IPR023362 (G3DSA:2.30.29.GENE3D); PTHR13743 (PANTHER), PTHR13743:SF17 (PANTHER), SignalP-NN(euk) (SIGNALP), SSF50729 (SUPERFAMILY)
Hemolymph	g555.t1	hyaluronidase family protein	P:cellular carbohydrate metabolic process; F:hydrolase activity; P:glycoprotein metabolic process; P:cellular protein modification process; F:protein binding	0	IPR011496 (PFAM); IPR015943 (G3DSA:2.130.10.GENE3D); IPR017853 (SUPERFAMILY); IPR017986 (SUPERFAMILY); PTHR13170 (PANTHER), PTHR13170:SF6 (PANTHER), SignalP-NN(euk) (SIGNALP), tmhmm (TMHMM)
Hemolymph	g5550.t1	protein faah- isoform b	F:hydrolase activity	0	IPR000120 (PANTHER); IPR015830 (PTHR11895:PANTHER); IPR020556 (PROSITE); IPR023631 (G3DSA:3.90.1300.GENE3D)
Hemolymph	g5558.t1	ankyrin repeat protein	F:GTP binding		IPR006073 (PFAM); IPR025662 (PROSITE); IPR027417 (SUPERFAMILY); G3DSA:3.40.50.300 (GENE3D), PTHR32046 (PANTHER), PTHR32046:SF0 (PANTHER)
Hemolymph	g5567.t1	large subunit ribosomal protein 30	P:embryo development; P:multicellular organism growth; P:multicellular organismal aging; P:larval development; F:structural constituent of ribosome; C:ribosome; P:translation; P:ribosome biogenesis	0	IPR000231 (PANTHER); IPR004038 (PFAM); IPR022991 (PROSITE); G3DSA:3.30.1330.30 (GENE3D), SSF55315 (SUPERFAMILY)
Hemolymph	g5585.t1	---NA---	0		SignalP-NN(euk) (SIGNALP), tmhmm (TMHMM)
Hemolymph	g5586.t1	---NA---	0		no IPS match
Hemolymph	g5613.t1	serine threonine-protein phosphatase 2a regulatory subunit b subunit alpha isoform 2	C:protein serine/threonine phosphatase complex; F:protein phosphatase regulator activity; F:calcium ion binding	0	IPR002048 (PROFILE); IPR011992 (G3DSA:1.10.238.GENE3D); IPR018247 (PROSITE); PTHR14095 (PANTHER), SSF47473 (SUPERFAMILY)
Hemolymph	g5696.t1	dna repair protein rad4 containing protein	F:protein binding; F:damaged DNA binding; C:nucleus; P:nucleotide-excision repair		IPR000555 (PFAM); IPR004583 (PANTHER); IPR018325 (PFAM); IPR018326 (PFAM); IPR018327 (PFAM); IPR018328 (PFAM); G3DSA:3.40.140.10 (GENE3D), SSF102712 (SUPERFAMILY), SSF54001 (SUPERFAMILY)
Hemolymph	g5738.t1	forkhead box protein	F:sequence-specific DNA binding transcription factor activity; F:sequence-specific DNA binding; C:transcription factor complex;		IPR001766 (PFAM); IPR011991 (G3DSA:1.10.10.GENE3D); SSF46785 (SUPERFAMILY)
Hemolymph	g5741.t1	galactoside-binding lectin family protein	F:monosaccharide binding	0	IPR001079 (PFAM); IPR008985 (SUPERFAMILY); IPR013320 (G3DSA:2.60.120.GENE3D); PTHR11346 (PANTHER), PTHR11346:SF2 (PANTHER)
Hemolymph	g5761.t1	3-hydroxy-3-methylglutaryl coenzyme a reductase	C:membrane; F:hydroxymethylglutaryl-CoA reductase (NADPH) activity; P:coenzyme A metabolic process; F:coenzyme binding; P:oxidation-reduction process; P:steroid biosynthetic process	0	IPR002202 (PRINTS); IPR009023 (G3DSA:3.30.70.GENE3D); IPR009029 (SUPERFAMILY); IPR023074 (G3DSA:3.90.770.GENE3D); IPR023076 (PROSITE); IPR023282 (G3DSA:1.10.3270.GENE3D)
Hemolymph	g5789.t1	---NA---	0		IPR002601 (PFAM); SignalP-NN(euk) (SIGNALP)
Hemolymph	g5807.t1	hypothetical protein LOAG_05444 [Loa loa]	0		no IPS match
Hemolymph	g5809.t1	---NA---	0		SignalP-NN(euk) (SIGNALP)
Hemolymph	g5840.t1	v-type proton atpase catalytic subunit a	F:cation-transporting ATPase activity; C:intracellular membrane-bounded organelle; P:larval development; F:hydrogen ion transmembrane transporter activity; P:protein transport; P:regulation of growth rate; P:embryo development; P:ATP synthesis coupled proton transport; P:endocytosis; C:proton-transporting V-type ATPase complex; C:cell projection; C:plasma membrane part; C:cytoplasmic part; F:ATP …	0	IPR000194 (PFAM); IPR000793 (PFAM); IPR004100 (PFAM); IPR005725 (TIGRFAMs); IPR020003 (PROSITE); IPR024034 (G3DSA:1.10.1140.GENE3D); IPR027417 (SUPERFAMILY); G3DSA:3.40.50.300 (GENE3D), PTHR15184 (PANTHER), PTHR15184:SF7 (PANTHER)
Hemolymph	g585.t1	leucine-rich repeat neuronal protein 2	F:protein binding		IPR001611 (PFAM); IPR003591 (SMART); IPR007110 (PROFILE); IPR013783 (G3DSA:2.60.40.GENE3D); G3DSA:3.80.10.10 (GENE3D), PTHR24367 (PANTHER), PF13504 (PFAM), PF13855 (PFAM), SM00365 (SMART), SignalP-NN(euk) (SIGNALP), tmhmm (TMHMM), SSF48726 (SUPERFAMILY), SSF52058 (SUPERFAMILY)
Hemolymph	g5914.t1	85 kda calcium-independent phospholipase a2	F:phospholipase A2 activity; F:protein binding; P:phospholipid catabolic process	EC:3.1.1.4	IPR002110 (SMART); IPR002641 (PFAM); IPR007998 (PFAM); IPR016035 (SUPERFAMILY); IPR019410 (PFAM); IPR020683 (G3DSA:1.25.40.GENE3D); G3DSA:3.40.1090.10 (GENE3D), G3DSA:3.40.50.150 (GENE3D), PTHR24139 (PANTHER), PTHR24139:SF0 (PANTHER), SSF53335 (SUPERFAMILY)
Hemolymph	g592.t1	glutathione peroxidase	C:extracellular region; F:glutathione peroxidase activity; P:response to oxidative stress; P:oxidation-reduction process; P:glutathione metabolic process; P:peroxidase reaction	EC:1.11.1.7	IPR000889 (PRINTS); IPR012336 (G3DSA:3.40.30.GENE3D); PTHR11592:SF0 (PANTHER), SignalP-NN(euk) (SIGNALP)
Hemolymph	g5969.t1	---NA---	0		SignalP-NN(euk) (SIGNALP), tmhmm (TMHMM)
Hemolymph	g5975.t1	cre-bath-25 protein	F:protein binding		IPR000210 (SMART); IPR011333 (G3DSA:3.30.710.GENE3D); IPR013069 (PFAM); PTHR22743 (PANTHER)
Hemolymph	g5992.t1	protein lin-54 homolog	C:transcriptional repressor complex; P:vulval development; P:endocytosis; P:genitalia development; P:embryo development	0	IPR005172 (PFAM); PTHR12446 (PANTHER), PTHR12446:SF6 (PANTHER)
Hemolymph	g6019.t1	serine threonine protein kinase	F:ATP binding; P:protein phosphorylation; F:protein serine/threonine kinase activity; F:protein tyrosine kinase activity; P:serine family amino acid metabolic process	0	IPR000719 (PFAM); IPR002290 (SMART); IPR008271 (PROSITE); IPR011009 (SUPERFAMILY); IPR017441 (PROSITE); IPR020635 (SMART); G3DSA:1.10.510.10 (GENE3D), G3DSA:3.30.200.20 (GENE3D), PTHR24361 (PANTHER)
Hemolymph	g6064.t1	---NA---	0		tmhmm (TMHMM)
Hemolymph	g611.t1	glutamate synthase	P:embryo development; P:regulation of growth rate; F:transition metal ion binding; F:metal cluster binding; F:glutamate synthase activity; F:coenzyme binding; P:larval development; F:nucleotide binding; P:glutamate biosynthetic process	0	IPR000583 (PFAM); IPR017932 (PROFILE); G3DSA:3.60.20.10 (GENE3D), PTHR11938 (PANTHER), PTHR11938:SF1 (PANTHER), SSF56235 (SUPERFAMILY)
Hemolymph	g6132.t1	low density lipid receptor-related	F:signal transducer activity; F:protein binding; F:calcium ion binding; P:signal transduction	0	IPR000033 (PFAM); IPR000152 (PROSITE); IPR000742 (SMART); IPR001881 (PFAM); IPR002172 (G3DSA:4.10.400.GENE3D); IPR011042 (G3DSA:2.120.10.GENE3D); IPR018097 (PROSITE); IPR023415 (PROSITE); PR00261 (PRINTS), G3DSA:2.10.25.10 (GENE3D), G3DSA:4.10.1220.10 (GENE3D), PTHR10529 (PANTHER), PTHR10529:SF129 (PANTHER), SignalP-NN(euk) (SIGNALP), SSF57196 (SUPERFAMILY), SSF63825 (SUPERFAMILY)
Hemolymph	g6150.t1	leucine-rich repeat-containing protein 4b	F:protein binding		IPR001611 (PROFILE); IPR003591 (SMART); PR00019 (PRINTS), G3DSA:3.80.10.10 (GENE3D), PTHR24365 (PANTHER), PF13855 (PFAM), SM00365 (SMART), SignalP-NN(euk) (SIGNALP), tmhmm (TMHMM), SSF52058 (SUPERFAMILY)
Hemolymph	g62.t1	7 transmembrane receptor	F:G-protein coupled receptor activity; P:G-protein coupled receptor signaling pathway; C:integral to membrane	0	IPR000337 (PRINTS); IPR001828 (PFAM); IPR017978 (PFAM); G3DSA:3.40.50.2300 (GENE3D), PTHR24060 (PANTHER), PTHR24060:SF19 (PANTHER), SignalP-NN(euk) (SIGNALP), tmhmm (TMHMM), SSF53822 (SUPERFAMILY)
Hemolymph	g6311.t1	n-myristoyltransferase 2	C:intracellular membrane-bounded organelle; C:membrane; P:protein-cofactor linkage; F:glycylpeptide N-tetradecanoyltransferase activity; P:N-terminal protein myristoylation; P:acyl-carrier-protein biosynthetic process	0	IPR000903 (PANTHER); IPR016181 (G3DSA:3.40.630.GENE3D); IPR022676 (PFAM); IPR022677 (PFAM); IPR022678 (PROSITE); tmhmm (TMHMM)
Hemolymph	g632.t1	protein	0		no IPS match
Hemolymph	g6462.t1	---NA---	0		SignalP-NN(euk) (SIGNALP)
Hemolymph	g648.t1	mismatch repair endonuclease pms2	F:ATP binding; P:mismatch repair; F:mismatched DNA binding; C:MutLalpha complex		IPR002099 (PANTHER); IPR003594 (G3DSA:3.30.565.GENE3D); IPR013507 (PFAM); IPR014721 (G3DSA:3.30.230.GENE3D); IPR014762 (PROSITE); IPR014763 (TIGRFAMs); IPR014790 (PFAM); IPR015434 (PTHR10073:PANTHER); IPR020568 (SUPERFAMILY); SSF118116 (SUPERFAMILY)
Hemolymph	g65.t1	protein isoform a	F:kinase activity; P:cellular process; P:metabolic process	0	IPR004245 (PANTHER); IPR017849 (G3DSA:3.40.720.GENE3D); PTHR10974:SF7 (PANTHER), SignalP-NN(euk) (SIGNALP), tmhmm (TMHMM)
Hemolymph	g6502.t1	sorting nexin-13	C:cell part; P:termination of G-protein coupled receptor signaling pathway; F:protein binding; F:phosphatidylinositol binding	0	IPR000342 (PFAM); IPR001683 (G3DSA:3.30.1520.GENE3D); IPR003114 (PFAM); IPR013937 (PFAM); IPR013996 (SMART); IPR016137 (SUPERFAMILY); G3DSA:1.10.167.10 (GENE3D), PTHR22775 (PANTHER), PTHR22775:SF8 (PANTHER)
Hemolymph	g6509.t1	ribonuclease t2 family protein	F:RNA binding; F:ribonuclease T2 activity	0	IPR001568 (G3DSA:3.90.730.GENE3D); IPR018188 (PROSITE); SignalP-NN(euk) (SIGNALP), tmhmm (TMHMM)
Hemolymph	g6510.t1	ena vasp-like protein	P:response to stimulus; P:system development; P:actin cytoskeleton organization; F:protein binding; C:cytoplasmic part	0	IPR000697 (PFAM); IPR011993 (G3DSA:2.30.29.GENE3D); IPR014885 (PFAM); PTHR11202 (PANTHER), PTHR11202:SF13 (PANTHER), SSF50729 (SUPERFAMILY)
Hemolymph	g6514.t1	protein	F:triglyceride lipase activity; P:lipid catabolic process; P:glycerolipid metabolic process		IPR002921 (PFAM); G3DSA:3.40.50.1820 (GENE3D), PTHR31039 (PANTHER), PTHR31039:SF0 (PANTHER), SignalP-NN(euk) (SIGNALP), SSF53474 (SUPERFAMILY)
Hemolymph	g6541.t1	lactase-phlorizin hydrolase-like	F:hydrolase activity; P:carbohydrate metabolic process	0	IPR001360 (PRINTS); IPR013781 (G3DSA:3.20.20.GENE3D); IPR017853 (SUPERFAMILY); IPR018120 (PROSITE); SignalP-NN(euk) (SIGNALP), tmhmm (TMHMM)
Hemolymph	g6552.t1	dual specificity protein phosphatase 19	F:binding; P:negative regulation of MAP kinase activity; F:protein tyrosine/serine/threonine phosphatase activity; C:intracellular part; P:protein dephosphorylation; F:protein tyrosine phosphatase activity; P:tyrosine metabolic process	0	IPR000340 (PFAM); IPR000387 (PROFILE); IPR016130 (PROSITE); IPR020422 (SMART); IPR024950 (PANTHER); G3DSA:3.90.190.10 (GENE3D), SSF52799 (SUPERFAMILY)
Hemolymph	g6563.t1	protein-tyrosine phosphatase	F:protein tyrosine phosphatase activity; P:protein dephosphorylation; F:aspartic-type endopeptidase activity; P:proteolysis; P:tyrosine metabolic process	0	IPR000242 (PFAM); IPR001461 (PANTHER); IPR021109 (G3DSA:2.40.70.GENE3D); G3DSA:3.90.190.10 (GENE3D), PTHR13683:SF53 (PANTHER), SSF52799 (SUPERFAMILY)
Hemolymph	g6566.t1	atp-dependent rna helicase dhx8	F:nucleic acid binding; F:ATP binding; F:ATP-dependent helicase activity		IPR001650 (PFAM); IPR007502 (PFAM); IPR011545 (PFAM); IPR014001 (SMART); IPR027417 (SUPERFAMILY); G3DSA:3.40.50.300 (GENE3D), PTHR18934 (PANTHER)
Hemolymph	g6567.t1	---NA---	0		SignalP-NN(euk) (SIGNALP), tmhmm (TMHMM)
Hemolymph	g6579.t1	oxidoreductase dhs-27	F:transferase activity, transferring phosphorus-containing groups; F:kinase activity; P:phosphorylation; P:oxidation-reduction process; F:oxidoreductase activity; P:metabolic process		IPR011009 (SUPERFAMILY); IPR012877 (PANTHER); IPR015897 (SMART); G3DSA:3.90.1200.10 (GENE3D)
Hemolymph	g6642.t1	---NA---	0		no IPS match
Hemolymph	g6704.t1	protein pqn-67	0		IPR006150 (SMART); SignalP-NN(euk) (SIGNALP)
Hemolymph	g6744.t1	ctp synthase 1	F:CTP synthase activity; P:pyrimidine nucleotide biosynthetic process; P:pyrimidine nucleobase metabolic process	0	IPR004468 (PANTHER); IPR017456 (PFAM); IPR017926 (PFAM); IPR027417 (SUPERFAMILY); G3DSA:3.40.50.300 (GENE3D), G3DSA:3.40.50.880 (GENE3D), PTHR11550:SF0 (PANTHER), SSF52317 (SUPERFAMILY)
Hemolymph	g6760.t1	protein numb-like	F:protein binding, bridging; P:enzyme linked receptor protein signaling pathway; P:protein targeting; C:integral to membrane; F:protein kinase binding; C:intracellular part	0	IPR006020 (PFAM); IPR011993 (G3DSA:2.30.29.GENE3D); PTHR11232 (PANTHER), PTHR11232:SF20 (PANTHER), SSF50729 (SUPERFAMILY)
Hemolymph	g6787.t1	pan domain-containing protein	P:negative regulation of vulval development; P:molting cycle, collagen and cuticulin-based cuticle; P:locomotion; P:body morphogenesis; P:nematode larval development; P:embryo development ending in birth or egg hatching; P:growth		IPR001507 (PFAM); IPR003014 (PFAM); IPR003609 (PROFILE); PTHR22907 (PANTHER), PTHR22907:SF0 (PANTHER), SignalP-NN(euk) (SIGNALP), tmhmm (TMHMM), SSF57414 (SUPERFAMILY)
Hemolymph	g6790.t1	---NA---	0		SignalP-NN(euk) (SIGNALP)
Hemolymph	g6792.t1	hemoglobinase-type cysteine proteinase	P:embryo development; F:cysteine-type endopeptidase activity; P:proteolysis	0	IPR001096 (PRINTS); PTHR12000:SF3 (PANTHER), SignalP-NN(euk) (SIGNALP)
Hemolymph	g6835.t1	rna-binding protein 39	P:embryo development; P:regulation of growth rate; P:genitalia development; P:multicellular organismal aging; P:tissue morphogenesis; P:larval development; F:RNA binding; C:nucleus; P:mRNA processing; F:nucleotide binding	0	IPR000504 (PFAM); IPR006509 (TIGRFAMs); IPR012677 (G3DSA:3.30.70.GENE3D); PTHR24012 (PANTHER), PTHR24012:SF39 (PANTHER), PF13893 (PFAM), SSF54928 (SUPERFAMILY)
Hemolymph	g6843.t1	trna (adenine-n -)-methyltransferase catalytic subunit trmt61a	P:regulation of growth rate; P:genitalia development; P:endocytosis; F:nucleotide binding; F:tRNA (adenine-N1-)-methyltransferase activity; P:tRNA methylation; C:tRNA (m1A) methyltransferase complex	EC:2.1.1.0	IPR008570 (PFAM); IPR011991 (G3DSA:1.10.10.GENE3D); IPR012677 (G3DSA:3.30.70.GENE3D); IPR014041 (G3DSA:1.10.10.GENE3D); IPR014816 (PFAM); IPR025809 (PROFILE); G3DSA:3.10.330.20 (GENE3D), G3DSA:3.40.50.150 (GENE3D), PTHR12133 (PANTHER), PTHR12133:SF0 (PANTHER), PF14259 (PFAM), SSF46785 (SUPERFAMILY), SSF53335 (SUPERFAMILY), SSF54928 (SUPERFAMILY)
Hemolymph	g6884.t1	tub family protein	F:protein binding		IPR000007 (G3DSA:3.20.90.GENE3D); IPR001680 (SMART); IPR015943 (G3DSA:2.130.10.GENE3D); IPR025659 (SUPERFAMILY); PTHR16517 (PANTHER), PTHR16517:SF2 (PANTHER), SSF101908 (SUPERFAMILY)
Hemolymph	g6918.t1	cre-hum-7 protein	F:protein binding; F:motor activity; F:ATP binding; C:myosin complex; P:intracellular signal transduction	0	IPR000048 (PFAM); IPR000159 (SMART); IPR000198 (G3DSA:1.10.555.GENE3D); IPR001609 (PRINTS); IPR002219 (PFAM); IPR008936 (SUPERFAMILY); IPR027417 (SUPERFAMILY); G3DSA:3.30.60.20 (GENE3D), PTHR13140 (PANTHER), PTHR13140:SF30 (PANTHER), SSF54236 (SUPERFAMILY), SSF57889 (SUPERFAMILY)
Hemolymph	g6946.t1	muscle m-line assembly protein unc-89	F:phosphotransferase activity, alcohol group as acceptor; C:intracellular part; P:myosin filament organization; ; F:Rho guanyl-nucleotide exchange factor activity; P:regulation of Rho protein signal transduction; F:protein binding; P:regulation of GTPase activity	EC:2.7.1.0	IPR000219 (G3DSA:1.20.900.GENE3D); IPR001452 (SMART); IPR003596 (SMART); IPR003598 (SMART); IPR003599 (SMART); IPR003961 (SMART); IPR007110 (PROFILE); IPR011993 (G3DSA:2.30.29.GENE3D); IPR013098 (PFAM); IPR013783 (G3DSA:2.60.40.GENE3D); G3DSA:2.30.30.40 (GENE3D), PTHR13817 (PANTHER), PTHR13817:SF2 (PANTHER), SSF48726 (SUPERFAMILY), SSF50729 (SUPERFAMILY)
Hemolymph	g6966.t1	geranylgeranyl transferase type-2 subunit alpha	P:multicellular organismal development; F:protein binding; F:protein prenyltransferase activity; P:protein prenylation;	0	IPR001611 (PROFILE); IPR002088 (PFAM); G3DSA:1.25.40.120 (GENE3D), G3DSA:3.80.10.10 (GENE3D), PTHR11129 (PANTHER), PTHR11129:SF2 (PANTHER), SSF48439 (SUPERFAMILY), SSF52058 (SUPERFAMILY)
Hemolymph	g6988.t1	translation factor mitochondrial	C:intracellular membrane-bounded organelle; C:organelle inner membrane; P:purine ribonucleoside triphosphate catabolic process; P:gene expression; F:GTPase activity; F:GTP binding	EC:3.6.1.15	IPR000640 (G3DSA:3.30.70.GENE3D); IPR000795 (PRINTS); IPR004161 (PFAM); IPR005225 (TIGRFAMs); IPR006297 (PTHR23115:PANTHER); IPR009000 (SUPERFAMILY); IPR009022 (SUPERFAMILY); IPR013842 (PFAM); IPR027417 (SUPERFAMILY); G3DSA:2.40.30.10 (GENE3D), G3DSA:3.30.70.870 (GENE3D), G3DSA:3.40.50.300 (GENE3D), PTHR23115 (PANTHER)
Hemolymph	g6996.t1	protein cogc-8	P:cell migration; P:developmental process involved in reproduction; C:Golgi transport complex	0	IPR007255 (PANTHER); IPR016159 (SUPERFAMILY); PTHR21311:SF0 (PANTHER), SignalP-NN(euk) (SIGNALP), SSF57302 (SUPERFAMILY)
Hemolymph	g7037.t1	---NA---	0		no IPS match
Hemolymph	g7060.t1	---NA---
Hemolymph	g7157.t1	ran gtpase activating protein 1	C:cell fraction; C:chromosome, centromeric region; C:nuclear envelope; P:mitosis; C:protein complex; P:regulation of Ran GTPase activity; F:binding; C:cytoplasmic part; P:ubiquitin-dependent protein catabolic process; F:Ran GTPase activator activity	0	IPR003590 (SMART); IPR011333 (G3DSA:3.30.710.GENE3D); IPR016073 (PFAM); IPR027038 (PANTHER); G3DSA:3.80.10.10 (GENE3D), PTHR24113:SF0 (PANTHER), PF13516 (PFAM), SSF52047 (SUPERFAMILY)
Hemolymph	g7218.t1	tyrosine-protein phosphatase non-receptor type 9	F:protein tyrosine phosphatase activity; P:protein dephosphorylation; P:tyrosine metabolic process	EC:3.1.3.16	IPR000242 (PRINTS); IPR000387 (PROFILE); IPR003595 (SMART); IPR016130 (PROSITE); G3DSA:3.90.190.10 (GENE3D), PTHR19134 (PANTHER), PTHR19134:SF26 (PANTHER), SSF52799 (SUPERFAMILY)
Hemolymph	g7233.t1	---NA---	0		SignalP-NN(euk) (SIGNALP)
Hemolymph	g7343.t1	protein unc- isoform b	C:intrinsic to membrane; P:cellular developmental process; P:system development; F:nucleic acid binding; C:neuron projection; P:second-messenger-mediated signaling; C:cell body; C:plasma membrane part; P:DNA replication; P:multicellular organism growth; P:transmembrane receptor protein tyrosine kinase signaling pathway; P:regulation of neurotransmitter levels; F:DNA polymerase activity; F:structu…	0	IPR000727 (PFAM); IPR006012 (PROSITE); IPR010989 (SUPERFAMILY); G3DSA:1.20.5.110 (GENE3D), PTHR19957 (PANTHER), PTHR19957:SF33 (PANTHER), tmhmm (TMHMM)
Hemolymph	g7354.t1	digestive organ expansion factor homolog	P:regulation of growth rate; C:nucleus	0	IPR010678 (PANTHER); G3DSA:3.40.50.300 (GENE3D)
Hemolymph	g7367.t1	protein srx-62	F:hydrolase activity		IPR000086 (PFAM); IPR015797 (G3DSA:3.90.79.GENE3D); IPR019430 (PFAM); PTHR23017 (PANTHER), SignalP-NN(euk) (SIGNALP), tmhmm (TMHMM)
Hemolymph	g7372.t1	nucleolar protein 10	P:embryo development; P:regulation of growth rate; P:multicellular organismal reproductive behavior; P:larval development; C:nucleus; F:protein binding	0	IPR012580 (PFAM); IPR015943 (G3DSA:2.130.10.GENE3D); IPR017986 (SUPERFAMILY); PTHR14927 (PANTHER), PTHR14927:SF0 (PANTHER)
Hemolymph	g738.t1	hmg box family protein	P:gene expression; F:nucleic acid binding; C:intracellular membrane-bounded organelle	0	IPR009071 (G3DSA:1.10.30.GENE3D); IPR018247 (PROSITE); PTHR13059 (PANTHER), PTHR13059:SF2 (PANTHER)
Hemolymph	g74.t1	leucine rich repeat family protein	F:protein binding		IPR001611 (PFAM); G3DSA:3.80.10.10 (GENE3D), PTHR16083 (PANTHER), SSF52058 (SUPERFAMILY)
Hemolymph	g7422.t1	isoform cra_a	F:phospholipid binding; F:protein binding	0	IPR008973 (SUPERFAMILY); IPR010734 (PFAM); G3DSA:2.60.40.150 (GENE3D), PTHR10857 (PANTHER), PTHR10857:SF0 (PANTHER)
Hemolymph	g7437.t1	cre-nhr-80 protein	F:sequence-specific DNA binding transcription factor activity; F:zinc ion binding; F:sequence-specific DNA binding; C:transcription factor complex;		IPR001628 (SMART); IPR013088 (G3DSA:3.30.50.GENE3D); SSF57716 (SUPERFAMILY)
Hemolymph	g7441.t1	variant sh3 domain containing protein	F:protein binding; C:intracellular; F:Rho guanyl-nucleotide exchange factor activity; P:regulation of Rho protein signal transduction; F:phospholipid binding; F:calcium ion binding; P:regulation of GTPase activity	0	IPR000108 (PRINTS); IPR000219 (G3DSA:1.20.900.GENE3D); IPR000261 (SMART); IPR001452 (PRINTS); IPR001849 (SMART); IPR002048 (SMART); IPR011992 (G3DSA:1.10.238.GENE3D); IPR011993 (G3DSA:2.30.29.GENE3D); IPR018247 (PROSITE); G3DSA:2.30.30.40 (GENE3D), PTHR11216 (PANTHER), PTHR11216:SF24 (PANTHER), PF12763 (PFAM), SSF47473 (SUPERFAMILY), SSF50729 (SUPERFAMILY)
Hemolymph	g7451.t1	ankyrin ph and sec7 domain containing protein secg	F:protein binding		IPR002110 (PFAM); IPR020683 (G3DSA:1.25.40.GENE3D); PTHR24198 (PANTHER)
Hemolymph	g7459.t1	protocadherin-like wing polarity protein stan-like	F:protein binding; F:G-protein coupled receptor activity; F:calcium ion binding; P:homophilic cell adhesion; C:plasma membrane; P:G-protein coupled receptor signaling pathway	0	IPR000742 (PFAM); IPR001202 (PFAM); IPR001478 (PFAM); IPR001791 (PFAM); IPR001879 (SMART); IPR001881 (SMART); IPR002126 (PRINTS); IPR008144 (PFAM); IPR008145 (SMART); IPR008985 (SUPERFAMILY); IPR013032 (PROSITE); IPR013320 (G3DSA:2.60.120.GENE3D); IPR015919 (SUPERFAMILY); IPR020590 (PROSITE); IPR020894 (PROSITE); IPR027417 (SUPERFAMILY); G3DSA:2.10.25.10 (GENE3D), G3DSA:2.170.300.10 (GENE3D), G3D…
Hemolymph	g7489.t1	ccr4-not transcription complex subunit 7	P:embryo development; C:ribonucleoprotein granule; P:genitalia development; P:cell cycle switching, mitotic to meiotic cell cycle; P:anatomical structure morphogenesis; P:larval development; C:nucleus; F:nucleic acid binding	0	IPR006941 (PFAM); IPR012337 (SUPERFAMILY); G3DSA:3.30.420.10 (GENE3D), PTHR10797 (PANTHER)
Hemolymph	g7528.t1	epidermal growth factor receptor pathway substrate 8 splice variant b	P:tissue morphogenesis; P:maintenance of location; P:larval development; P:excretion; C:cell projection; P:regulation of growth rate; P:intermediate filament cytoskeleton organization; P:endocytosis; C:extracellular region part; P:embryo development; F:protein binding	0	IPR001452 (PFAM); IPR006020 (SMART); IPR013625 (PFAM); G3DSA:2.30.30.40 (GENE3D), PTHR12287 (PANTHER), PTHR12287:SF1 (PANTHER), SSF50729 (SUPERFAMILY)
Hemolymph	g7541.t1	hypothetical protein LOAG_04682 [Loa loa]	0		no IPS match
Hemolymph	g7592.t1	domain protein	P:protein-based cuticle development; F:Ras guanyl-nucleotide exchange factor activity; P:tissue development; P:molting cycle, protein-based cuticle; C:proteinaceous extracellular matrix; C:intracellular; P:regulation of small GTPase mediated signal transduction; F:protein binding; P:regulation of GTPase activity	0	IPR000159 (PFAM); IPR000595 (SMART); IPR000651 (PFAM); IPR001478 (PFAM); IPR001895 (G3DSA:1.10.840.GENE3D); IPR008937 (PANTHER); IPR014710 (G3DSA:2.60.120.GENE3D); IPR018490 (SUPERFAMILY); IPR023578 (SUPERFAMILY); G3DSA:1.20.870.10 (GENE3D), G3DSA:2.30.42.10 (GENE3D), PTHR23113:SF21 (PANTHER), SSF54236 (SUPERFAMILY)
Hemolymph	g7683.t1	lbp bpi cetp family domain-containing protein	F:lipid binding	0	IPR001124 (PFAM); IPR017942 (PFAM); IPR017943 (SUPERFAMILY); G3DSA:3.15.10.10 (GENE3D), G3DSA:3.15.20.10 (GENE3D), PTHR10504 (PANTHER), PTHR10504:SF34 (PANTHER)
Hemolymph	g7723.t1	dna repair protein rad4 containing protein	F:damaged DNA binding; C:nucleus; P:nucleotide-excision repair		IPR004583 (PANTHER); IPR018325 (PFAM); IPR018326 (PFAM); IPR018327 (PFAM); IPR018328 (PFAM); SignalP-NN(euk) (SIGNALP), SSF54001 (SUPERFAMILY)
Hemolymph	g7760.t1	histone-lysine n-methyltransferase setd3 isoform a	P:protein methylation; F:transferase activity; F:protein binding	0	IPR001214 (PFAM); G3DSA:3.90.1410.10 (GENE3D), PTHR13271 (PANTHER), SSF82199 (SUPERFAMILY)
Hemolymph	g7774.t1	protein ctn- isoform c	C:intrinsic to membrane; F:structural molecule activity; P:cell adhesion; C:actin cytoskeleton; F:cadherin binding	0	IPR001033 (PRINTS); IPR006077 (PFAM); G3DSA:1.20.120.230 (GENE3D), PTHR18914 (PANTHER), PTHR18914:SF8 (PANTHER)
Hemolymph	g779.t1	protein apl- isoform b	P:multicellular organism growth; C:vesicle; P:anatomical structure morphogenesis; P:molting cycle, collagen and cuticulin-based cuticle; P:locomotion; C:cell body; P:larval development; C:cell projection; C:integral to membrane; F:transition metal ion binding; F:heparin binding	0	IPR008154 (SMART); IPR008155 (PRINTS); IPR011178 (G3DSA:3.30.1490.GENE3D); IPR015849 (G3DSA:3.90.570.GENE3D); IPR019543 (PFAM); IPR019744 (PROSITE); IPR024329 (PFAM); PTHR23103 (PANTHER), PTHR23103:SF3 (PANTHER), tmhmm (TMHMM)
Hemolymph	g7790.t1	---NA---	0		SSF46966 (SUPERFAMILY)
Hemolymph	g780.t1	nk homeobox 7	P:transcription, DNA-dependent; F:transcription regulatory region sequence-specific DNA binding; F:sequence-specific DNA binding transcription factor activity; C:transcription factor complex;	0	IPR000047 (PRINTS); IPR001356 (PFAM); IPR009057 (G3DSA:1.10.10.GENE3D); IPR017970 (PROSITE); IPR020479 (PRINTS); PTHR24340 (PANTHER), PTHR24340:SF13 (PANTHER)
Hemolymph	g7872.t1	probable imidazolonepropionase	P:lipid localization; F:hydrolase activity, acting on carbon-nitrogen (but not peptide) bonds, in cyclic amides; C:cytoplasm; P:histidine catabolic process to glutamate and formamide	EC:3.5.2.0	IPR005920 (PANTHER); IPR011059 (SUPERFAMILY); G3DSA:2.30.40.10 (GENE3D), G3DSA:3.20.20.140 (GENE3D), PF13147 (PFAM), PF13594 (PFAM), SignalP-NN(euk) (SIGNALP), tmhmm (TMHMM), SSF51556 (SUPERFAMILY)
Hemolymph	g7901.t1	---NA---	0		no IPS match
Hemolymph	g7905.t1	exocyst complex component 5-like	P:multicellular organismal reproductive behavior; P:tissue morphogenesis; P:larval development; P:multicellular organism growth; P:regulation of growth rate; P:genitalia development; P:embryo development; C:cytoplasm; P:exocytosis; P:vesicle docking	0	IPR009976 (PANTHER)
Hemolymph	g792.t1	protein isoform a	0		no IPS match
Hemolymph	g7928.t1	ubiquinol-cytochrome c reductase hinge protein	P:cellular component assembly involved in morphogenesis; P:respiratory electron transport chain; P:regulation of growth rate; F:ubiquinol-cytochrome-c reductase activity; P:electron transport; P:oxidative phosphorylation; P:proton transport;	0	IPR003422 (PIR); IPR023184 (G3DSA:1.10.287.GENE3D)
Hemolymph	g7959.t1	---NA---	F:protein binding		IPR000697 (PFAM); SignalP-NN(euk) (SIGNALP)
Hemolymph	g803.t1	sap domain containing protein	F:nucleic acid binding	0	IPR003034 (G3DSA:1.10.720.GENE3D); PTHR22793 (PANTHER), SSF68906 (SUPERFAMILY)
Hemolymph	g8087.t1	tyrosine-protein kinase kin-31	F:ATP binding; P:protein phosphorylation; F:protein binding; F:protein tyrosine kinase activity	0	IPR000719 (PROFILE); IPR000980 (PRINTS); IPR001245 (PRINTS); IPR002290 (SMART); IPR008266 (PROSITE); IPR011009 (SUPERFAMILY); IPR017441 (PROSITE); IPR020635 (SMART); G3DSA:1.10.510.10 (GENE3D), PTHR24418 (PANTHER), PTHR24418:SF0 (PANTHER), SSF55550 (SUPERFAMILY)
Hemolymph	g8121.t1	---NA---	0		SignalP-NN(euk) (SIGNALP)
Hemolymph	g8187.t1	e3 ubiquitin ligase complex scf subunit sconc	P:ubiquitin-dependent protein catabolic process		IPR001232 (PANTHER); IPR011333 (G3DSA:3.30.710.GENE3D); IPR016072 (PFAM); IPR016073 (PFAM)
Hemolymph	g8192.t1	transformer-2 protein alpha	P:RNA splicing, via transesterification reactions with bulged adenosine as nucleophile; F:nucleic acid binding; C:intracellular membrane-bounded organelle; F:nucleotide binding	0	IPR000504 (PFAM); IPR012677 (G3DSA:3.30.70.GENE3D); PTHR15241 (PANTHER), PTHR15241:SF0 (PANTHER), SSF54928 (SUPERFAMILY)
Hemolymph	g8202.t1	t-box transcription factor tbx2	P:regulation of growth rate; P:development of primary female sexual characteristics; P:positive regulation of cell proliferation; P:gland development; P:cell fate determination; P:bundle of His development; P:development of primary male sexual characteristics; P:regulation of myoblast differentiation; P:chordate embryonic development; P:chemosensory behavior; C:protein complex; P:cell fate specif…	0	IPR001699 (PRINTS); IPR002070 (PRINTS); IPR008967 (SUPERFAMILY); IPR018186 (PROSITE); PTHR11267:SF23 (PANTHER)
Hemolymph	g8254.t1	partitioning defective protein 3	P:establishment or maintenance of cell polarity; ; P:organ development; P:establishment of localization; P:reproductive process; P:cellular component organization; C:cytoplasm; F:protein binding	0	IPR001478 (PFAM); G3DSA:2.30.42.10 (GENE3D), PTHR16484 (PANTHER), PTHR16484:SF2 (PANTHER)
Hemolymph	g8271.t1	cre-let-19 protein	P:multicellular organismal development; P:anatomical structure morphogenesis; F:RNA polymerase II transcription cofactor activity; P:regulation of transcription from RNA polymerase II promoter; C:mediator complex	0	IPR009401 (PFAM); IPR021643 (PFAM); PTHR12950 (PANTHER), PTHR12950:SF3 (PANTHER)
Hemolymph	g828.t1	galactoside-binding lectin family protein	F:carbohydrate binding	0	IPR001079 (PFAM); IPR008985 (SUPERFAMILY); IPR013320 (G3DSA:2.60.120.GENE3D); PTHR11346 (PANTHER), PTHR11346:SF29 (PANTHER), SignalP-NN(euk) (SIGNALP)
Hemolymph	g8283.t1	rna dependent rna polymerase	P:gamete generation; P:anatomical structure development; C:intracellular non-membrane-bounded organelle; F:protein binding; C:ribonucleoprotein complex; P:multicellular organismal development; C:cytoplasm; C:nucleus; P:RNA interference; F:RNA-directed RNA polymerase activity; P:purine nucleobase metabolic process; C:RNA-directed RNA polymerase complex	EC:2.7.7.0	IPR007855 (PANTHER); tmhmm (TMHMM)
Hemolymph	g8285.t1	four domain-type voltage-gated ion channel alpha-1 subunit	P:synaptic transmission, cholinergic; P:regulation of synaptic transmission, GABAergic; C:intrinsic to membrane; P:locomotion; F:ion channel activity; P:ion transport; P:transmembrane transport	0	IPR005821 (PFAM); IPR027359 (G3DSA:1.20.120.GENE3D); PTHR10037 (PANTHER), PTHR10037:SF60 (PANTHER), tmhmm (TMHMM), SSF81324 (SUPERFAMILY)
Hemolymph	g8289.t1	cre-dhs-27 protein	F:aspartic-type endopeptidase activity; P:proteolysis		IPR001461 (PFAM); IPR011009 (SUPERFAMILY); IPR012877 (PANTHER); IPR015897 (SMART); IPR021109 (G3DSA:2.40.70.GENE3D); G3DSA:3.90.1200.10 (GENE3D)
Hemolymph	g8307.t1	atp-binding cassette sub-family a member 3	F:ATP binding; F:ATPase activity		IPR003439 (PFAM); IPR003593 (SMART); IPR017871 (PROSITE); IPR026082 (PANTHER); IPR027417 (SUPERFAMILY); G3DSA:3.40.50.300 (GENE3D), PTHR19229:SF27 (PANTHER), PF12698 (PFAM), SignalP-NN(euk) (SIGNALP), tmhmm (TMHMM)
Hemolymph	g835.t1	multiple epidermal growth factor-like domains protein 6	F:protein binding; F:calcium ion binding; F:endopeptidase inhibitor activity		IPR000152 (PROSITE); IPR000742 (SMART); IPR001881 (PFAM); IPR002049 (PFAM); IPR002919 (SUPERFAMILY); IPR009030 (SUPERFAMILY); IPR011052 (SUPERFAMILY); IPR013032 (PFAM); IPR018097 (PROSITE); IPR023796 (PFAM); IPR026823 (PFAM); PD968187 (PRODOM), PR00011 (PRINTS), G3DSA:2.10.25.10 (GENE3D), G3DSA:2.170.300.10 (GENE3D), G3DSA:2.30.39.10 (GENE3D), G3DSA:3.30.497.10 (GENE3D), PTHR24035 (PANTHER), PTHR…
Hemolymph	g8488.t1	protein bath-38	F:protein binding		IPR000210 (SMART); IPR011333 (G3DSA:3.30.710.GENE3D); IPR013069 (PFAM); PTHR22743 (PANTHER)
Hemolymph	g8492.t1	hypothetical protein CAEBREN_32423 [Caenorhabditis brenneri]	F:protein binding		IPR000210 (SMART); IPR011333 (G3DSA:3.30.710.GENE3D); IPR013069 (PFAM); PTHR22743 (PANTHER)
Hemolymph	g8541.t1	---NA---	0		SignalP-NN(euk) (SIGNALP), tmhmm (TMHMM)
Hemolymph	g8617.t1	cre-unc-83 protein	P:multicellular organismal process; F:actin binding; C:integral to membrane	0	IPR012315 (PROFILE); tmhmm (TMHMM)
Hemolymph	g8627.t1	ph domain containing protein	0		no IPS match
Hemolymph	g8642.t1	serine threonine-protein kinase	F:kinase activity	0	IPR011009 (SUPERFAMILY); G3DSA:1.10.510.10 (GENE3D), PTHR11909 (PANTHER), PTHR11909:SF19 (PANTHER)
Hemolymph	g8653.t1	60s ribosomal protein l35	P:translation; P:viral genome expression; F:RNA binding; C:nuclear lumen; P:pancreas development; C:large ribosomal subunit; F:structural constituent of ribosome; P:ribosome biogenesis	EC:3.6.5.3	IPR001854 (G3DSA:1.10.287.GENE3D); IPR018254 (PROSITE); PTHR13872 (PANTHER)
Hemolymph	g8780.t1	protein	F:protein binding; F:serine-type endopeptidase inhibitor activity; C:extracellular region; P:chitin metabolic process; F:chitin binding	0	IPR000742 (SMART); IPR002223 (PRINTS); IPR002557 (PROFILE); IPR006149 (PFAM); IPR006150 (SMART); IPR009030 (SUPERFAMILY); IPR020901 (PROSITE); PTHR10083 (PANTHER), PTHR10083:SF130 (PANTHER), SignalP-NN(euk) (SIGNALP)
Hemolymph	g8789.t1	uncharacterized protein c17orf104 homolog	0		no IPS match
Hemolymph	g8811.t1	protein	0		IPR004296 (PFAM); PTHR21592 (PANTHER), SignalP-NN(euk) (SIGNALP), tmhmm (TMHMM)
Hemolymph	g8829.t1	aminopeptidase puromycin sensitive	P:proteolysis; F:metallopeptidase activity; F:zinc ion binding	0	IPR001930 (PANTHER); IPR014782 (PRINTS); SSF55486 (SUPERFAMILY), SSF63737 (SUPERFAMILY)
Hemolymph	g885.t1	---NA---	0		no IPS match
Hemolymph	g888.t1	hypothetical protein CAEBREN_00066 [Caenorhabditis brenneri]	0		SignalP-NN(euk) (SIGNALP), tmhmm (TMHMM), SSF57302 (SUPERFAMILY)
Hemolymph	g8988.t1	phosphopantothenoylcysteine decarboxylase	P:regulation of growth rate; F:binding; P:larval development; F:catalytic activity; P:endocytosis	0	IPR003382 (G3DSA:3.40.50.GENE3D); PTHR14359 (PANTHER), PTHR14359:SF11 (PANTHER)
Hemolymph	g9102.t1	ring u-box domain-containing protein	F:protein binding; F:zinc ion binding	0	IPR001841 (SMART); IPR013083 (G3DSA:3.30.40.GENE3D); PTHR23041 (PANTHER), PF13923 (PFAM), SignalP-NN(euk) (SIGNALP), tmhmm (TMHMM), SSF57850 (SUPERFAMILY)
Hemolymph	g9250.t1	polybromodomain protein	P:cellular process; P:regulation of biological process; P:anatomical structure development; P:growth; P:reproduction; P:multicellular organismal development; F:DNA binding; F:protein binding; F:zinc ion binding	0	IPR001025 (PFAM); IPR001487 (PRINTS); IPR007087 (PROSITE); IPR009071 (G3DSA:1.10.30.GENE3D); IPR015880 (SMART); IPR018359 (PROSITE); PTHR16062 (PANTHER), PTHR16062:SF2 (PANTHER), SSF57667 (SUPERFAMILY)
Hemolymph	g9253.t1	rab5 gdp gtp exchange factor	C:endosome; F:DNA binding; F:zinc ion binding	0	IPR002653 (PFAM); IPR003123 (PFAM); IPR013995 (SMART); PTHR23101 (PANTHER), PTHR23101:SF2 (PANTHER), SSF109993 (SUPERFAMILY), SSF57716 (SUPERFAMILY)
Hemolymph	g9262.t1	protein tyrosine non-receptor type 2	P:protein dephosphorylation; F:binding; C:intracellular membrane-bounded organelle; P:cytokine-mediated signaling pathway; F:protein tyrosine phosphatase activity; P:tyrosine metabolic process	EC:3.1.3.16	IPR000242 (PRINTS); IPR000387 (PROFILE); IPR003595 (SMART); IPR016130 (PROSITE); G3DSA:3.90.190.10 (GENE3D), PTHR19134 (PANTHER), SSF52799 (SUPERFAMILY)
Hemolymph	g9294.t1	---NA---
Hemolymph	g9340.t1	cre-ahcy-1 protein	C:intracellular part; F:binding; F:adenosylhomocysteinase activity; P:one-carbon metabolic process; P:methionine metabolic process	0	IPR000043 (PIR); IPR015878 (PFAM); IPR016040 (G3DSA:3.40.50.GENE3D); IPR020082 (PROSITE); G3DSA:3.40.50.1480 (GENE3D), SSF51735 (SUPERFAMILY), SSF52283 (SUPERFAMILY)
Hemolymph	g9341.t1	cre-pde-6 protein	F:molecular transducer activity; F:3',5'-cyclic-nucleotide phosphodiesterase activity; P:chemotaxis; P:signal transduction; P:purine nucleobase metabolic process	EC:3.1.4.17	IPR002073 (G3DSA:1.10.1300.GENE3D); IPR003607 (SMART); IPR023088 (PRINTS); IPR023174 (PROSITE); PTHR11347 (PANTHER), PTHR11347:SF38 (PANTHER), SSF109604 (SUPERFAMILY)
Hemolymph	g9348.t1	fh1 fh2 domain-containing protein 3	F:actin binding; P:actin cytoskeleton organization		IPR003104 (SMART); IPR011989 (G3DSA:1.25.10.GENE3D); IPR014768 (PROFILE); IPR015425 (PFAM); IPR016024 (SUPERFAMILY); PTHR23213 (PANTHER), PTHR23213:SF3 (PANTHER)
Hemolymph	g9377.t1	tyrosine-protein kinase fyn	P:transport; P:cellular calcium ion homeostasis; C:intracellular membrane-bounded organelle; P:development of primary sexual characteristics; P:cell fate specification; F:secondary active transmembrane transporter activity; P:regulation of protein phosphorylation; P:establishment of mitotic spindle localization; C:intracellular non-membrane-bounded organelle; C:cytoplasmic part; P:cell migration;…	0	IPR000719 (PROFILE); IPR000980 (PRINTS); IPR001245 (PRINTS); IPR001452 (PRINTS); IPR002290 (SMART); IPR008266 (PROSITE); IPR011009 (SUPERFAMILY); IPR017441 (PROSITE); IPR020635 (SMART); G3DSA:1.10.510.10 (GENE3D), G3DSA:2.30.30.40 (GENE3D), G3DSA:3.30.200.20 (GENE3D), PTHR24418 (PANTHER), PTHR24418:SF56 (PANTHER), SSF55550 (SUPERFAMILY)
Hemolymph	g9477.t1	contactin-associated protein	F:protein binding		IPR000742 (SMART); IPR001791 (PFAM); IPR008985 (SUPERFAMILY); IPR013032 (PROSITE); IPR013320 (G3DSA:2.60.120.GENE3D); G3DSA:2.10.25.10 (GENE3D), PTHR10127 (PANTHER), PTHR10127:SF285 (PANTHER), SignalP-NN(euk) (SIGNALP), tmhmm (TMHMM), SSF57196 (SUPERFAMILY)
Hemolymph	g948.t1	amiloride-sensitive sodium channel family protein	C:cell part; P:sodium ion transport; F:sodium channel activity; C:membrane	0	IPR001873 (PRINTS); G3DSA:2.60.470.10 (GENE3D), PTHR11690:SF10 (PANTHER), tmhmm (TMHMM)
Hemolymph	g950.t1	diacylglycerol kinase	P:hemostasis; C:membrane; C:intracellular part; P:cell activation; F:binding; F:diacylglycerol kinase activity; P:protein kinase C-activating G-protein coupled receptor signaling pathway; P:intracellular signal transduction; P:phospholipid catabolic process; P:glycerolipid metabolic process	0	IPR000756 (PFAM); IPR001206 (PFAM); IPR002219 (PFAM); PTHR11255 (PANTHER), PTHR11255:SF5 (PANTHER)
Hemolymph	g9502.t1	ap-1 complex subunit gamma-1	P:gastrulation; F:binding; P:larval development; P:regulation of growth rate; P:intracellular protein transport; P:vesicle-mediated transport; C:clathrin adaptor complex; C:Golgi apparatus; F:protein transporter activity	0	IPR002553 (PFAM); IPR008152 (PFAM); IPR008153 (G3DSA:2.60.40.GENE3D); IPR011989 (G3DSA:1.25.10.GENE3D); IPR013041 (SUPERFAMILY); IPR016024 (SUPERFAMILY); IPR017107 (PIR); PTHR22780 (PANTHER)
Hemolymph	g9555.t1	protein set	C:nucleus; P:nucleosome assembly		IPR002164 (PANTHER); PTHR11875:SF9 (PANTHER), SSF143113 (SUPERFAMILY)
Hemolymph	g959.t1	yso2_caeel ame	0		IPR013568 (PFAM); SignalP-NN(euk) (SIGNALP), tmhmm (TMHMM)
Hemolymph	g9603.t1	vab-10a protein	P:cell migration; P:gastrulation; C:protein complex; P:secretion; P:tissue morphogenesis; P:larval development; P:cellular component assembly involved in morphogenesis; P:regulation of growth rate; P:endocytosis; C:basolateral plasma membrane; P:genitalia development; C:cytoskeleton; F:actin binding	0	IPR001101 (SMART); IPR001589 (PROSITE); IPR001715 (G3DSA:1.10.418.GENE3D); IPR018159 (SMART); G3DSA:1.20.58.60 (GENE3D), G3DSA:3.90.1290.10 (GENE3D), PTHR11915 (PANTHER), PTHR11915:SF123 (PANTHER), tmhmm (TMHMM), SSF46966 (SUPERFAMILY), SSF75399 (SUPERFAMILY)
Hemolymph	g9604.t1	growth-arrest-specific protein 2 domain containing protein	P:transport; C:plasma membrane part; P:growth; C:organelle; P:reproduction; P:locomotion; P:anatomical structure morphogenesis; P:cellular component organization; P:embryo development; F:protein binding; P:cell cycle arrest; F:calcium ion binding	0	IPR002017 (PFAM); IPR003108 (G3DSA:3.30.920.GENE3D); IPR011992 (G3DSA:1.10.238.GENE3D); IPR018159 (SMART); G3DSA:1.20.58.60 (GENE3D), PTHR11915 (PANTHER), PTHR11915:SF123 (PANTHER), SSF46966 (SUPERFAMILY), SSF47473 (SUPERFAMILY)
Hemolymph	g9744.t1	ltn1_caeel ame	F:binding		IPR011989 (G3DSA:1.25.10.GENE3D); IPR016024 (SUPERFAMILY); PTHR12389 (PANTHER)
Hemolymph	g9748.t1	carboxypeptidase n subunit 2	F:protein binding		IPR000483 (SMART); IPR001611 (PROFILE); IPR003591 (SMART); G3DSA:3.80.10.10 (GENE3D), PTHR24371 (PANTHER), PTHR24371:SF32 (PANTHER), PF13855 (PFAM), SM00364 (SMART), SignalP-NN(euk) (SIGNALP), tmhmm (TMHMM), SSF52058 (SUPERFAMILY)
Hemolymph	g9775.t1	dm dna binding domain containing protein	P:tail morphogenesis; P:transcription from RNA polymerase II promoter; C:nucleus; P:sex differentiation; F:sequence-specific DNA binding	0	IPR001275 (G3DSA:4.10.1040.GENE3D); IPR026607 (PANTHER); PTHR12322:SF7 (PANTHER)
Hemolymph	g9860.t1	40s ribosomal protein s20	P:translation; P:viral genome expression; F:nucleic acid binding; C:small ribosomal subunit; P:pancreas development; F:structural constituent of ribosome; P:ribosome biogenesis	EC:3.6.5.3	IPR001848 (PRINTS); IPR005729 (TIGRFAMs); IPR027486 (G3DSA:3.30.70.GENE3D); PTHR11700:SF3 (PANTHER)
Hemolymph	g9949.t1	---NA---	0		SignalP-NN(euk) (SIGNALP), tmhmm (TMHMM)
Hemolymph	g9963.t1	iron zinc purple acid phosphatase-like	F:acid phosphatase activity; F:metal ion binding; P:riboflavin metabolic process; P:hexachlorocyclohexane metabolic process	0	IPR004843 (PFAM); IPR008963 (SUPERFAMILY); IPR015914 (G3DSA:2.60.40.GENE3D); IPR025733 (PFAM); G3DSA:3.60.21.10 (GENE3D), PTHR22953 (PANTHER), PTHR22953:SF0 (PANTHER), SignalP-NN(euk) (SIGNALP), SSF56300 (SUPERFAMILY)
Hemolymph	gc6567	---NA---	0		no IPS match
Hemolymph	gc7422	---NA---	0		no IPS match
Hemolymph	gc9426	---NA---	0		no IPS match
Hemolymph	gc9702	---NA---	0		no IPS match
Hemolymph	gc11369	---NA---	0		no IPS match
Hemolymph	gc12063	---NA---	0		no IPS match
Hemolymph	gc12085	---NA---	0		no IPS match
Hemolymph	gc13314	---NA---	0		no IPS match
Hemolymph	gc13601	---NA---	0	0	no IPS match
Hemolymph	gb182	---NA---	0	0	no IPS match
Hemolymph	gb475	---NA---	0	0	no IPS match
Hemolymph	gb1227	---NA---	0	0	no IPS match
Hemolymph	gb1862	---NA---	0	0	no IPS match
Hemolymph	gb1878	---NA---	0	0	no IPS match
Hemolymph	gb1937	---NA---	0	0	no IPS match
Hemolymph	gb2863	---NA---	0	0	no IPS match
Hemolymph	gb2972	---NA---	0	0	no IPS match
Hemolymph	gb3025	---NA---	0	0	no IPS match
Hemolymph	gb4284	---NA---	0	0	no IPS match
Hemolymph	gb4483	---NA---	0	0	no IPS match
Hemolymph	gb4640	---NA---	0	0	no IPS match
Hemolymph	gb5153	---NA---	0	0	no IPS match
Hemolymph	gb5557	---NA---	0	0	no IPS match
Hemolymph	gb5866	---NA---	0	0	no IPS match
Hemolymph	gb6424	---NA---	0	0	no IPS match
Hemolymph	gb6483	---NA---	0	0	no IPS match
Hemolymph	gb6679	---NA---	0	0	no IPS match
Hemolymph	gb6738	---NA---	0	0	no IPS match
Hemolymph	gb6748	---NA---	0	0	no IPS match
Hemolymph	gb7214	---NA---	0	0	no IPS match
Hemolymph	gb7441	---NA---	0	0	no IPS match
Hemolymph	gb8129	---NA---	0	0	no IPS match
Hemolymph	gb8311	---NA---	0	0	no IPS match
Hemolymph	gb8795	---NA---	0	0	no IPS match
Hemolymph	gb8801	---NA---	0	0	no IPS match
Hemolymph	gb9017	---NA---	0	0	no IPS match
Hemolymph	gb9303	---NA---	0	0	no IPS match
Hemolymph	gb9656	---NA---	0	0	no IPS match
Hemolymph	gb9902	---NA---	0	0	no IPS match
Hemolymph	gb10305	---NA---	0	0	no IPS match
Hemolymph	gb10356	---NA---	0	0	no IPS match
Hemolymph	gb10935	---NA---	0	0	no IPS match
Hemolymph	gb11003	---NA---	0	0	no IPS match
Hemolymph	gb11218	---NA---	0	0	no IPS match
Hemolymph	gb11272	---NA---	0	0	no IPS match
Hemolymph	gb11774	---NA---	0	0	no IPS match
Hemolymph	gb11942	---NA---	0	0	no IPS match
Hemolymph	gb12585	---NA---	0	0	no IPS match
Hemolymph	gb13009	---NA---	0	0	no IPS match
Hemolymph	gb13822	---NA---	0	0	no IPS match
Hemolymph	gb14018	---NA---	0	0	no IPS match
Hemolymph	gb14026	---NA---	0	0	no IPS match
Hemolymph	gb14038	---NA---	0	0	no IPS match
Hemolymph	gb14137	---NA---	0	0	no IPS match
Hemolymph	gb14654	---NA---	0	0	no IPS match
Hemolymph	gb15001	---NA---	0	0	no IPS match
Hemolymph	gb15092	---NA---	0	0	no IPS match
Hemolymph	gb16592	---NA---	0	0	no IPS match
Hemolymph	gb16788	---NA---	0	0	no IPS match
Hemolymph	gb16969	---NA---	0	0	no IPS match
Hemolymph	gb17501	---NA---	0	0	no IPS match
Hemolymph	gb17525	---NA---	0	0	no IPS match
Hemolymph	gb17691	---NA---	0	0	no IPS match
Hemolymph	gb17837	---NA---	0	0	no IPS match
Hemolymph	gb17976	---NA---	0	0	no IPS match
Hemolymph	gb18158	---NA---	0	0	no IPS match
Hemolymph	gb18956	---NA---	0	0	no IPS match
Hemolymph	gb19085	---NA---	0	0	no IPS match
Hemolymph	gb19714	---NA---	0	0	no IPS match
Hemolymph	gb19837	---NA---	0	0	no IPS match
Hemolymph	gb19841	---NA---	0	0	no IPS match
Hemolymph	gb20447	---NA---	0	0	no IPS match
Hemolymph	gb20465	---NA---	0	0	no IPS match
Hemolymph	gb20697	---NA---	0	0	no IPS match
Hemolymph	gb21002	---NA---	0	0	no IPS match
Hemolymph	gb21049	---NA---	0	0	no IPS match
Hemolymph	gb21323	---NA---	0	0	no IPS match
Hemolymph	gb22185	---NA---	0	0	no IPS match
Hemolymph	gb22418	---NA---	0	0	no IPS match
Hemolymph	gb22563	---NA---	0	0	no IPS match
Hemolymph	gb22709	---NA---	0	0	no IPS match
Hemolymph	gb23071	---NA---	0	0	no IPS match
Hemolymph	gb23846	---NA---	0	0	no IPS match
Hemolymph	gb24142	---NA---	0	0	no IPS match
Hemolymph	gb24161	---NA---	0	0	no IPS match
Hemolymph	gb24548	---NA---	0	0	no IPS match
Hemolymph	gb24743	---NA---	0	0	no IPS match
Hemolymph	gb24867	---NA---	0	0	no IPS match
Hemolymph	gb24902	---NA---	0	0	no IPS match
Hemolymph	gb25293	---NA---	0	0	no IPS match
Hemolymph	gb25754	---NA---	0	0	no IPS match
Hemolymph	gb25771	---NA---	0	0	no IPS match
Hemolymph	gb26236	---NA---	0	0	no IPS match
Hemolymph	gb26925	---NA---	0	0	no IPS match
Hemolymph	gb27053	---NA---	0	0	no IPS match
Hemolymph	gb27096	---NA---	0	0	no IPS match
Hemolymph	gb27364	---NA---	0	0	no IPS match
Hemolymph	gb27773	---NA---	0	0	no IPS match
Hemolymph	gb28240	---NA---	0	0	no IPS match
Hemolymph	gb28509	---NA---	0	0	no IPS match
Hemolymph	gb28857	---NA---	0	0	no IPS match
Hemolymph	gb29036	---NA---	0	0	no IPS match
Hemolymph	gb30475	---NA---	0	0	no IPS match
Hemolymph	gb30543	---NA---	0	0	no IPS match
Hemolymph	gb30678	---NA---	0	0	no IPS match
Hemolymph	gb30749	---NA---	0	0	no IPS match
Hemolymph	gb30881	---NA---	0	0	no IPS match
Hemolymph	gb32013	---NA---	0	0	no IPS match
Hemolymph	gb32597	---NA---	0	0	no IPS match
Hemolymph	gb32913	---NA---	0	0	no IPS match
Hemolymph	gb33030	---NA---	0	0	no IPS match
Hemolymph	gb33594	---NA---	0	0	no IPS match
Hemolymph	gb33617	---NA---	0	0	no IPS match
Hemolymph	gb34014	---NA---	0	0	no IPS match
Hemolymph	gb34174	---NA---	0	0	no IPS match
Hemolymph	gb34858	---NA---	0	0	no IPS match
Intestine and Hemoymph	g1013.t1	protein cip2a	F:binding; C:cytoplasm; C:integral to membrane; C:membrane; F:protein binding	0	PTHR23161 (PANTHER), PTHR23161:SF2 (PANTHER)
Intestine and Hemoymph	g10499.t1	protein unc- isoform b	C:sarcomere; F:ATP binding; P:protein phosphorylation; F:protein binding; F:protein serine/threonine kinase activity; F:protein tyrosine kinase activity; P:serine family amino acid metabolic process	0	IPR000719 (PFAM); IPR002290 (SMART); IPR003598 (SMART); IPR003599 (SMART); IPR003961 (PFAM); IPR007110 (PROFILE); IPR008271 (PROSITE); IPR011009 (SUPERFAMILY); IPR013098 (PFAM); IPR013783 (G3DSA:2.60.40.GENE3D); IPR017441 (PROSITE); IPR020635 (SMART); IPR020675 (PANTHER); PR00014 (PRINTS), G3DSA:1.10.510.10 (GENE3D), G3DSA:3.30.200.20 (GENE3D), PTHR22964:SF3 (PANTHER), SSF48726 (SUPERFAMILY)
Intestine and Hemoymph	g10507.t1	60s ribosomal protein l23a-like	P:translation; P:viral genome expression; F:RNA binding; C:intracellular membrane-bounded organelle; C:protein complex; P:cell cycle; P:pancreas development; C:large ribosomal subunit; F:nucleotide binding; F:structural constituent of ribosome; P:ribosome biogenesis	EC:3.6.5.3	IPR001014 (PROSITE); IPR005633 (PFAM); IPR012677 (G3DSA:3.30.70.GENE3D); IPR012678 (SUPERFAMILY); IPR013025 (PFAM); PTHR11620 (PANTHER)
Intestine and Hemoymph	g10517.t1	phosphatidylinositol-specific phospholipase c	C:cell part; F:protein binding; F:phosphatidylinositol phospholipase C activity; P:intracellular signal transduction; F:phospholipid binding; F:calcium ion binding; ; P:phospholipid catabolic process; P:diacylglycerol metabolic process	0	IPR000008 (PFAM); IPR000909 (PFAM); IPR001192 (PRINTS); IPR001711 (PFAM); IPR001849 (PROFILE); IPR002048 (SMART); IPR008973 (SUPERFAMILY); IPR011992 (G3DSA:1.10.238.GENE3D); IPR011993 (G3DSA:2.30.29.GENE3D); IPR015359 (PFAM); IPR017946 (G3DSA:3.20.20.GENE3D); IPR018029 (PROFILE); IPR018247 (PROSITE); G3DSA:2.60.40.150 (GENE3D), PTHR10336:SF71 (PANTHER), SSF47473 (SUPERFAMILY), SSF50729 (SUPERFAMI…
Intestine and Hemoymph	g10535.t1	cadherin domain containing protein	F:calcium ion binding; P:homophilic cell adhesion; C:plasma membrane	0	IPR002126 (PRINTS); IPR015919 (SUPERFAMILY); IPR020894 (PROSITE); PTHR24027 (PANTHER)
Intestine and Hemoymph	g10621.t1	salivary glue protein sgs-3 precursor	0		no IPS match
Intestine and Hemoymph	g10748.t1	---NA---	0		PS51257 (PROFILE), SignalP-NN(euk) (SIGNALP)
Intestine and Hemoymph	g10773.t1	---NA---	0		SignalP-NN(euk) (SIGNALP), tmhmm (TMHMM)
Intestine and Hemoymph	g10853.t1	acyl-coa dehydrogenase	F:acyl-CoA dehydrogenase activity; P:oxidation-reduction process; F:flavin adenine dinucleotide binding; P:electron transport	0	IPR006089 (PROSITE); IPR006090 (PFAM); IPR006091 (G3DSA:2.40.110.GENE3D); IPR006092 (PFAM); IPR009075 (SUPERFAMILY); IPR009100 (SUPERFAMILY); IPR013786 (G3DSA:1.10.540.GENE3D); G3DSA:1.20.140.10 (GENE3D), PIRSF016578 (PIR), PTHR10909 (PANTHER), PTHR10909:SF99 (PANTHER)
Intestine and Hemoymph	g11104.t1	ebna1 binding protein 2-like	P:genitalia development; P:larval development; P:endocytosis	0	IPR008610 (PANTHER); PTHR13028:SF0 (PANTHER)
Intestine and Hemoymph	g11142.t1	---NA---	P:protein folding; C:prefoldin complex; F:unfolded protein binding		IPR002777 (PFAM); IPR009053 (SUPERFAMILY)
Intestine and Hemoymph	g11187.t1	zinc finger miz domain-containing protein 1	F:zinc ion binding		IPR004181 (PFAM); PTHR10782 (PANTHER)
Intestine and Hemoymph	g11204.t1	pan domain containing protein	0		IPR003014 (PFAM); IPR003609 (SMART); SignalP-NN(euk) (SIGNALP), tmhmm (TMHMM)
Intestine and Hemoymph	g1125.t1	transthyretin-like protein 46	F:binding; P:primary metabolic process; P:cellular macromolecule metabolic process; P:cellular component assembly involved in morphogenesis; C:ribonucleoprotein complex; P:gene expression; F:structural molecule activity; C:extracellular space	0	IPR001534 (PANTHER); SignalP-NN(euk) (SIGNALP)
Intestine and Hemoymph	g1126.t1	transthyretin-like protein 46	C:extracellular space	0	IPR001534 (PANTHER); SignalP-NN(euk) (SIGNALP)
Intestine and Hemoymph	g11350.t1	multidrug resistance-associated protein 1-like	P:drug transport; C:integral to membrane; C:intracellular part; F:lipid transporter activity; F:ATPase activity, coupled to transmembrane movement of substances; C:plasma membrane; F:ATP binding; P:transmembrane transport; P:lipid transport	0	IPR001140 (PFAM); IPR003439 (PFAM); IPR003593 (SMART); IPR011527 (SUPERFAMILY); IPR017871 (PROSITE); IPR017940 (PROFILE); IPR027417 (SUPERFAMILY); G3DSA:1.20.1560.10 (GENE3D), G3DSA:3.40.50.300 (GENE3D), PTHR24223 (PANTHER), tmhmm (TMHMM)
Intestine and Hemoymph	g11532.t1	low quality protein	C:nucleosome; F:DNA binding; C:nucleus; P:nucleosome assembly; F:protein heterodimerization activity		IPR000558 (SMART); IPR007125 (PFAM); IPR009072 (G3DSA:1.10.20.GENE3D); IPR018863 (PFAM); PTHR31640 (PANTHER), PTHR31640:SF0 (PANTHER), tmhmm (TMHMM)
Intestine and Hemoymph	g11906.t1	ribosomal rna methyltransferase 2	P:ribosome biogenesis; P:one-carbon metabolic process; F:methyltransferase activity; P:RNA methylation	EC:2.1.1.0	IPR002877 (PFAM); IPR015507 (PANTHER); G3DSA:3.40.50.150 (GENE3D), PTHR10920:SF11 (PANTHER), PF03656 (PFAM), SSF53335 (SUPERFAMILY)
Intestine and Hemoymph	g12061.t1	protein isoform b	P:lipid storage; P:proteolysis; F:serine-type endopeptidase activity; F:metal ion binding; F:zinc ion binding		IPR007621 (PFAM); SignalP-NN(euk) (SIGNALP)
Intestine and Hemoymph	g12162.t1	---NA---	0		no IPS match
Intestine and Hemoymph	g12325.t1	protein isoform b	P:embryo development ending in birth or egg hatching		SignalP-NN(euk) (SIGNALP), tmhmm (TMHMM)
Intestine and Hemoymph	g12399.t1	malate dehydrogenase	P:malate metabolic process; P:cellular carbohydrate metabolic process; F:L-malate dehydrogenase activity; P:pyruvate metabolic process; P:reductive tricarboxylic acid cycle; P:glyoxylate metabolic process	0	IPR001236 (PFAM); IPR001252 (PROSITE); IPR001557 (PIR); IPR010097 (PTHR11540:PANTHER); IPR015955 (G3DSA:3.90.110.GENE3D); IPR016040 (G3DSA:3.40.50.GENE3D); IPR022383 (PFAM); SignalP-NN(euk) (SIGNALP), SSF51735 (SUPERFAMILY)
Intestine and Hemoymph	g12449.t1	protein lam-2	F:protein binding		IPR000034 (PFAM); IPR000742 (SMART); IPR002049 (PFAM); IPR008211 (PFAM); IPR018031 (SMART); PR00011 (PRINTS), G3DSA:2.10.25.10 (GENE3D), PTHR10574 (PANTHER), PTHR10574:SF113 (PANTHER), SignalP-NN(euk) (SIGNALP), SSF57196 (SUPERFAMILY)
Intestine and Hemoymph	g12513.t1	proton-coupled folate transporter	C:integral to membrane; P:transmembrane transport		IPR011701 (PFAM); IPR016196 (SUPERFAMILY); G3DSA:1.20.1250.20 (GENE3D), PTHR23038 (PANTHER), tmhmm (TMHMM)
Intestine and Hemoymph	g12616.t1	protein wago-1	F:protein binding; F:nucleic acid binding		IPR003100 (PFAM); IPR003165 (PFAM); IPR012337 (SUPERFAMILY); G3DSA:2.170.260.10 (GENE3D), G3DSA:3.40.50.2300 (GENE3D), PTHR22891 (PANTHER), PTHR22891:SF0 (PANTHER)
Intestine and Hemoymph	g12664.t1	uncharacterized protein c6orf136 homolog	0		IPR018790 (PFAM); PTHR31094 (PANTHER), PTHR31094:SF0 (PANTHER)
Intestine and Hemoymph	g12898.t1	ubiquitin carboxyl-terminal hydrolase 8	F:ubiquitin thiolesterase activity; P:ubiquitin-dependent protein catabolic process; P:protein deubiquitination		IPR001394 (PFAM); IPR001763 (SUPERFAMILY); IPR018200 (PROSITE); PTHR24006 (PANTHER), SSF54001 (SUPERFAMILY)
Intestine and Hemoymph	g12959.t1	protein isoform b	F:receptor binding; P:signal transduction; F:calcium ion binding; F:chitin binding; P:chitin metabolic process; C:extracellular region; C:integral to membrane; P:cell adhesion; C:membrane; C:plasma membrane		IPR001846 (PFAM); IPR002919 (PFAM); IPR025615 (PFAM); G3DSA:2.10.25.10 (GENE3D), PTHR11339 (PANTHER), SignalP-NN(euk) (SIGNALP)
Intestine and Hemoymph	g12983.t1	udp-glucuronosyltransferase ugt-47	P:metabolic process		IPR002213 (PANTHER); G3DSA:3.40.50.2000 (GENE3D), PTHR11926:SF16 (PANTHER), tmhmm (TMHMM), SSF53756 (SUPERFAMILY)
Intestine and Hemoymph	g12996.t1	yr51_caeel ame	P:molting cycle, protein-based cuticle; P:regulation of growth rate; P:larval development; P:anatomical structure morphogenesis	0	SignalP-NN(euk) (SIGNALP), tmhmm (TMHMM), SSF57603 (SUPERFAMILY)
Intestine and Hemoymph	g1301.t1	phd-finger family protein	P:intracellular signal transduction		IPR002219 (PROFILE); IPR004022 (PFAM); IPR011011 (SUPERFAMILY); IPR013083 (G3DSA:3.30.40.GENE3D); IPR018500 (SMART); IPR018501 (PROFILE); PTHR22880 (PANTHER), PTHR22880:SF3 (PANTHER)
Intestine and Hemoymph	g13060.t1	eukaryotic translation initiation factor 3 subunit h	P:larval development; P:axonogenesis; P:endocytosis; P:embryo development; F:protein binding; F:translation initiation factor activity; C:eukaryotic translation initiation factor 3 complex; C:ribosome; P:regulation of translational initiation	EC:3.6.5.3	IPR000555 (PFAM); IPR027524 (PTHR10410:PANTHER); PTHR10410 (PANTHER)
Intestine and Hemoymph	g13075.t1	---NA---	0		no IPS match
Intestine and Hemoymph	g13192.t1	transthyretin-like protein 5	P:multicellular organismal aging; F:G-protein coupled receptor activity; P:G-protein coupled receptor signaling pathway; C:integral to membrane; C:extracellular space	0	IPR000276 (PFAM); IPR001534 (PANTHER); IPR017452 (PROFILE); G3DSA:1.20.1070.10 (GENE3D), SignalP-NN(euk) (SIGNALP), tmhmm (TMHMM), SSF81321 (SUPERFAMILY)
Intestine and Hemoymph	g13257.t1	probable signal peptidase complex subunit 2	F:binding; P:molting cycle, protein-based cuticle; P:larval development; P:multicellular organism growth; P:endocytosis; P:embryo development; C:signal peptidase complex; P:signal peptide processing; F:peptidase activity; C:integral to membrane	0	IPR009582 (PFAM); PTHR13085 (PANTHER), PTHR13085:SF0 (PANTHER), tmhmm (TMHMM)
Intestine and Hemoymph	g13323.t1	cullin 3	P:cell surface receptor signaling pathway; P:Rho protein signal transduction; P:proteasomal ubiquitin-dependent protein catabolic process; C:intracellular membrane-bounded organelle; P:actin filament bundle assembly; P:cell proliferation; P:cell motility; P:chordate embryonic development; C:cullin-RING ubiquitin ligase complex; P:mitosis; P:induction of apoptosis; P:cell morphogenesis involved in…	0	IPR001373 (PFAM); IPR011991 (G3DSA:1.10.10.GENE3D); IPR016157 (PROSITE); IPR016158 (SMART); IPR016159 (SUPERFAMILY); IPR019559 (PFAM); G3DSA:1.20.1310.10 (GENE3D), G3DSA:4.10.1030.10 (GENE3D), PTHR11932 (PANTHER), PTHR11932:SF58 (PANTHER), SSF46785 (SUPERFAMILY)
Intestine and Hemoymph	g13347.t1	protein isoform a	P:regulation of growth rate; P:larval development; F:AMP deaminase activity; P:IMP biosynthetic process; P:purine nucleobase metabolic process	EC:3.5.4.0	IPR001365 (PFAM); IPR006329 (PANTHER); IPR006650 (PROSITE); G3DSA:3.20.20.140 (GENE3D), SSF51556 (SUPERFAMILY)
Intestine and Hemoymph	g1343.t1	cuticle collagen 13	F:structural constituent of cuticle		IPR002486 (PFAM); IPR008160 (PFAM); PTHR24023 (PANTHER), PTHR24023:SF253 (PANTHER), SignalP-NN(euk) (SIGNALP), tmhmm (TMHMM)
Intestine and Hemoymph	g13545.t1	protein daf- isoform b	F:ligand-activated sequence-specific DNA binding RNA polymerase II transcription factor activity; F:steroid hormone receptor activity; C:nucleus; P:steroid hormone mediated signaling pathway; F:zinc ion binding; F:sequence-specific DNA binding; P:regulation of transcription, DNA-dependent	0	IPR000536 (PFAM); IPR001628 (PFAM); IPR001723 (PRINTS); IPR008946 (G3DSA:1.10.565.GENE3D); PTHR24082 (PANTHER), PTHR24082:SF29 (PANTHER), SSF57716 (SUPERFAMILY)
Intestine and Hemoymph	g13869.t1	insulin-like growth factor 2 mrna-binding protein 1	F:RNA binding		IPR004087 (SMART); IPR004088 (PFAM); G3DSA:3.30.1370.10 (GENE3D), PTHR10288 (PANTHER), PTHR10288:SF59 (PANTHER), SSF54791 (SUPERFAMILY)
Intestine and Hemoymph	g1396.t1	---NA---	0		no IPS match
Intestine and Hemoymph	g13961.t1	cap-gly domain containing protein	F:helicase activity; F:nucleic acid binding; F:ATP binding; F:hydrolase activity; F:ATP-dependent helicase activity		IPR022157 (PFAM); PTHR18916 (PANTHER), PTHR18916:SF2 (PANTHER)
Intestine and Hemoymph	g13980.t1	elongator complex protein 3	F:cation binding; C:protein complex; F:lysine N-acetyltransferase activity; P:cell morphogenesis involved in neuron differentiation; C:nuclear lumen; P:histone modification; P:transcription from RNA polymerase II promoter; F:protein kinase regulator activity; F:GTP binding; F:iron-sulfur cluster binding; F:RNA binding; P:lysine catabolic process; P:acyl-carrier-protein biosynthetic process; P:reg…	EC:2.3.1.32	IPR000182 (PFAM); IPR005910 (TIGRFAMs); IPR006073 (PFAM); IPR006638 (SMART); IPR007197 (PFAM); IPR009019 (SUPERFAMILY); IPR015946 (G3DSA:3.30.300.GENE3D); IPR016181 (G3DSA:3.40.630.GENE3D); IPR023404 (G3DSA:3.80.30.GENE3D); IPR027417 (SUPERFAMILY); G3DSA:3.40.50.300 (GENE3D), PTHR11135 (PANTHER), PTHR11135:SF0 (PANTHER), SSF102114 (SUPERFAMILY)
Intestine and Hemoymph	g14053.t1	citron rho-interacting kinase	F:transferase activity, transferring phosphorus-containing groups; P:multicellular organismal development; C:intracellular part; P:organelle organization; P:cell cycle process; F:small GTPase regulator activity; F:protein binding; F:phospholipid binding; P:intracellular signal transduction	0	IPR001180 (PFAM); IPR001849 (PFAM); IPR002219 (SMART); IPR011993 (G3DSA:2.30.29.GENE3D); IPR017405 (PTHR22988:PANTHER); G3DSA:3.30.60.20 (GENE3D), PTHR22988 (PANTHER), SSF50729 (SUPERFAMILY), SSF57889 (SUPERFAMILY)
Intestine and Hemoymph	g14143.t1	arginine--trna cytoplasmic	C:intracellular membrane-bounded organelle; F:arginine-tRNA ligase activity; F:ATP binding; C:cytoplasm; P:arginyl-tRNA aminoacylation; P:arginine metabolic process; P:proline metabolic process	0	IPR001278 (PANTHER); IPR001412 (PROSITE); IPR005148 (G3DSA:3.30.1360.GENE3D); IPR008909 (PFAM); IPR009080 (SUPERFAMILY); IPR014729 (G3DSA:3.40.50.GENE3D); IPR015945 (PRINTS); G3DSA:1.10.730.10 (GENE3D), SSF52374 (SUPERFAMILY)
Intestine and Hemoymph	g14177.t1	---NA---	0		IPR018785 (PFAM); PTHR31849 (PANTHER), PTHR31849:SF0 (PANTHER)
Intestine and Hemoymph	g1420.t1	protein mlt-7	P:protein-based cuticle development; P:post-embryonic morphogenesis; P:lipid metabolic process; P:cellular protein modification process; P:molting cycle, collagen and cuticulin-based cuticle; P:larval development; F:peroxidase activity; P:response to oxidative stress; F:heme binding; P:oxidation-reduction process; P:peroxidase reaction	0	IPR002007 (G3DSA:1.10.640.GENE3D); IPR010255 (SUPERFAMILY); IPR019791 (PRINTS); PTHR11475 (PANTHER), PTHR11475:SF21 (PANTHER)
Intestine and Hemoymph	g1428.t1	---NA---	0		SignalP-NN(euk) (SIGNALP), tmhmm (TMHMM)
Intestine and Hemoymph	g14332.t1	aspartyl aminopeptidase	F:aminopeptidase activity; P:proteolysis; F:zinc ion binding	0	IPR001948 (PRINTS); IPR023358 (G3DSA:2.30.250.GENE3D); G3DSA:3.40.630.10 (GENE3D), PTHR32081 (PANTHER), PTHR32081:SF0 (PANTHER), SSF101821 (SUPERFAMILY), SSF53187 (SUPERFAMILY)
Intestine and Hemoymph	g14355.t1	dynactin subunit 2	P:mitotic cell cycle; P:nuclear migration; P:organelle organization; P:cell cycle process; C:centrosome; F:protein binding; P:microtubule-based process; P:reproductive process; C:dynactin complex	0	IPR006996 (PTHR15346:PANTHER); PTHR15346 (PANTHER), PF04912 (PFAM)
Intestine and Hemoymph	g14371.t1	clathrin heavy chain 1	P:receptor-mediated endocytosis; P:larval development; C:insoluble fraction; C:microtubule cytoskeleton; P:multicellular organismal aging; P:epidermal growth factor receptor signaling pathway; F:cytoskeletal protein binding; C:pigment granule; P:macromolecule catabolic process; P:organelle organization; C:sarcolemma; P:Golgi vesicle transport; P:embryo development; P:chemotaxis; P:M phase of mito…	0	IPR000547 (PFAM); IPR001473 (SUPERFAMILY); IPR011990 (G3DSA:1.25.40.GENE3D); IPR012331 (G3DSA:1.25.40.GENE3D); IPR015348 (PFAM); IPR016024 (SUPERFAMILY); IPR016025 (G3DSA:2.130.10.GENE3D); IPR016341 (PIR); PTHR10292 (PANTHER), PF13838 (PFAM)
Intestine and Hemoymph	g14393.t1	calcium-transporting atpase sarcoplasmic endoplasmic reticulum type-like	P:ER-nucleus signaling pathway; P:multicellular organismal aging; F:adenyl ribonucleotide binding; P:embryo development; P:endocytosis; P:nematode larval development; P:cellular component assembly involved in morphogenesis; F:chromatin binding; P:purine ribonucleoside triphosphate biosynthetic process; P:molting cycle, protein-based cuticle; P:cellular metal ion homeostasis; C:integral to membran…	0	IPR001757 (PRINTS); IPR004014 (PFAM); IPR005782 (TIGRFAMs); IPR006068 (PFAM); IPR008250 (G3DSA:2.70.150.GENE3D); IPR018303 (PROSITE); IPR023214 (PFAM); IPR023298 (G3DSA:1.20.1110.GENE3D); IPR023299 (G3DSA:3.40.1110.GENE3D); PTHR24093:SF64 (PANTHER), tmhmm (TMHMM), SSF81653 (SUPERFAMILY), SSF81665 (SUPERFAMILY)
Intestine and Hemoymph	g14433.t1	lea5 protein	0		no IPS match
Intestine and Hemoymph	g14436.t1	nucleoredoxin-like protein 2	P:metabolic process; F:catalytic activity; F:binding; P:cellular homeostasis	0	IPR012336 (G3DSA:3.40.30.GENE3D); PTHR13871 (PANTHER), PTHR13871:SF4 (PANTHER), PF13905 (PFAM)
Intestine and Hemoymph	g14488.t1	mitochondrial succinyl- ligase	P:carboxylic acid metabolic process; F:succinate-CoA ligase activity; F:cation binding; P:succinyl-CoA metabolic process; P:aerobic respiration; C:mitochondrial part; F:ATP binding; C:succinate-CoA ligase complex	0	IPR005809 (PIR); IPR005811 (PFAM); IPR013650 (PFAM); IPR013815 (G3DSA:3.30.1490.GENE3D); IPR013816 (G3DSA:3.30.470.GENE3D); IPR016102 (G3DSA:3.40.50.GENE3D); IPR017866 (PROSITE); PTHR11815:SF0 (PANTHER), SSF56059 (SUPERFAMILY)
Intestine and Hemoymph	g14532.t1	kinetochore-associated protein 1-like	0		IPR019527 (PFAM); PTHR15688 (PANTHER), PTHR15688:SF0 (PANTHER)
Intestine and Hemoymph	g14554.t1	grip and coiled-coil domain-containing protein 2	P:organelle organization; C:cell part; P:protein targeting to Golgi; F:protein binding	0	IPR000237 (G3DSA:1.10.220.GENE3D); PTHR26338 (PANTHER), PTHR26338:SF2 (PANTHER)
Intestine and Hemoymph	g14742.t1	phospholipase ddhd1	P:protein localization; F:phospholipase activity; C:intracellular membrane-bounded organelle; C:cytoplasmic part; P:asymmetric cell division; P:glycerophospholipid metabolic process; F:metal ion binding; P:phospholipid catabolic process	0	IPR004177 (PFAM); PTHR15457 (PANTHER), PTHR15457:SF4 (PANTHER), tmhmm (TMHMM)
Intestine and Hemoymph	g14772.t1	fatty-acid amide hydrolase 2	F:carbon-nitrogen ligase activity, with glutamine as amido-N-donor; F:hydrolase activity; C:integral to membrane		IPR000120 (PANTHER); IPR020556 (PROSITE); IPR023631 (G3DSA:3.90.1300.GENE3D); PTHR11895:SF5 (PANTHER), SignalP-NN(euk) (SIGNALP), tmhmm (TMHMM)
Intestine and Hemoymph	g14914.t1	protein	F:protein binding; C:cytoplasm		IPR004148 (PFAM)
Intestine and Hemoymph	g1494.t1	---NA---	0		no IPS match
Intestine and Hemoymph	g15004.t1	protein fam38b	F:mechanically-gated ion channel activity; C:integral to membrane; P:ion transport		IPR027272 (PANTHER); SignalP-NN(euk) (SIGNALP), tmhmm (TMHMM)
Intestine and Hemoymph	g15020.t1	nuclear receptor-binding protein	F:ATP binding; P:protein phosphorylation; F:serine-type endopeptidase inhibitor activity; F:protein tyrosine kinase activity	0	IPR000719 (PFAM); IPR002223 (PRINTS); IPR002290 (SMART); IPR006149 (PFAM); IPR006150 (SMART); IPR011009 (SUPERFAMILY); IPR020635 (SMART); IPR020901 (PROSITE); G3DSA:1.10.510.10 (GENE3D), G3DSA:3.30.200.20 (GENE3D), PTHR10083 (PANTHER), PTHR10083:SF115 (PANTHER)
Intestine and Hemoymph	g15031.t1	dihydroorotate dehydrogenase mitochondrial	C:organelle inner membrane; P:'de novo' pyrimidine nucleobase biosynthetic process; P:oxidation-reduction process; F:dihydroorotate oxidase activity; P:UMP biosynthetic process	EC:1.3.99.11	IPR001295 (PROSITE); IPR005719 (TIGRFAMs); IPR012135 (PIR); IPR013785 (G3DSA:3.20.20.GENE3D); PTHR11938 (PANTHER), PTHR11938:SF7 (PANTHER), tmhmm (TMHMM), SSF51395 (SUPERFAMILY)
Intestine and Hemoymph	g15190.t1	ser thr protein phosphatase family protein	F:hydrolase activity		IPR004843 (PFAM); IPR006186 (PRINTS); G3DSA:3.60.21.10 (GENE3D), PTHR11668 (PANTHER), SSF56300 (SUPERFAMILY)
Intestine and Hemoymph	g15218.t1	mitochondrial carrier homolog 2	C:membrane; C:intracellular membrane-bounded organelle	0	IPR018108 (PFAM); IPR023395 (G3DSA:1.50.40.GENE3D); PTHR10780 (PANTHER), PTHR10780:SF2 (PANTHER)
Intestine and Hemoymph	g15226.t1	eukaryotic translation initiation factor 5	P:embryo development; P:regulation of growth rate; C:protein complex; P:molting cycle, protein-based cuticle; P:larval development; P:endocytosis; F:translation initiation factor activity; F:protein binding; P:RNA metabolic process; C:ribosome; P:regulation of translational initiation	EC:3.6.5.3	IPR002735 (PFAM); IPR003307 (PFAM); IPR016021 (G3DSA:1.25.40.GENE3D); IPR016024 (SUPERFAMILY); IPR016189 (G3DSA:3.30.30.GENE3D); IPR016190 (SUPERFAMILY); PTHR23001 (PANTHER), PTHR23001:SF1 (PANTHER)
Intestine and Hemoymph	g15242.t1	transmembrane protein 55b-like	C:cell part	0	IPR019178 (PANTHER); PTHR21014:SF0 (PANTHER), tmhmm (TMHMM)
Intestine and Hemoymph	g15251.t1	hypothetical protein LOAG_04533 [Loa loa]	F:binding	0	SignalP-NN(euk) (SIGNALP)
Intestine and Hemoymph	g15307.t1	actin-depolymerizing factor isoform c	P:larval development; P:multicellular organismal aging; P:actin filament polymerization; F:actin binding; C:actin cytoskeleton; P:genitalia development; P:embryo development; P:actin filament depolymerization	0	IPR002108 (PFAM); IPR017904 (PANTHER); G3DSA:3.40.20.10 (GENE3D), PTHR11913:SF12 (PANTHER), SSF55753 (SUPERFAMILY)
Intestine and Hemoymph	g15372.t1	retinol dehydrogenase 13	P:metabolic process; F:oxidoreductase activity	0	IPR002198 (PFAM); IPR002347 (PRINTS); IPR016040 (G3DSA:3.40.50.GENE3D); PTHR24320 (PANTHER), PTHR24320:SF0 (PANTHER), tmhmm (TMHMM), SSF51735 (SUPERFAMILY)
Intestine and Hemoymph	g15405.t1	peroxisomal multifunctional enzyme type 2 isoform 2	F:steroid dehydrogenase activity, acting on the CH-OH group of donors, NAD or NADP as acceptor; P:multicellular organismal aging; P:lipid transport; P:fatty acid beta-oxidation; F:protein binding; F:lipid transporter activity; P:steroid biosynthetic process; C:peroxisomal part; P:response to stress; F:hydro-lyase activity; F:sterol binding	EC:4.2.1.0	IPR002539 (PFAM); IPR003033 (PFAM); IPR027090 (PTHR13078:PANTHER); G3DSA:3.10.129.10 (GENE3D), G3DSA:3.30.1050.10 (GENE3D), PTHR13078 (PANTHER), PF13452 (PFAM), SSF54637 (SUPERFAMILY)
Intestine and Hemoymph	g15451.t1	histone h3	C:intracellular membrane-bounded organelle; C:nucleosome; F:DNA binding; P:nucleosome assembly; F:protein heterodimerization activity	0	IPR000164 (PRINTS); IPR007125 (PFAM); IPR009072 (G3DSA:1.10.20.GENE3D)
Intestine and Hemoymph	g15566.t1	histone	P:central nervous system development; P:meiosis; P:regulation of cell morphogenesis; C:nuclear lumen; P:response to endogenous stimulus; P:larval development; P:cellular response to stress; P:multicellular organismal aging; P:regulation of growth rate; P:hemostasis; P:embryo development; C:nucleosome; F:DNA binding; P:nucleosome assembly; F:protein heterodimerization activity	0	IPR000164 (PRINTS); IPR007125 (PFAM); IPR009072 (G3DSA:1.10.20.GENE3D)
Intestine and Hemoymph	g15639.t1	chondroitin proteoglycan 4	0		SignalP-NN(euk) (SIGNALP)
Intestine and Hemoymph	g15671.t1	protein tumorous imaginal mitochondrial-like	P:embryo development; P:larval development; F:heat shock protein binding; F:unfolded protein binding; P:protein folding	0	IPR001305 (G3DSA:2.10.230.GENE3D); IPR001623 (PRINTS); IPR002939 (PFAM); IPR008971 (SUPERFAMILY); IPR018253 (PROSITE); G3DSA:2.60.260.20 (GENE3D), PTHR24076 (PANTHER), PTHR24076:SF0 (PANTHER)
Intestine and Hemoymph	g15792.t1	cop9 signalosome complex subunit 4	F:small protein activating enzyme activity; C:protein complex; P:compound eye morphogenesis; F:regulatory region DNA binding; P:regulation of protein stability; P:negative regulation of cellular catabolic process; P:protein modification by small protein removal; P:G2 DNA damage checkpoint; F:protein binding	0	IPR000717 (PFAM); IPR011991 (G3DSA:1.10.10.GENE3D); PTHR10855 (PANTHER), PTHR10855:SF2 (PANTHER), SSF46785 (SUPERFAMILY)
Intestine and Hemoymph	g15933.t1	large subunit ribosomal protein 9	P:embryo development; P:multicellular organismal aging; P:anatomical structure morphogenesis; P:response to stress; P:larval development; F:structural constituent of ribosome; C:ribosome; P:translation; F:rRNA binding; P:ribosome biogenesis	0	IPR000702 (PIR); IPR002359 (PROSITE); IPR020040 (G3DSA:3.90.930.GENE3D); PTHR11655:SF2 (PANTHER)
Intestine and Hemoymph	g15962.t1	dihydropteridine reductase	P:metabolic process; F:binding; F:oxidoreductase activity, acting on the CH-NH group of donors, NAD or NADP as acceptor	EC:1.5.1.0	IPR002198 (PFAM); IPR016040 (G3DSA:3.40.50.GENE3D); IPR020904 (PROSITE); PTHR15104 (PANTHER), PTHR15104:SF0 (PANTHER), SSF51735 (SUPERFAMILY)
Intestine and Hemoymph	g16070.t1	archain 1	P:molting cycle, protein-based cuticle; P:larval development; P:Golgi transport vesicle coating; F:protein binding; P:intracellular protein transport; C:clathrin adaptor complex; C:COPI vesicle coat	0	IPR008968 (PFAM); IPR027059 (PANTHER); G3DSA:2.60.40.1170 (GENE3D), PTHR10121:SF0 (PANTHER)
Intestine and Hemoymph	g16079.t1	cre-fbn-1 protein	F:protein binding; F:calcium ion binding		IPR000152 (PROSITE); IPR000742 (SMART); IPR001881 (PFAM); IPR009030 (SUPERFAMILY); IPR013032 (PFAM); IPR018097 (PROSITE); IPR024731 (PFAM); PD968187 (PRODOM), G3DSA:2.10.25.10 (GENE3D), PTHR24034 (PANTHER), SSF57196 (SUPERFAMILY)
Intestine and Hemoymph	g16125.t1	poly binding protein 8	F:nucleic acid binding; F:nucleotide binding		IPR000504 (PFAM); IPR012677 (G3DSA:3.30.70.GENE3D); IPR019424 (PFAM); PTHR24011 (PANTHER), PF14259 (PFAM), tmhmm (TMHMM), SSF54928 (SUPERFAMILY)
Intestine and Hemoymph	g1898.t1	succinate dehydrogenase cytochrome b560 subunit	C:mitochondrial respiratory chain; P:respiratory electron transport chain; P:regulation of growth rate; P:endocytosis; F:iron ion binding; P:embryo development; F:succinate dehydrogenase activity; C:succinate dehydrogenase complex; F:electron carrier activity; P:electron transport; P:oxidative phosphorylation; P:benzoate metabolic process; P:reductive tricarboxylic acid cycle	0	IPR000701 (PFAM); IPR014314 (TIGRFAMs); IPR014361 (PIR); IPR018495 (PROSITE); G3DSA:1.20.1300.10 (GENE3D), PTHR10978 (PANTHER), tmhmm (TMHMM), SSF81343 (SUPERFAMILY)
Intestine and Hemoymph	g2.t1	atlastin-1 isoform b	C:intrinsic to membrane; P:organelle organization; P:protein oligomerization; P:cell morphogenesis involved in neuron differentiation; C:Golgi cisterna; P:purine ribonucleoside triphosphate catabolic process; C:cell projection; F:protein binding; C:organelle membrane; C:endomembrane system; C:vesicular fraction; F:GTPase activity; F:GTP binding	EC:3.6.1.15	IPR003191 (PFAM); IPR015894 (PFAM); IPR027417 (SUPERFAMILY); G3DSA:1.20.1000.10 (GENE3D), G3DSA:3.40.50.300 (GENE3D), PTHR10751 (PANTHER), PTHR10751:SF3 (PANTHER), tmhmm (TMHMM)
Intestine and Hemoymph	g213.t1	hypothetical protein WUBG_08389 [Wuchereria bancrofti]	F:protein binding		IPR015915 (G3DSA:2.120.10.GENE3D); SSF117281 (SUPERFAMILY)
Intestine and Hemoymph	g2172.t1	glycyl-trna synthetase	F:protein binding; P:diadenosine polyphosphate biosynthetic process; C:membrane; F:ATP binding; F:glycine-tRNA ligase activity; P:glycyl-tRNA aminoacylation; P:glycine metabolic process; P:L-serine metabolic process; P:threonine metabolic process; C:glycine-tRNA ligase complex	0	IPR000738 (PFAM); IPR002314 (PFAM); IPR002315 (PRINTS); IPR004154 (G3DSA:3.40.50.GENE3D); IPR006195 (PROFILE); IPR009068 (G3DSA:1.10.287.GENE3D); IPR027031 (PANTHER); G3DSA:3.30.930.10 (GENE3D), PTHR10745:SF0 (PANTHER), SSF55681 (SUPERFAMILY)
Intestine and Hemoymph	g2181.t1	protein isoform a	F:G-protein coupled receptor activity; P:G-protein coupled receptor signaling pathway; C:integral to membrane		IPR001828 (PFAM); IPR017978 (PFAM); G3DSA:3.40.50.2300 (GENE3D), SignalP-NN(euk) (SIGNALP), tmhmm (TMHMM), SSF53822 (SUPERFAMILY)
Intestine and Hemoymph	g2276.t1	2-amino-3-ketobutyrate coenzyme a ligase	F:pyridoxal phosphate binding; F:glycine C-acetyltransferase activity; P:glycine metabolic process; P:L-serine metabolic process; P:threonine metabolic process; P:acyl-carrier-protein biosynthetic process	0	IPR004839 (PFAM); IPR011282 (TIGRFAMs); IPR015421 (G3DSA:3.40.640.GENE3D); IPR015422 (G3DSA:3.90.1150.GENE3D); IPR015424 (SUPERFAMILY); PTHR13693 (PANTHER), PTHR13693:SF14 (PANTHER)
Intestine and Hemoymph	g2327.t1	hom-c transcription factor	P:regionalization; P:multicellular organismal reproductive behavior; P:cell motility; P:small GTPase mediated signal transduction; P:chemotaxis; P:cellular membrane fusion; P:vulval development; P:transcription, DNA-dependent; P:cell fate specification; F:sequence-specific DNA binding transcription factor activity; F:sequence-specific DNA binding; C:transcription factor complex;	0	IPR001356 (PFAM); IPR009057 (G3DSA:1.10.10.GENE3D); IPR017970 (PROSITE); IPR017995 (PRINTS); IPR020479 (PRINTS); PTHR24326 (PANTHER), PTHR24326:SF0 (PANTHER)
Intestine and Hemoymph	g2348.t1	brain tumor protein	P:posttranscriptional gene silencing by RNA; C:intracellular part; F:zinc ion binding; F:protein binding	0	IPR000315 (PFAM); IPR001258 (PFAM); IPR003649 (SMART); IPR011042 (G3DSA:2.120.10.GENE3D); IPR013017 (PROFILE); PTHR24103 (PANTHER), PTHR24103:SF1 (PANTHER), SSF101898 (SUPERFAMILY)
Intestine and Hemoymph	g2393.t1	paraspeckle component 1	P:central nervous system development; P:vulval development; P:tissue morphogenesis; F:nucleic acid binding; F:nucleotide binding	0	IPR000504 (PFAM); IPR012677 (G3DSA:3.30.70.GENE3D); IPR012975 (PFAM); PTHR23189 (PANTHER), PTHR23189:SF12 (PANTHER), SSF54928 (SUPERFAMILY)
Intestine and Hemoymph	g2451.t1	cre-nlp-36 protein	0		SignalP-NN(euk) (SIGNALP), tmhmm (TMHMM)
Intestine and Hemoymph	g2540.t1	cre-vps-16 protein	P:protein-based cuticle development; P:nuclear migration; C:intracellular membrane-bounded organelle; P:multicellular organismal reproductive behavior; P:microtubule polymerization or depolymerization; C:cytoplasmic part; P:genitalia development; P:embryo development; P:intracellular protein transport; P:cell redox homeostasis	0	IPR006925 (PFAM); IPR006926 (PFAM); IPR012336 (G3DSA:3.40.30.GENE3D); IPR013766 (PFAM); IPR016534 (PTHR12811:PANTHER); PTHR12811 (PANTHER)
Intestine and Hemoymph	g2570.t1	gtp-binding nuclear protein ran	P:transcription, DNA-dependent; P:RNA transport; F:phospholipase activity; P:larval development; F:transcription cofactor activity; P:intracellular steroid hormone receptor signaling pathway; C:chromosomal part; P:protein targeting; P:microtubule polymerization or depolymerization; C:pigment granule; C:nuclear envelope; F:steroid hormone receptor binding; P:embryo development; P:female gamete gen…	EC:3.6.1.15	IPR001806 (PFAM); IPR002041 (PRINTS); IPR003578 (SMART); IPR003579 (SMART); IPR005225 (TIGRFAMs); IPR020849 (SMART); IPR027417 (SUPERFAMILY); G3DSA:3.40.50.300 (GENE3D), PTHR24071 (PANTHER)
Intestine and Hemoymph	g279.t1	ww domain-binding protein 2	P:endocytosis; F:binding	0	IPR004182 (PFAM); IPR018826 (PFAM); PTHR31606 (PANTHER), SSF50729 (SUPERFAMILY)
Intestine and Hemoymph	g2828.t1	usp6 n-terminal-like	P:regulation of Rab GTPase activity; F:Rab GTPase activator activity; C:intracellular	0	IPR000195 (PFAM); G3DSA:1.10.8.270 (GENE3D), PTHR22957 (PANTHER), PTHR22957:SF46 (PANTHER), tmhmm (TMHMM)
Intestine and Hemoymph	g2846.t1	sodium potassium calcium exchanger 2	P:response to stimulus; P:regulation of biological quality; F:sodium ion transmembrane transporter activity; F:protein binding; C:cell part; P:neurological system process; C:integral to membrane; P:transmembrane transport; P:sodium ion transport	0	IPR004481 (PANTHER); IPR004837 (PFAM); PTHR10846:SF4 (PANTHER), SignalP-NN(euk) (SIGNALP), tmhmm (TMHMM)
Intestine and Hemoymph	g2887.t1	trp channel protein nanchung	C:primary cilium; F:protein binding; F:ion channel activity; P:ion transport; P:transmembrane transport; C:integral to membrane	0	IPR002110 (PFAM); IPR005821 (PFAM); IPR020683 (G3DSA:1.25.40.GENE3D); IPR024862 (PANTHER); PTHR10582:SF16 (PANTHER), tmhmm (TMHMM)
Intestine and Hemoymph	g2962.t1	mif4g domain containing protein	F:DNA binding; F:RNA binding; F:protein binding; P:RNA metabolic process		IPR003890 (PFAM); IPR016021 (G3DSA:1.25.40.GENE3D); IPR016024 (SUPERFAMILY); PTHR23253 (PANTHER), PTHR23253:SF9 (PANTHER), SignalP-NN(euk) (SIGNALP)
Intestine and Hemoymph	g3011.t1	udp- c	P:protein glycosylation; F:galactosyltransferase activity; C:membrane		IPR002659 (PANTHER)
Intestine and Hemoymph	g342.t1	-bisphosphoglycerate-independent phosphoglycerate mutase	P:multicellular organismal reproductive behavior; P:larval development; P:multicellular organismal aging; F:phosphoglycerate mutase activity; P:regulation of growth rate; P:anatomical structure morphogenesis; P:embryo development; C:cytoplasm; F:manganese ion binding; P:gluconeogenesis; P:glycolysis	EC:5.4.2.1	IPR005995 (PIR); IPR006124 (PFAM); IPR011258 (G3DSA:3.40.1450.GENE3D); IPR017849 (G3DSA:3.40.720.GENE3D); IPR017850 (SUPERFAMILY); PTHR31637 (PANTHER)
Intestine and Hemoymph	g362.t1	protein kinase shaggy-like	F:ATP binding; P:protein phosphorylation; F:protein serine/threonine kinase activity; F:protein tyrosine kinase activity; P:serine family amino acid metabolic process	0	IPR000719 (PFAM); IPR002290 (SMART); IPR008271 (PROSITE); IPR011009 (SUPERFAMILY); IPR017441 (PROSITE); IPR020635 (SMART); G3DSA:1.10.510.10 (GENE3D), G3DSA:3.30.200.20 (GENE3D), PTHR24057 (PANTHER)
Intestine and Hemoymph	g3634.t1	atp synthase subunit d	P:larval development; C:microtubule cytoskeleton; P:genitalia development; P:multicellular organismal aging; P:regulation of growth rate; C:mitochondrial proton-transporting ATP synthase complex; P:embryo development; F:hydrogen ion transmembrane transporter activity; P:ATP synthesis coupled proton transport	0	IPR008689 (PFAM); PTHR12700 (PANTHER), PTHR12700:SF3 (PANTHER)
Intestine and Hemoymph	g3720.t1	transmembrane and coiled-coil domains protein 1	P:cellular component assembly involved in morphogenesis; C:membrane	0	IPR002809 (PFAM); IPR008559 (PIR); SignalP-NN(euk) (SIGNALP), tmhmm (TMHMM)
Intestine and Hemoymph	g3834.t1	protein del-7	F:sodium channel activity; P:sodium ion transport; C:membrane	0	IPR001873 (PANTHER); G3DSA:1.10.287.770 (GENE3D), PTHR11690:SF53 (PANTHER), tmhmm (TMHMM)
Intestine and Hemoymph	g3864.t1	acetolactate synthase-like protein	F:catalytic activity; P:embryo development; F:magnesium ion binding; F:thiamine pyrophosphate binding	0	IPR000399 (PROSITE); IPR011766 (PFAM); IPR012000 (PFAM); IPR012001 (PFAM); G3DSA:3.40.50.1220 (GENE3D), G3DSA:3.40.50.970 (GENE3D), PTHR18968 (PANTHER), PTHR18968:SF72 (PANTHER), SignalP-NN(euk) (SIGNALP), SSF52467 (SUPERFAMILY), SSF52518 (SUPERFAMILY)
Intestine and Hemoymph	g3921.t1	cuticular collagen	C:intrinsic to membrane; C:proteinaceous extracellular matrix; P:regulation of growth rate; P:anatomical structure morphogenesis; F:structural constituent of cuticle	0	IPR002486 (PFAM); IPR008160 (PFAM); PTHR24023 (PANTHER), PTHR24023:SF270 (PANTHER), SignalP-NN(euk) (SIGNALP), tmhmm (TMHMM)
Intestine and Hemoymph	g4032.t1	pore-forming protein	0		IPR008138 (PFAM); IPR008139 (SMART); IPR011001 (G3DSA:1.10.225.GENE3D); PTHR11480 (PANTHER), SignalP-NN(euk) (SIGNALP), tmhmm (TMHMM)
Intestine and Hemoymph	g4169.t1	protein cutl-13	0		IPR001507 (PFAM); PTHR22907 (PANTHER), PTHR22907:SF0 (PANTHER), SignalP-NN(euk) (SIGNALP), tmhmm (TMHMM)
Intestine and Hemoymph	g4357.t1	prefoldin subunit 3	P:protein folding; C:membrane-bounded organelle; C:prefoldin complex; F:unfolded protein binding	0	IPR004127 (PFAM); IPR009053 (SUPERFAMILY); IPR016655 (PANTHER); G3DSA:1.10.287.370 (GENE3D)
Intestine and Hemoymph	g4367.t1	protoheme ix farnesyltransferase	C:mitochondrion; C:integral to membrane; F:protoheme IX farnesyltransferase activity; P:heme O biosynthetic process	0	IPR000537 (PFAM); IPR006369 (TIGRFAMs); PTHR11048 (PANTHER), tmhmm (TMHMM)
Intestine and Hemoymph	g4399.t1	domain containing protein	C:neuron projection; P:axonogenesis; F:transferase activity; P:regulation of cellular component size; P:genitalia development; P:regulation of multicellular organismal process; P:positive regulation of growth; P:embryo development; P:apoptotic process; P:positive regulation of cellular process; P:regulation of cellular component organization; F:Rho guanyl-nucleotide exchange factor activity; C:cy…	0	IPR000219 (G3DSA:1.20.900.GENE3D); IPR001251 (SMART); IPR001849 (SMART); IPR002017 (PFAM); IPR011993 (G3DSA:2.30.29.GENE3D); IPR018159 (SMART); G3DSA:1.20.58.60 (GENE3D), PTHR26199 (PANTHER), PTHR26199:SF1 (PANTHER), PF13716 (PFAM), SSF46966 (SUPERFAMILY), SSF50729 (SUPERFAMILY)
Intestine and Hemoymph	g4423.t1	60s acidic ribosomal protein p1	P:embryo development; F:binding; F:structural constituent of ribosome; C:ribosome; P:translational elongation; P:ribosome biogenesis	EC:3.6.5.3	IPR001813 (PFAM); IPR001859 (PRINTS); PTHR21141 (PANTHER)
Intestine and Hemoymph	g4507.t1	protein wago-1	F:protein binding; F:nucleic acid binding		IPR003100 (PFAM); IPR003165 (PFAM); IPR012337 (SUPERFAMILY); G3DSA:2.170.260.10 (GENE3D), G3DSA:3.30.420.10 (GENE3D), PTHR22891 (PANTHER), PTHR22891:SF0 (PANTHER)
Intestine and Hemoymph	g4578.t1	---NA---	0		SignalP-NN(euk) (SIGNALP), tmhmm (TMHMM)
Intestine and Hemoymph	g4826.t1	mitochondrial fission process protein 1-like	C:organelle inner membrane; F:transition metal ion binding; C:intracellular membrane-bounded organelle; P:cellular process; F:hydro-lyase activity	EC:4.2.1.0	IPR019560 (PFAM); PTHR11001 (PANTHER), PTHR11001:SF0 (PANTHER)
Intestine and Hemoymph	g484.t1	nadh dehydrogenase	P:embryo development; P:regulation of growth rate; P:multicellular organismal aging; F:binding; P:biosynthetic process; P:cellular metabolic process; F:oxidoreductase activity, acting on the CH-OH group of donors, NAD or NADP as acceptor; P:larval development; P:primary metabolic process; P:endocytosis	EC:1.1.1.0	IPR016040 (G3DSA:3.40.50.GENE3D); PTHR12126 (PANTHER), PTHR12126:SF1 (PANTHER), PF13460 (PFAM), SSF51735 (SUPERFAMILY)
Intestine and Hemoymph	g5009.t1	macrophage migration inhibitory factor	P:cellular metabolic process; P:response to stimulus; P:positive regulation of cellular process	0	IPR001398 (PRODOM); IPR014347 (SUPERFAMILY); G3DSA:3.30.429.10 (GENE3D)
Intestine and Hemoymph	g5030.t1	thymosin beta-4	F:actin binding; C:cytoplasm; P:cytoskeleton organization		IPR001152 (G3DSA:1.20.5.GENE3D); PTHR20940 (PANTHER)
Intestine and Hemoymph	g5183.t1	---NA---	F:metal ion binding; F:catalytic activity		IPR011237 (G3DSA:3.30.830.GENE3D); IPR011249 (SUPERFAMILY); PTHR11851 (PANTHER), PTHR11851:SF64 (PANTHER)
Intestine and Hemoymph	g5187.t1	chch domain containing protein	0		IPR010625 (PFAM); PTHR21622 (PANTHER)
Intestine and Hemoymph	g5217.t1	---NA---
Intestine and Hemoymph	g5260.t1	---NA---	0		no IPS match
Intestine and Hemoymph	g5365.t1	vacuolar h	P:larval development; P:posttranscriptional gene silencing by RNA; P:regulation of growth rate; P:embryo development; C:vacuolar proton-transporting V-type ATPase complex; P:female gamete generation; P:multicellular organism growth; P:molting cycle, protein-based cuticle; P:juvenile hormone biosynthetic process; F:ATPase activity, coupled to transmembrane movement of ions, phosphorylative mechani…	0	IPR004907 (PANTHER); G3DSA:1.20.1460.10 (GENE3D), G3DSA:3.30.70.100 (GENE3D), SSF118203 (SUPERFAMILY)
Intestine and Hemoymph	g5536.t1	nadh dehydrogenase	P:regulation of growth rate; P:multicellular organismal aging; P:small molecule metabolic process; P:cellular metabolic process; P:larval development; F:methyltransferase activity	EC:2.1.1.0	PTHR12964 (PANTHER)
Intestine and Hemoymph	g5594.t1	elongation factor 1 beta	F:translation elongation factor activity; C:eukaryotic translation elongation factor 1 complex; C:ribosome; P:regulation of translational elongation	EC:3.6.5.3	IPR001326 (PROSITE); IPR014038 (PFAM); IPR014717 (G3DSA:3.30.70.GENE3D); IPR018940 (PFAM); PTHR11595 (PANTHER)
Intestine and Hemoymph	g5615.t1	tyrosine-protein kinase abl-1	F:ATP binding; P:protein phosphorylation; F:protein binding; F:non-membrane spanning protein tyrosine kinase activity	EC:2.7.10.0	IPR000719 (PROFILE); IPR000980 (PRINTS); IPR001245 (PRINTS); IPR001452 (PFAM); IPR002290 (SMART); IPR008266 (PROSITE); IPR011009 (SUPERFAMILY); IPR015015 (PFAM); IPR017441 (PROSITE); IPR020635 (SMART); G3DSA:1.10.510.10 (GENE3D), G3DSA:1.20.120.330 (GENE3D), G3DSA:2.30.30.40 (GENE3D), G3DSA:3.30.200.20 (GENE3D), PTHR24418 (PANTHER), PTHR24418:SF11 (PANTHER), SSF55550 (SUPERFAMILY)
Intestine and Hemoymph	g5659.t1	btb poz domain-containing protein kctd12-like	F:protein binding; P:protein homooligomerization	0	IPR000210 (SMART); IPR003131 (PFAM); IPR011333 (G3DSA:3.30.710.GENE3D); PTHR14499 (PANTHER), PTHR14499:SF11 (PANTHER)
Intestine and Hemoymph	g6108.t1	eukaryotic translation initiation factor 6	P:translation; P:larval development; F:translation factor activity, nucleic acid binding; P:regulation of growth rate; P:endocytosis; C:nucleus; P:embryo development; P:mature ribosome assembly; F:ribosome binding; C:ribosome;	EC:3.6.5.3	IPR002769 (PIR); G3DSA:3.75.10.10 (GENE3D), PTHR10784:SF0 (PANTHER), SSF55909 (SUPERFAMILY)
Intestine and Hemoymph	g6297.t1	---NA---	0		SignalP-NN(euk) (SIGNALP)
Intestine and Hemoymph	g6389.t1	---NA---	0		SignalP-NN(euk) (SIGNALP)
Intestine and Hemoymph	g6466.t1	cop9 signalosome complex subunit 2	C:protein complex; P:multicellular organismal reproductive behavior; C:nuclear lumen; P:protein deneddylation; P:transcription, DNA-dependent; P:embryo development; F:protein kinase activity; F:ATP binding; P:protein phosphorylation	0	IPR000719 (PFAM); IPR002290 (SMART); IPR011009 (SUPERFAMILY); IPR017441 (PROSITE); G3DSA:1.10.510.10 (GENE3D), G3DSA:3.30.200.20 (GENE3D), PTHR10678 (PANTHER), PTHR10678:SF3 (PANTHER), tmhmm (TMHMM)
Intestine and Hemoymph	g6479.t1	adipocyte plasma membrane-associated protein	C:cell part; F:strictosidine synthase activity; P:terpenoid biosynthetic process; P:indole biosynthetic process	0	IPR011042 (G3DSA:2.120.10.GENE3D); IPR018119 (PFAM); PTHR10426 (PANTHER), SignalP-NN(euk) (SIGNALP), tmhmm (TMHMM), SSF63829 (SUPERFAMILY)
Intestine and Hemoymph	g6505.t1	loc397919 protein	F:nucleic acid binding; F:nucleotide binding	0	IPR000504 (SMART); IPR012677 (G3DSA:3.30.70.GENE3D); PTHR24622 (PANTHER), PTHR24622:SF35 (PANTHER), SSF54928 (SUPERFAMILY)
Intestine and Hemoymph	g7070.t1	cytoplasmic intermediate filament protein	P:protein-based cuticle development; F:binding; P:molting cycle, protein-based cuticle; C:protein complex; P:larval development; P:multicellular organismal aging; P:endocytosis; P:anatomical structure morphogenesis; C:intracellular part; P:embryo development; F:structural molecule activity	0	IPR001322 (PFAM); IPR001664 (PANTHER); IPR016044 (PFAM); IPR016451 (PIR); IPR018039 (PROSITE); G3DSA:1.20.5.170 (GENE3D), G3DSA:2.60.40.1260 (GENE3D), SSF74853 (SUPERFAMILY)
Intestine and Hemoymph	g7088.t1	cold-shock dna-binding domain-containing protein	P:transcription, DNA-dependent; C:intracellular membrane-bounded organelle; F:DNA binding	0	IPR002059 (PRINTS); IPR011129 (SMART); IPR012340 (G3DSA:2.40.50.GENE3D); IPR019844 (PROSITE); PTHR11544 (PANTHER), PTHR11544:SF6 (PANTHER)
Intestine and Hemoymph	g7234.t1	t-complex protein 1 subunit zeta	P:'de novo' protein folding; P:embryo development; P:genitalia development; P:multicellular organismal aging; C:protein complex; C:cytoplasmic part; P:larval development; F:ATP binding; F:unfolded protein binding	0	IPR002194 (PROSITE); IPR002423 (PANTHER); IPR012722 (PTHR11353:PANTHER); IPR017998 (PRINTS); IPR027409 (G3DSA:3.50.7.GENE3D); IPR027410 (G3DSA:3.30.260.GENE3D); IPR027413 (G3DSA:1.10.560.GENE3D); SSF54849 (SUPERFAMILY)
Intestine and Hemoymph	g7263.t1	sepiapterin reductase	P:metabolic process; F:oxidoreductase activity		IPR002198 (PFAM); IPR002347 (PRINTS); IPR016040 (G3DSA:3.40.50.GENE3D); PTHR24318 (PANTHER), PTHR24318:SF0 (PANTHER), SSF51735 (SUPERFAMILY)
Intestine and Hemoymph	g7472.t1	mannose-1-phosphate guanyltransferase beta	C:intracellular membrane-bounded organelle; F:mannose-phosphate guanylyltransferase activity; P:larval development; P:multicellular organismal aging; F:guanyl ribonucleotide binding; P:endocytosis; P:embryo development; P:protein N-linked glycosylation	0	IPR001451 (PFAM); IPR005835 (PFAM); IPR011004 (SUPERFAMILY); IPR018357 (PROSITE); G3DSA:2.160.10.10 (GENE3D), G3DSA:3.90.550.10 (GENE3D), PTHR22572 (PANTHER), PTHR22572:SF15 (PANTHER), SSF53448 (SUPERFAMILY)
Intestine and Hemoymph	g7507.t1	e3 ufm1-protein ligase 1 homolog	F:ligase activity		IPR018611 (PFAM); PTHR31057 (PANTHER), PTHR31057:SF0 (PANTHER)
Intestine and Hemoymph	g751.t1	hypothetical protein LOAG_02530 [Loa loa]	0		no IPS match
Intestine and Hemoymph	g7596.t1	4-aminobutyrate aminotransferase	C:protein complex; P:neurotransmitter metabolic process; F:identical protein binding; F:enzyme binding; C:mitochondrial part; P:cellular amino acid catabolic process; P:adult behavior; F:4-aminobutyrate transaminase activity; P:gamma-aminobutyric acid metabolic process; F:pyridoxal phosphate binding; P:alanine metabolic process; P:aspartate metabolic process; P:beta-alanine metabolic process	EC:2.6.1.0	IPR004631 (PTHR11986:PANTHER); IPR005814 (PANTHER); IPR015421 (G3DSA:3.40.640.GENE3D); IPR015422 (G3DSA:3.90.1150.GENE3D); IPR015424 (SUPERFAMILY); PIRSF000521 (PIR)
Intestine and Hemoymph	g7603.t1	kap family p-loop domain containing protein	C:cell part; P:cellular process; F:protein binding	0	IPR002110 (SMART); IPR011646 (PFAM); IPR020683 (G3DSA:1.25.40.GENE3D); PTHR24173 (PANTHER), PTHR24173:SF2 (PANTHER), tmhmm (TMHMM)
Intestine and Hemoymph	g7616.t1	e3 ubiquitin-protein ligase huwe1	F:ubiquitin-protein ligase activity; C:intracellular; F:binding; P:protein ubiquitination		IPR000569 (PFAM); IPR010309 (PFAM); IPR010314 (PFAM); IPR016024 (SUPERFAMILY); IPR025527 (PFAM); G3DSA:3.30.2160.10 (GENE3D), PTHR11254 (PANTHER), PTHR11254:SF67 (PANTHER)
Intestine and Hemoymph	g7798.t1	metallo-beta-lactamase domain-containing protein 1-like	F:hydrolase activity		IPR001279 (G3DSA:3.60.15.GENE3D); IPR001283 (PANTHER); IPR014044 (G3DSA:3.40.33.GENE3D); PTHR10334:SF11 (PANTHER), SSF56281 (SUPERFAMILY)
Intestine and Hemoymph	g8020.t1	serine threonine-protein phosphatase pp1-gamma catalytic subunit-like isoform 1	F:cation binding; P:molting cycle, protein-based cuticle; P:multicellular organismal reproductive behavior; P:chromosome segregation; C:intracellular non-membrane-bounded organelle; P:M phase of mitotic cell cycle; F:phosphatase activity; P:chromatin organization; C:nuclear envelope; P:embryo development	EC:3.1.3.0	IPR004843 (PFAM); IPR006186 (PRINTS); G3DSA:3.60.21.10 (GENE3D), PTHR11668 (PANTHER), PTHR11668:SF74 (PANTHER), SSF56300 (SUPERFAMILY)
Intestine and Hemoymph	g810.t1	protein hum- isoform a	F:protein binding; F:motor activity; F:ATP binding; C:myosin complex	0	IPR000048 (PFAM); IPR000857 (PFAM); IPR001452 (SMART); IPR001609 (PRINTS); IPR011511 (PFAM); IPR027417 (SUPERFAMILY); G3DSA:2.30.30.40 (GENE3D), PTHR13140 (PANTHER), PTHR13140:SF13 (PANTHER), SSF54236 (SUPERFAMILY)
Intestine and Hemoymph	g8269.t1	cyclin-dependent kinase 5 activator	P:synaptic transmission; F:transferase activity, transferring phosphorus-containing groups; C:cyclin-dependent protein kinase 5 holoenzyme complex; F:cyclin-dependent protein kinase 5 activator activity; P:regulation of protein kinase activity	0	IPR004944 (PANTHER); IPR013763 (G3DSA:1.10.472.GENE3D); PTHR23401:SF0 (PANTHER)
Intestine and Hemoymph	g8660.t1	---NA---
Intestine and Hemoymph	g8678.t1	eukaryotic translation initiation factor 3 subunit f	P:translation; C:protein complex; P:larval development; P:multicellular organismal aging; F:translation factor activity, nucleic acid binding; P:regulation of growth rate; P:endocytosis; P:anatomical structure morphogenesis; P:genitalia development; F:protein binding; C:ribosome;	EC:3.6.5.3	IPR000555 (PFAM); IPR024969 (PFAM); PTHR10540 (PANTHER), PTHR10540:SF6 (PANTHER)
Intestine and Hemoymph	g8693.t1	mediator of rna polymerase ii transcription subunit 14-like	P:multicellular organismal process; P:developmental process; F:RNA polymerase II transcription cofactor activity; P:regulation of transcription from RNA polymerase II promoter; C:mediator complex	0	IPR013947 (PFAM); PTHR12809 (PANTHER), PTHR12809:SF2 (PANTHER)
Intestine and Hemoymph	g8723.t1	---NA---	0		SignalP-NN(euk) (SIGNALP), tmhmm (TMHMM)
Intestine and Hemoymph	g8752.t1	cob yrinic acid -diamide mitochondrial-like	P:cobalamin metabolic process; F:transferase activity, transferring alkyl or aryl (other than methyl) groups; F:adenyl ribonucleotide binding	0	IPR016030 (PRODOM); PTHR12213 (PANTHER), PTHR12213:SF0 (PANTHER), SignalP-NN(euk) (SIGNALP)
Intestine and Hemoymph	g8775.t1	histone h2b	C:nucleosome; F:DNA binding; C:nucleus; P:nucleosome assembly; F:protein heterodimerization activity	0	IPR000558 (PRINTS); IPR007125 (PFAM); IPR009072 (G3DSA:1.10.20.GENE3D)
Intestine and Hemoymph	g9007.t1	---NA---	0		SignalP-NN(euk) (SIGNALP), tmhmm (TMHMM)
Intestine and Hemoymph	g9047.t1	enolase	P:larval development; P:multicellular organism growth; P:multicellular organismal aging; P:regulation of growth rate; P:endocytosis; P:genitalia development; P:embryo development; C:phosphopyruvate hydratase complex; F:magnesium ion binding; F:phosphopyruvate hydratase activity; P:glycolysis; P:tryptophan biosynthetic process; P:gluconeogenesis; P:tyrosine biosynthetic process; P:L-phenylalanine …	EC:4.2.1.0	IPR000941 (PRINTS); IPR020809 (PROSITE); IPR020810 (PFAM); IPR020811 (PFAM); G3DSA:3.20.20.120 (GENE3D), G3DSA:3.30.390.10 (GENE3D), SSF51604 (SUPERFAMILY), SSF54826 (SUPERFAMILY)
Intestine and Hemoymph	g9059.t1	ladder protein	F:protein binding		IPR000742 (SMART); IPR002049 (PFAM); G3DSA:2.10.25.10 (GENE3D), PTHR10574 (PANTHER), PTHR10574:SF20 (PANTHER), SignalP-NN(euk) (SIGNALP), SSF57196 (SUPERFAMILY)
Intestine and Hemoymph	g9110.t1	protein sulp-6	C:plasma membrane part; F:secondary active sulfate transmembrane transporter activity; P:sulfate transport; P:transmembrane transport; C:integral to membrane	0	IPR001902 (TIGRFAMs); IPR002645 (G3DSA:3.30.750.GENE3D); IPR011547 (PFAM); PTHR11814 (PANTHER), PTHR11814:SF10 (PANTHER), PF13792 (PFAM), tmhmm (TMHMM)
Intestine and Hemoymph	g9167.t1	zinc finger protein	C:cell part; F:zinc ion binding; F:nucleic acid binding	0	IPR007087 (PFAM); IPR013087 (G3DSA:3.30.160.GENE3D); IPR015880 (SMART); PTHR23233 (PANTHER), PTHR23233:SF1 (PANTHER), PF13465 (PFAM), SSF57667 (SUPERFAMILY)
Intestine and Hemoymph	g9207.t1	voltage-dependent anion channel 1	F:binding; C:mitochondrial matrix; C:mitochondrial outer membrane; F:voltage-gated anion channel activity; P:regulation of anion transport; P:transmembrane transport	0	IPR001925 (PRINTS); IPR023614 (G3DSA:2.40.160.GENE3D); IPR027246 (PFAM); PTHR11743 (PANTHER), PTHR11743:SF8 (PANTHER)
Intestine and Hemoymph	g9289.t1	protein tom- isoform e	P:synaptic vesicle exocytosis; C:protein complex; P:larval development; P:endocytosis; F:protein binding	0	IPR000664 (PRINTS); IPR001680 (PFAM); IPR013577 (PFAM); IPR015943 (G3DSA:2.130.10.GENE3D); IPR017986 (SUPERFAMILY); G3DSA:1.20.5.110 (GENE3D), PTHR10241 (PANTHER), PTHR10241:SF7 (PANTHER)
Intestine and Hemoymph	g9307.t1	hypothetical protein LOAG_05514 [Loa loa]	F:structural constituent of ribosome; P:translation; C:ribosome; C:intracellular		no IPS match
Intestine and Hemoymph	g9379.t1	beta- -n-acetylgalactosaminyltransferase bre-4	P:regulation of Notch signaling pathway; P:anatomical structure formation involved in morphogenesis; F:cation binding; F:UDP-glycosyltransferase activity; C:intrinsic to membrane; P:response to chemical stimulus; P:carbohydrate metabolic process	0	IPR003859 (PRINTS); G3DSA:3.90.550.10 (GENE3D), PTHR19300:SF7 (PANTHER), PF13733 (PFAM), SignalP-NN(euk) (SIGNALP), tmhmm (TMHMM), SSF53448 (SUPERFAMILY)
Intestine and Hemoymph	g9449.t1	ribosomal protein s21	F:nucleic acid binding		IPR006021 (G3DSA:2.40.50.GENE3D); tmhmm (TMHMM)
Intestine and Hemoymph	g9466.t1	uncharacterized protein loc576686 isoform 1	0		PTHR21974 (PANTHER)
Intestine and Hemoymph	g9586.t1	17-beta-hydroxysteroid dehydrogenase type 6	P:metabolic process; F:oxidoreductase activity	0	IPR002198 (PRINTS); IPR002347 (PRINTS); IPR016040 (G3DSA:3.40.50.GENE3D); IPR020904 (PROSITE); PTHR24316 (PANTHER), PTHR24316:SF40 (PANTHER), SignalP-NN(euk) (SIGNALP), SSF51735 (SUPERFAMILY)
Intestine and Hemoymph	g961.t1	dna topoisomerase 2	F:DNA topoisomerase type II (ATP-hydrolyzing) activity; F:ATP binding; C:chromosome; P:DNA topological change		IPR001154 (PRINTS); IPR001241 (PRINTS); IPR002205 (PFAM); IPR003594 (G3DSA:3.30.565.GENE3D); IPR006171 (PFAM); IPR013506 (PFAM); IPR013757 (G3DSA:1.10.268.GENE3D); IPR013758 (G3DSA:3.90.199.GENE3D); IPR013759 (G3DSA:3.40.50.GENE3D); IPR013760 (SUPERFAMILY); IPR014721 (G3DSA:3.30.230.GENE3D); IPR018522 (PROSITE); IPR020568 (SUPERFAMILY); IPR024946 (G3DSA:3.30.1360.GENE3D); G3DSA:3.30.1490.30 (GENE…
Intestine and Hemoymph	g9655.t1	growth hormone-inducible transmembrane protein	C:integral to membrane; C:membrane		IPR006214 (PANTHER); PTHR23291:SF1 (PANTHER), tmhmm (TMHMM)
Intestine and Hemoymph	g9658.t1	rab small monomeric gtpase	F:GTP binding; P:small GTPase mediated signal transduction; F:GTPase activity; P:GTP catabolic process; P:intracellular protein transport; P:nucleocytoplasmic transport; C:intracellular; C:membrane	0	IPR001806 (PRINTS); IPR002041 (SMART); IPR003578 (SMART); IPR003579 (SMART); IPR005225 (TIGRFAMs); IPR020849 (SMART); IPR027417 (SUPERFAMILY); G3DSA:3.40.50.300 (GENE3D), PTHR24073 (PANTHER), PTHR24073:SF57 (PANTHER), PS51419 (PROFILE)
Intestine and Hemoymph	g984.t1	protein isoform a	F:binding; C:integral to membrane	0	IPR002781 (PFAM); PTHR31154 (PANTHER), tmhmm (TMHMM)
Intestine and Hemoymph	gb11386	---NA---	0		no IPS match
Intestine and Hemoymph	gb12074	---NA---	0		no IPS match
Intestine and Hemoymph	gb14712	---NA---	0		no IPS match
Intestine and Hemoymph	gb15639	---NA---	0		no IPS match
Intestine and Hemoymph	gb16021	---NA---	0		no IPS match
Intestine and Hemoymph	gb17442	---NA---	0		no IPS match
Intestine and Hemoymph	gb19466	---NA---	0		no IPS match
Intestine and Hemoymph	gb20695	---NA---	0		no IPS match
Intestine and Hemoymph	gb21661	---NA---	0		no IPS match
Intestine and Hemoymph	gb24004	---NA---	0		no IPS match
Intestine and Hemoymph	gb2654	---NA---	0		no IPS match
Intestine and Hemoymph	gb30628	---NA---	0		no IPS match
Intestine and Hemoymph	gb32093	---NA---	0		no IPS match
Intestine and Hemoymph	gb5790	---NA---	0		no IPS match
Intestine and Hemoymph	gb7795	---NA---	0		no IPS match
Intestine and Hemoymph	gb8088	---NA---	0		no IPS match
Intestine and Hemoymph	gb862	---NA---	0		no IPS match
Intestine and Hemoymph	gc6184	---NA---	0		no IPS match
Intestine and Hemoymph	gc8679	---NA---	0		no IPS match
