# Supplementary material for: Signatures of co-evolutionary host-pathogen interactions in the genome of the entomopathogenic nematode Steinernema carpocapsae
Source: BMC Evol Biol. 2017 Apr 26;17:108. doi: 10.1186/s12862-017-0935-x (PMC5405473; doi:10.1186/s12862-017-0935-x)
Supplement: Supplementary file 10 — Non-differentially expressed proteins in S. carpocapsae infective juveniles induced with insect tissues. (XLSX 232 kb) [file 12862_2017_935_MOESM10_ESM.xlsx]

## Sheet: Hoja8 (2)
Additional File 10. Non-differentially expressed proteins in S. carpocapsae infective juveniles induced with insect tissues
Sequence Name	Sequence Description	GOs	Enzyme Codes	InterProScan
g1.t1	protein unc- isoform f	P:regulation of growth; P:cellular process; P:multicellular organismal process; F:protein binding; P:locomotion; P:anatomical structure morphogenesis	0	no IPS match
g10000.t1	---NA---	0		tmhmm (TMHMM)
g1004.t1	protein sqrd- isoform b	F:oxidoreductase activity; P:oxidation-reduction process		IPR015904 (PANTHER); IPR023753 (PFAM); G3DSA:3.50.50.60 (GENE3D), PS51257 (PROFILE), SSF51905 (SUPERFAMILY)
g10041.t1	---NA---	0		SignalP-NN(euk) (SIGNALP), tmhmm (TMHMM)
g10050.t1	ribosomal protein l12	P:embryo development; P:regulation of growth rate; P:secretion; P:larval development; P:endocytosis; F:structural constituent of ribosome; C:ribosome; P:translation; P:ribosome biogenesis	0	IPR000911 (PANTHER); IPR020783 (G3DSA:1.10.10.GENE3D); IPR020784 (G3DSA:3.30.1550.GENE3D); PTHR11661:SF2 (PANTHER)
g10051.t1	ubiquitin fusion degradation protein ufd1 containing protein	F:binding; P:larval development; P:multicellular organismal aging; P:regulation of growth rate; C:endoplasmic reticulum membrane; P:misfolded or incompletely synthesized protein catabolic process; P:embryo development; P:ubiquitin-dependent protein catabolic process	0	IPR004854 (PANTHER)
g10052.t1	myosin heavy chain	P:multicellular organismal reproductive behavior; P:muscle system process; F:structural molecule activity; P:larval development; P:axonogenesis; P:skeletal myofibril assembly; P:eating behavior; P:locomotion; F:actin binding; F:motor activity; P:embryo development; P:endocytosis; P:second-messenger-mediated signaling; C:muscle myosin complex; C:sarcomere; F:ATP binding	0	IPR001609 (PRINTS); IPR002928 (PFAM); IPR004009 (PFAM); IPR009053 (SUPERFAMILY); IPR010978 (SUPERFAMILY); IPR027401 (G3DSA:4.10.270.GENE3D); IPR027417 (SUPERFAMILY); G3DSA:1.20.5.340 (GENE3D), PTHR13140 (PANTHER), PTHR13140:SF106 (PANTHER), SignalP-NN(euk) (SIGNALP)
g10066.t1	heat shock protein	P:response to stress; P:response to heat		IPR002068 (PFAM); IPR008978 (SUPERFAMILY); G3DSA:2.60.40.790 (GENE3D), PTHR11527 (PANTHER), PTHR11527:SF31 (PANTHER)
g10073.t1	rab-like protein 5	F:GTP binding; P:small GTPase mediated signal transduction		IPR001806 (PFAM); IPR027417 (SUPERFAMILY); G3DSA:3.40.50.300 (GENE3D), PTHR24073 (PANTHER), PTHR24073:SF1 (PANTHER)
g10074.t1	---NA---	F:calcium ion binding		IPR002048 (PROFILE); IPR011992 (G3DSA:1.10.238.GENE3D); SSF47473 (SUPERFAMILY)
g10078.t1	carboxypeptidase a1-like	C:cell fraction; P:proteolysis; F:metallocarboxypeptidase activity; F:zinc ion binding	0	IPR000834 (PRINTS); IPR003146 (G3DSA:3.30.70.GENE3D); IPR009020 (SUPERFAMILY); G3DSA:3.40.630.10 (GENE3D), PTHR11705 (PANTHER), SignalP-NN(euk) (SIGNALP), tmhmm (TMHMM), SSF53187 (SUPERFAMILY)
g1008.t1	cdgsh iron sulfur domain-containing protein 2 homolog	F:iron-sulfur cluster binding; C:intracellular membrane-bounded organelle	0	IPR006622 (SMART); IPR018967 (PFAM); PTHR13680 (PANTHER), PTHR13680:SF3 (PANTHER), SignalP-NN(euk) (SIGNALP), tmhmm (TMHMM)
g10094.t1	deoxyribonuclease ii family protein	P:multicellular organismal aging; C:lytic vacuole; P:DNA catabolic process, endonucleolytic; F:deoxyribonuclease II activity	EC:3.1.22.0	IPR004947 (PANTHER); tmhmm (TMHMM)
g10099.t1	protein	F:serine-type endopeptidase inhibitor activity		IPR002223 (G3DSA:4.10.410.GENE3D); PTHR10083 (PANTHER), PTHR10083:SF93 (PANTHER)
g10100.t1	17-beta-hydroxysteroid dehydrogenase type 6	P:metabolic process; F:oxidoreductase activity	0	IPR002198 (PRINTS); IPR002347 (PRINTS); IPR016040 (G3DSA:3.40.50.GENE3D); IPR020904 (PROSITE); PTHR24316 (PANTHER), PTHR24316:SF40 (PANTHER), SignalP-NN(euk) (SIGNALP), tmhmm (TMHMM), SSF51735 (SUPERFAMILY)
g10105.t1	protein hsp-6	C:intracellular membrane-bounded organelle; F:oxidoreductase activity, acting on the CH-CH group of donors, NAD or NADP as acceptor; P:larval development; P:cellular component morphogenesis; P:multicellular organismal aging; P:regulation of growth rate; P:embryo development; P:ER-nucleus signaling pathway; F:ATP binding; P:protein folding; F:unfolded protein binding	EC:1.3.1.0	IPR012725 (TIGRFAMs); IPR013126 (PRINTS); IPR018181 (PROSITE); G3DSA:1.20.1270.10 (GENE3D), G3DSA:2.60.34.10 (GENE3D), G3DSA:3.30.30.30 (GENE3D), G3DSA:3.30.420.40 (GENE3D), G3DSA:3.90.640.10 (GENE3D), PTHR19375 (PANTHER), PTHR19375:SF1 (PANTHER), SSF100920 (SUPERFAMILY), SSF100934 (SUPERFAMILY), SSF53067 (SUPERFAMILY)
g10110.t1	aspartate aminotransferase	F:transferase activity; P:biosynthetic process; F:pyridoxal phosphate binding	0	IPR004838 (PROSITE); IPR004839 (PFAM); IPR015421 (G3DSA:3.40.640.GENE3D); IPR015422 (G3DSA:3.90.1150.GENE3D); IPR015424 (SUPERFAMILY); PTHR11751 (PANTHER)
g10119.t1	cuticle collagen lon-3	F:structural constituent of cuticle	0	IPR002486 (PFAM); IPR008160 (PFAM); PTHR24023 (PANTHER), SignalP-NN(euk) (SIGNALP), tmhmm (TMHMM)
g10120.t1	protein lon-3	P:multicellular organism growth; F:binding; C:collagen and cuticulin-based cuticle extracellular matrix part; P:anatomical structure morphogenesis; F:structural constituent of cuticle	0	IPR002486 (PFAM); IPR008160 (PFAM); PTHR24023 (PANTHER), SignalP-NN(euk) (SIGNALP), tmhmm (TMHMM)
g10121.t1	protein lon-3	P:multicellular organism growth; F:binding; C:collagen and cuticulin-based cuticle extracellular matrix part; P:multicellular organismal reproductive behavior; P:anatomical structure morphogenesis; P:molting cycle, collagen and cuticulin-based cuticle; P:multicellular organismal development; F:structural constituent of cuticle	0	IPR002486 (PFAM); IPR008160 (PFAM); PTHR24023 (PANTHER), SignalP-NN(euk) (SIGNALP), tmhmm (TMHMM)
g10123.t1	small heat shock protein	F:protein binding	0	IPR001436 (PRINTS); IPR002068 (PFAM); IPR008978 (SUPERFAMILY); G3DSA:2.60.40.790 (GENE3D), PTHR11527 (PANTHER), PTHR11527:SF28 (PANTHER)
g10124.t1	peptidase family m1 containing protein	P:proteolysis; F:metallopeptidase activity; F:zinc ion binding	0	IPR001930 (PANTHER); IPR014782 (PRINTS); IPR024571 (PFAM); G3DSA:1.10.390.10 (GENE3D), SignalP-NN(euk) (SIGNALP), tmhmm (TMHMM), SSF55486 (SUPERFAMILY), SSF63737 (SUPERFAMILY)
g10140.t1	eukaryotic translation initiation factor 3 subunit k	F:translation initiation factor activity; C:eukaryotic translation initiation factor 3 complex; P:regulation of translational initiation; F:ribosome binding; C:ribosome	0	IPR005062 (PFAM); IPR009374 (PANTHER); IPR011991 (G3DSA:1.10.10.GENE3D); IPR016020 (G3DSA:1.25.40.GENE3D); IPR016024 (SUPERFAMILY); SSF46785 (SUPERFAMILY)
g10146.t1	---NA---	0		SignalP-NN(euk) (SIGNALP)
g10155.t1	---NA---	0		SignalP-NN(euk) (SIGNALP), tmhmm (TMHMM)
g10156.t1	26s protease regulatory subunit s10b	F:DNA helicase activity; P:DNA metabolic process; P:larval development; C:proteasome regulatory particle; P:multicellular organismal aging; P:regulation of growth rate; P:anatomical structure morphogenesis; P:embryo development; F:ATP binding; C:cytoplasm; P:protein catabolic process; C:replication fork	0	IPR003593 (SMART); IPR003959 (PFAM); IPR003960 (PROSITE); IPR005937 (TIGRFAMs); IPR027417 (SUPERFAMILY); G3DSA:1.10.8.60 (GENE3D), G3DSA:3.40.50.300 (GENE3D), PTHR23073 (PANTHER), PTHR23073:SF10 (PANTHER)
g10159.t1	mif4g domain containing protein	P:regulation of cellular protein metabolic process; P:translation; P:reproduction; P:multicellular organismal development; F:DNA binding; F:RNA binding; F:protein binding; P:RNA metabolic process	EC:3.6.5.3	IPR003890 (PFAM); IPR016021 (G3DSA:1.25.40.GENE3D); IPR016024 (SUPERFAMILY); PTHR23253 (PANTHER), SSF81995 (SUPERFAMILY)
g10170.t1	dolichyl pyrophosphate man9 c2 alpha- -glucosyltransferase-like	C:endoplasmic reticulum membrane		IPR004856 (PANTHER); PTHR12413:SF0 (PANTHER), tmhmm (TMHMM)
g10173.t1	v-type proton atpase subunit f 1-like	F:hydrogen ion transmembrane transporter activity; P:molting cycle, protein-based cuticle; P:larval development; C:proton-transporting V-type ATPase complex; F:cation-transporting ATPase activity; P:endocytosis; P:embryo development; P:ATP hydrolysis coupled proton transport	0	IPR005772 (PIR); IPR008218 (G3DSA:3.40.50.GENE3D); PTHR13861:SF0 (PANTHER)
g10175.t1	epidermal growth factor receptor substrate 15-like 1	F:protein binding; F:calcium ion binding		IPR000261 (SMART); IPR002048 (PROFILE); IPR011992 (G3DSA:1.10.238.GENE3D); IPR018247 (PROSITE); PTHR11216 (PANTHER), PTHR11216:SF34 (PANTHER), PF12763 (PFAM), SSF47473 (SUPERFAMILY)
g1018.t1	dna-directed rna polymerases and iii subunit rpabc1	P:embryo development; P:genitalia development; F:DNA binding; F:DNA-directed RNA polymerase activity; C:nucleolus; P:purine nucleobase metabolic process; P:pyrimidine nucleobase metabolic process; P:transcription, DNA-dependent	0	IPR000783 (PRODOM); IPR005571 (G3DSA:3.40.1340.GENE3D); IPR014381 (PIR); IPR020608 (PROSITE); PTHR10535 (PANTHER), PTHR10535:SF0 (PANTHER)
g10181.t1	---NA---
g10197.t1	transthyretin-like protein 5	C:extracellular space		IPR001534 (PANTHER); SignalP-NN(euk) (SIGNALP)
g10202.t1	transthyretin-like protein 5	P:metabolic process; P:multicellular organismal aging; C:extracellular space	0	IPR001534 (PANTHER); SignalP-NN(euk) (SIGNALP), tmhmm (TMHMM)
g10203.t1	transthyretin-like protein 5	C:extracellular space		IPR001534 (PANTHER)
g10204.t1	dehydrogenase reductase sdr family member 1	P:metabolic process; F:oxidoreductase activity	0	IPR002198 (PRINTS); IPR002347 (PRINTS); IPR016040 (G3DSA:3.40.50.GENE3D); PTHR24322 (PANTHER), PTHR24322:SF73 (PANTHER), SSF51735 (SUPERFAMILY)
g10227.t1	gut esterase 1	P:multicellular organismal process; C:intracellular membrane-bounded organelle; C:cytoplasmic part; F:carboxylic ester hydrolase activity	0	IPR002018 (PFAM); IPR019826 (PROSITE); G3DSA:3.40.50.1820 (GENE3D), PTHR11559 (PANTHER), tmhmm (TMHMM), SSF53474 (SUPERFAMILY)
g10228.t1	kap beta 3 protein	C:cell part; P:transport; F:protein binding	0	IPR000357 (PFAM); IPR011989 (G3DSA:1.25.10.GENE3D); IPR016024 (SUPERFAMILY); PTHR10527 (PANTHER), PTHR10527:SF5 (PANTHER)
g1023.t1	cortactin	C:cytoplasm; F:protein binding; C:ruffle; C:cytoskeleton; C:lamellipodium	0	IPR000108 (PRINTS); IPR001452 (PRINTS); IPR003134 (PFAM); IPR015503 (PTHR10829:PANTHER); G3DSA:2.30.30.40 (GENE3D), PTHR10829 (PANTHER)
g10232.t1	60s acidic ribosomal protein p0	F:binding; F:carbon-oxygen lyase activity; P:ribosome biogenesis; F:structural constituent of ribosome; C:ribosome; P:translational elongation	EC:3.6.5.3	IPR001790 (PFAM); IPR001813 (PFAM); PTHR21141 (PANTHER), PTHR21141:SF3 (PANTHER)
g10238.t1	amp-binding enzyme family protein	F:catalytic activity; P:metabolic process; F:protein binding		IPR000873 (PFAM); IPR002035 (G3DSA:3.40.50.GENE3D); IPR020845 (PROSITE); G3DSA:2.30.38.10 (GENE3D), G3DSA:3.30.300.30 (GENE3D), G3DSA:3.40.50.980 (GENE3D), PTHR24096 (PANTHER), PTHR24096:SF0 (PANTHER), PF13768 (PFAM), SignalP-NN(euk) (SIGNALP), tmhmm (TMHMM), SSF53300 (SUPERFAMILY), SSF56801 (SUPERFAMILY)
g1024.t1	nadh dehydrogenase	P:embryo development; P:establishment of localization; P:larval development; P:generation of precursor metabolites and energy; C:mitochondrial respiratory chain complex I	0	IPR026627 (PANTHER); PTHR15223:SF0 (PANTHER)
g10247.t1	---NA---	0		IPR007284 (PFAM); SignalP-NN(euk) (SIGNALP)
g10280.t1	---NA---	0		SignalP-NN(euk) (SIGNALP)
g10284.t1	kh domain containing protein	F:RNA binding	0	IPR004087 (SMART); IPR004088 (PFAM); G3DSA:3.30.1370.10 (GENE3D), PTHR10288 (PANTHER), PTHR10288:SF38 (PANTHER), SSF54791 (SUPERFAMILY)
g10290.t1	isoform c	F:magnesium ion binding; F:ribose phosphate diphosphokinase activity; P:nucleotide biosynthetic process; P:pentose-phosphate shunt; P:purine nucleobase metabolic process		IPR005946 (TIGRFAMs); G3DSA:3.40.50.2020 (GENE3D), PTHR10210 (PANTHER), PTHR10210:SF33 (PANTHER), PF13793 (PFAM), SSF53271 (SUPERFAMILY)
g10314.t1	aldo keto reductase family protein	P:eating behavior; F:oxidoreductase activity; P:oxidation-reduction process	0	IPR001395 (PANTHER); IPR018170 (PROSITE); IPR020471 (PRINTS); IPR023210 (G3DSA:3.20.20.GENE3D); PTHR11732:SF34 (PANTHER)
g10315.t1	aldo keto reductase family protein	P:eating behavior; F:oxidoreductase activity; P:oxidation-reduction process	0	IPR001395 (PANTHER); IPR018170 (PROSITE); IPR020471 (PRINTS); IPR023210 (G3DSA:3.20.20.GENE3D); PTHR11732:SF34 (PANTHER)
g10323.t1	heat repeat-containing protein 7a	F:binding		IPR011989 (G3DSA:1.25.10.GENE3D); IPR016024 (SUPERFAMILY); PTHR23120 (PANTHER), PTHR23120:SF0 (PANTHER)
g10324.t1	stomatin-like protein 2	C:cell part; C:membrane	0	IPR001107 (PFAM); IPR001972 (PRINTS); PTHR10264:SF24 (PANTHER), SSF117892 (SUPERFAMILY)
g10327.t1	ck1 ttbkl protein kinase	P:lipid localization; F:ATP binding; P:protein phosphorylation; F:protein serine/threonine kinase activity; P:serine family amino acid metabolic process	0	IPR000719 (PFAM); IPR002290 (SMART); IPR008271 (PROSITE); IPR011009 (SUPERFAMILY); G3DSA:1.10.510.10 (GENE3D), G3DSA:3.30.200.20 (GENE3D), PTHR11909 (PANTHER), PTHR11909:SF19 (PANTHER)
g10328.t1	laminin subunit alpha-1	P:larval development; P:multicellular organism growth; P:anatomical structure morphogenesis; F:receptor binding; C:laminin-1 complex; P:regulation of cell adhesion; P:regulation of cell migration; P:regulation of embryonic development; P:signal transduction	0	IPR000034 (PFAM); IPR000742 (SMART); IPR001791 (PFAM); IPR002049 (PFAM); IPR008211 (PFAM); IPR008985 (SUPERFAMILY); IPR009254 (PFAM); IPR010307 (PFAM); IPR013032 (PROSITE); IPR013320 (G3DSA:2.60.120.GENE3D); IPR018031 (SMART); PR00011 (PRINTS), G3DSA:2.10.25.10 (GENE3D), PTHR10574 (PANTHER), PTHR10574:SF110 (PANTHER), SignalP-NN(euk) (SIGNALP), tmhmm (TMHMM), SSF57196 (SUPERFAMILY)
g10332.t1	glyoxalase domain-containing protein 4	P:multicellular organismal aging; P:cellular aldehyde metabolic process	0	G3DSA:3.10.180.10 (GENE3D), PTHR10374 (PANTHER), PTHR10374:SF2 (PANTHER), SSF54593 (SUPERFAMILY)
g10333.t1	coiled-coil-helix-coiled-coil-helix domain-containing protein mitochondrial-like	0		IPR010625 (PFAM); PTHR13523 (PANTHER)
g10337.t1	---NA---
g10338.t1	protein fnci- isoform b	P:DNA repair		IPR026171 (PANTHER); PTHR21818:SF0 (PANTHER)
g10341.t1	protein maco-1	C:integral to membrane		IPR019130 (PFAM); PTHR13289 (PANTHER), PTHR13289:SF0 (PANTHER), SignalP-NN(euk) (SIGNALP), tmhmm (TMHMM)
g10347.t1	hypothetical protein CAEBREN_19929 [Caenorhabditis brenneri]	F:binding; F:cytochrome-c oxidase activity; P:mitochondrial electron transport, cytochrome c to oxygen; P:proton transport; C:respiratory chain complex IV	0	IPR004202 (PANTHER); IPR023284 (G3DSA:4.10.49.GENE3D); PTHR13313:SF0 (PANTHER), tmhmm (TMHMM)
g1036.t1	protein trcs-2	0		no IPS match
g10367.t1	protein cyp- isoform a	P:multicellular organismal aging; F:catalytic activity; F:electron carrier activity; F:heme binding; P:oxidation-reduction process; P:electron transport	0	IPR001128 (PRINTS); IPR002401 (PRINTS); IPR017972 (PROSITE); PTHR24300 (PANTHER), SignalP-NN(euk) (SIGNALP), tmhmm (TMHMM)
g10370.t1	eukaryotic initiation factor 4a	P:embryo development; P:regulation of growth rate; P:lipid localization; F:translation factor activity, nucleic acid binding; P:multicellular organismal aging; P:larval development; P:translation; F:ATP binding; F:ATP-dependent helicase activity; C:ribosome;	EC:3.6.5.3	IPR000629 (PROSITE); IPR001650 (PFAM); IPR011545 (PFAM); IPR014001 (SMART); IPR014014 (PROFILE); IPR027417 (SUPERFAMILY); G3DSA:3.40.50.300 (GENE3D), PTHR24031 (PANTHER), PTHR24031:SF84 (PANTHER)
g10377.t1	cre-cyp-34a4 protein	F:electron carrier activity; F:heme binding; P:oxidation-reduction process; P:ubiquitin-dependent protein catabolic process; P:electron transport		IPR001128 (PRINTS); IPR001232 (SMART); IPR002401 (PRINTS); IPR011333 (G3DSA:3.30.710.GENE3D); IPR016072 (SUPERFAMILY); IPR016073 (PFAM); IPR017972 (PROSITE); PTHR24300 (PANTHER), SignalP-NN(euk) (SIGNALP)
g10390.t1	u2 small nuclear ribonucleoprotein b	P:embryo development; P:posttranscriptional gene silencing by RNA; P:cell proliferation; P:meiosis; P:developmental process involved in reproduction; P:larval development; F:nucleotide binding; F:snRNA binding	0	IPR000504 (PFAM); IPR012677 (G3DSA:3.30.70.GENE3D); IPR024888 (PANTHER); PTHR10501:SF2 (PANTHER), SSF54928 (SUPERFAMILY)
g10395.t1	protein transport protein sec24c	P:larval development; P:endocytosis; F:protein binding; P:intracellular protein transport; P:ER to Golgi vesicle-mediated transport; F:zinc ion binding; C:COPII vesicle coat	0	IPR002035 (G3DSA:3.40.50.GENE3D); IPR006895 (PFAM); IPR006896 (PFAM); IPR006900 (PFAM); IPR007123 (PFAM); IPR012990 (PFAM); G3DSA:2.60.40.1670 (GENE3D), G3DSA:3.40.20.10 (GENE3D), PTHR13803 (PANTHER), PTHR13803:SF0 (PANTHER), SSF53300 (SUPERFAMILY), SSF81995 (SUPERFAMILY), SSF82754 (SUPERFAMILY)
g10398.t1	slit-robo rho gtpase-activating protein 1	P:positive regulation of Rho GTPase activity; F:Rho GTPase activator activity; F:binding; P:chromosome segregation; P:cell cycle phase; C:intracellular; P:signal transduction	0	IPR000198 (G3DSA:1.10.555.GENE3D); IPR001060 (PFAM); IPR008936 (SUPERFAMILY); PTHR14166 (PANTHER), PTHR14166:SF2 (PANTHER)
g10411.t1	trna pseudouridine synthase d	P:pseudouridine synthesis; F:RNA binding; F:pseudouridine synthase activity		IPR001656 (PANTHER); IPR011760 (PROFILE); IPR017091 (PIR); IPR020103 (SUPERFAMILY); IPR020119 (PROSITE)
g10418.t1	peptidase family m3 containing protein	F:metalloendopeptidase activity; P:proteolysis	0	IPR001567 (PFAM); IPR024077 (G3DSA:1.10.1370.GENE3D); IPR024079 (G3DSA:3.40.390.GENE3D); PTHR11804 (PANTHER), PTHR11804:SF4 (PANTHER), SSF55486 (SUPERFAMILY)
g10424.t1	snornp protein gar1	P:ribosome biogenesis; F:ion channel activity; F:snoRNA binding; P:snRNA pseudouridine synthesis; F:pseudouridine synthase activity; C:box H/ACA snoRNP complex; P:ion transport	0	IPR007504 (PFAM); IPR009000 (SUPERFAMILY); IPR021154 (PRODOM); G3DSA:2.40.10.230 (GENE3D)
g10425.t1	ubiquitin-like-conjugating enzyme atg3	P:cellular catabolic process; P:organelle organization; P:protein modification by small protein conjugation; F:protein binding; C:cytoplasmic part; C:ubiquitin ligase complex; F:small conjugating protein ligase activity; P:protein transport	0	IPR007134 (PFAM); IPR007135 (PFAM); IPR019461 (PFAM); PTHR12866 (PANTHER)
g10426.t1	anion exchange protein 3-like	F:inorganic anion exchanger activity; C:integral to membrane; P:chloride transport; P:bicarbonate transport	0	IPR003020 (PRINTS); IPR011531 (PFAM); IPR013769 (G3DSA:3.40.1100.GENE3D); IPR016152 (SUPERFAMILY); G3DSA:1.10.287.570 (GENE3D), tmhmm (TMHMM)
g10431.t1	n-alpha-acetyltransferase auxiliary subunit-like	F:transferase activity		IPR001163 (PFAM); IPR006649 (SMART); IPR010920 (SUPERFAMILY); G3DSA:2.30.30.100 (GENE3D), PTHR15588 (PANTHER)
g10433.t1	amp-binding enzyme family protein	F:catalytic activity; P:metabolic process		IPR000873 (PFAM); IPR020845 (PROSITE); G3DSA:2.30.38.10 (GENE3D), G3DSA:3.30.300.30 (GENE3D), G3DSA:3.40.50.980 (GENE3D), PTHR24096 (PANTHER), SSF56801 (SUPERFAMILY)
g10450.t1	isocitrate dehydrogenase gamma subunit	F:magnesium ion binding; F:NAD binding; F:isocitrate dehydrogenase (NAD+) activity; P:tricarboxylic acid cycle	0	IPR001804 (PANTHER); IPR004434 (TIGRFAMs); IPR019818 (PROSITE); IPR024084 (G3DSA:3.40.718.GENE3D); PTHR11835:SF28 (PANTHER), SignalP-NN(euk) (SIGNALP), SSF53659 (SUPERFAMILY)
g10454.t1	cytoplasmic fmr1-interacting	F:binding; P:cell motility; P:larval development; C:plasma membrane part; P:chemotaxis; P:body morphogenesis; P:regulation of growth rate; P:genitalia development; P:embryo development	0	IPR008081 (PRINTS); IPR009828 (PFAM); PTHR12195:SF0 (PANTHER)
g10503.t1	beta-galactosidase precursor	F:monosaccharide binding; C:lytic vacuole; C:cell fraction; P:galactose metabolic process; F:beta-galactosidase activity; P:glycosaminoglycan catabolic process; P:glycosphingolipid metabolic process; C:beta-galactosidase complex; P:glycerolipid metabolic process	0	IPR001944 (PRINTS); IPR008979 (G3DSA:2.60.120.GENE3D); IPR013781 (G3DSA:3.20.20.GENE3D); IPR017853 (SUPERFAMILY); IPR026283 (PIR); PTHR23421:SF14 (PANTHER), SignalP-NN(euk) (SIGNALP)
g10505.t1	small subunit ribosomal protein 7	F:structural constituent of ribosome; C:ribosome; P:translation; P:ribosome biogenesis	0	IPR000554 (PANTHER); PTHR11278:SF0 (PANTHER)
g10512.t1	protein sams- isoform a	F:metal ion binding; P:multicellular organism growth; P:multicellular organismal aging; P:regulation of growth rate; C:intracellular part; F:methionine adenosyltransferase activity; F:ATP binding; P:S-adenosylmethionine biosynthetic process; P:methionine metabolic process	0	IPR002133 (PIR); IPR022628 (PFAM); IPR022629 (PFAM); IPR022630 (PFAM); IPR022631 (PROSITE); IPR022636 (SUPERFAMILY); G3DSA:3.30.300.10 (GENE3D), PTHR11964:SF0 (PANTHER)
g10516.t1	protein inx- isoform b	C:intrinsic to membrane; C:gap junction	0	IPR000990 (PRINTS); PTHR11893:SF0 (PANTHER), SignalP-NN(euk) (SIGNALP), tmhmm (TMHMM)
g10523.t1	sjchgc05781 protein	0		IPR013869 (PFAM); tmhmm (TMHMM)
g10528.t1	lim domain containing protein	P:multicellular organismal aging; P:eating behavior; F:protein binding; C:contractile fiber part; F:zinc ion binding	0	IPR001478 (SMART); IPR001781 (G3DSA:2.10.110.GENE3D); G3DSA:2.30.42.10 (GENE3D), PTHR24214 (PANTHER), PTHR24214:SF9 (PANTHER), SSF57716 (SUPERFAMILY)
g10546.t1	c2 domain containing protein	F:protein binding; F:transporter activity; P:transport; C:synaptic vesicle; C:membrane		IPR000008 (PFAM); IPR001478 (PFAM); IPR001565 (PRINTS); IPR008973 (SUPERFAMILY); IPR018029 (PROFILE); G3DSA:2.30.42.10 (GENE3D), G3DSA:2.60.40.150 (GENE3D), PTHR14113 (PANTHER), PTHR14113:SF5 (PANTHER)
g10562.t1	protein isoform b	F:endopeptidase inhibitor activity		IPR001599 (PFAM); G3DSA:1.50.10.20 (GENE3D), PTHR11412 (PANTHER), PTHR11412:SF58 (PANTHER)
g10583.t1	alpha-methylacyl- racemase	P:cellular lipid metabolic process; C:intracellular membrane-bounded organelle; F:catalytic activity	0	IPR003673 (PANTHER); IPR023606 (G3DSA:3.40.50.GENE3D); SignalP-NN(euk) (SIGNALP)
g10596.t1	phosphoglycerate kinase	F:adenyl ribonucleotide binding; C:intracellular part; F:phosphoglycerate kinase activity; P:glycolysis; P:gluconeogenesis; P:carbon utilization; P:phosphorylation	0	IPR001576 (PRINTS); IPR015824 (G3DSA:3.40.50.GENE3D); IPR015901 (G3DSA:3.40.50.GENE3D); IPR015911 (PROSITE)
g10597.t1	phosphoglycerate kinase	C:intracellular non-membrane-bounded organelle; F:adenyl ribonucleotide binding; F:phosphoglycerate kinase activity; P:glycolysis; P:gluconeogenesis; P:carbon utilization; P:phosphorylation	0	IPR001576 (PRINTS); IPR015824 (G3DSA:3.40.50.GENE3D); IPR015901 (G3DSA:3.40.50.GENE3D); IPR015911 (PROSITE)
g10600.t1	protein	P:regulation of synaptic transmission; F:carboxylesterase activity; F:hydrolase activity		IPR002018 (PFAM); IPR019826 (PROSITE); G3DSA:3.40.50.1820 (GENE3D), PTHR11559 (PANTHER), tmhmm (TMHMM), SSF53474 (SUPERFAMILY)
g10604.t1	hsp20 alpha crystallin family protein	F:binding	0	IPR001436 (PRINTS); IPR002068 (PFAM); IPR008978 (SUPERFAMILY); G3DSA:2.60.40.790 (GENE3D), PTHR11527 (PANTHER), PTHR11527:SF23 (PANTHER)
g10614.t1	---NA---
g10615.t1	---NA---	0		no IPS match
g10638.t1	---NA---	0		no IPS match
g10641.t1	abhydrolase domain-containing protein	F:hydrolase activity; P:proteolysis; F:serine-type peptidase activity		G3DSA:3.40.50.1820 (GENE3D), PTHR12277 (PANTHER), PTHR12277:SF8 (PANTHER), PF12695 (PFAM), SignalP-NN(euk) (SIGNALP), SSF53474 (SUPERFAMILY)
g10642.t1	amino acid permease family protein	P:inorganic anion transport; P:embryo development; F:potassium ion transmembrane transporter activity; C:membrane; P:transmembrane transport; P:potassium ion transport	0	IPR004841 (PFAM); PTHR11827 (PANTHER), PTHR11827:SF5 (PANTHER), tmhmm (TMHMM)
g10650.t1	protein nhr-173	F:sequence-specific DNA binding transcription factor activity; F:steroid hormone receptor activity; P:steroid hormone mediated signaling pathway; F:zinc ion binding; F:sequence-specific DNA binding; C:transcription factor complex; ; P:regulation of transcription, DNA-dependent		IPR000536 (SMART); IPR001628 (PRINTS); IPR008946 (G3DSA:1.10.565.GENE3D); IPR013088 (G3DSA:3.30.50.GENE3D); PTHR24083 (PANTHER), PTHR24083:SF5 (PANTHER), SSF57716 (SUPERFAMILY)
g10664.t1	protein asp- isoform a	P:cellular process; F:binding; F:aspartic-type endopeptidase activity; P:proteolysis	0	IPR001461 (PRINTS); IPR001969 (PROSITE); IPR021109 (G3DSA:2.40.70.GENE3D); PTHR13683:SF145 (PANTHER), SignalP-NN(euk) (SIGNALP)
g10670.t1	protein cpi- isoform a	F:cysteine-type endopeptidase inhibitor activity		IPR000010 (PFAM); IPR027214 (PANTHER); G3DSA:3.10.450.10 (GENE3D), PTHR11413:SF23 (PANTHER), SSF54403 (SUPERFAMILY)
g10675.t1	eukaryotic translation initiation factor 4 gamma	F:DNA binding; F:RNA binding; F:protein binding; P:RNA metabolic process		IPR003890 (PFAM); IPR016021 (G3DSA:1.25.40.GENE3D); IPR016024 (SUPERFAMILY); PTHR23253 (PANTHER)
g10678.t1	calcium-binding protein p22	P:signaling; C:extracellular matrix; F:calcium ion binding	0	IPR002048 (SMART); IPR011992 (G3DSA:1.10.238.GENE3D); IPR018247 (PROSITE); PR01697 (PRINTS), PTHR23056 (PANTHER), PTHR23056:SF4 (PANTHER), SSF47473 (SUPERFAMILY)
g10682.t1	mitotic checkpoint protein bub3	C:nuclear lumen; P:sister chromatid segregation; P:proteasomal ubiquitin-dependent protein catabolic process; P:negative regulation of mitotic metaphase/anaphase transition; P:meiotic cell cycle checkpoint; C:chromosome, centromeric region; P:spindle checkpoint; P:regulation of ubiquitin-protein ligase activity involved in mitotic cell cycle; P:embryo development; ; C:cytoplasmic part; F:protein …	0	IPR001680 (PFAM); IPR015943 (G3DSA:2.130.10.GENE3D); IPR017986 (PROFILE); IPR019775 (PROSITE); IPR020472 (PRINTS); PTHR10971 (PANTHER), PTHR10971:SF5 (PANTHER)
g10685.t1	---NA---	0		no IPS match
g10689.t1	phd-finger family protein	F:sequence-specific DNA binding transcription factor activity; F:sequence-specific DNA binding; F:protein binding; F:zinc ion binding; C:transcription factor complex;		IPR001356 (PFAM); IPR001965 (SMART); IPR009057 (G3DSA:1.10.10.GENE3D); IPR011011 (SUPERFAMILY); IPR013083 (G3DSA:3.30.40.GENE3D); IPR019786 (PROSITE); IPR019787 (PFAM); PTHR13793 (PANTHER), PTHR13793:SF9 (PANTHER), PF13832 (PFAM)
g1069.t1	probable transport protein sec61 alpha subunit	P:embryo development; C:intracellular membrane-bounded organelle; F:protein transmembrane transporter activity; C:intrinsic to membrane; P:intracellular protein transport	0	IPR002208 (PIR); IPR019561 (PFAM); IPR023201 (G3DSA:1.10.3370.GENE3D); PTHR10906:SF4 (PANTHER), SignalP-NN(euk) (SIGNALP), tmhmm (TMHMM)
g10695.t1	proteasome ( macropain) alpha 3	F:protein binding; P:proteasomal ubiquitin-dependent protein catabolic process; P:interphase; P:cell cycle arrest; P:RNA metabolic process; P:regulation of ubiquitin-protein ligase activity involved in mitotic cell cycle; P:apoptotic process; F:threonine-type endopeptidase activity; C:proteasome core complex	0	IPR000426 (PFAM); IPR001353 (PFAM); IPR023332 (PROFILE); G3DSA:3.60.20.10 (GENE3D), PTHR11599 (PANTHER), PTHR11599:SF10 (PANTHER), SSF56235 (SUPERFAMILY)
g10699.t1	eukaryotic peptide chain release factor gtp-binding subunit partial	P:purine ribonucleoside triphosphate catabolic process; F:sulfate adenylyltransferase activity; F:translation termination factor activity; F:GTPase activity; F:GTP binding; C:ribosome; P:regulation of translational termination	EC:3.6.5.3; EC:3.6.1.15	IPR000795 (PRINTS); IPR004160 (PFAM); IPR004161 (PFAM); IPR009000 (SUPERFAMILY); IPR009001 (SUPERFAMILY); IPR027417 (SUPERFAMILY); G3DSA:2.40.30.10 (GENE3D), G3DSA:3.40.50.300 (GENE3D), PTHR23115 (PANTHER), PTHR23115:SF36 (PANTHER)
g10708.t1	Protein Y62H9A.10 [Caenorhabditis elegans]	F:G-protein coupled receptor activity; P:G-protein coupled receptor signaling pathway; C:integral to membrane		IPR000276 (PFAM); G3DSA:1.20.1070.10 (GENE3D), SignalP-NN(euk) (SIGNALP), tmhmm (TMHMM), SSF81321 (SUPERFAMILY)
g10709.t1	cre-hecd-1 protein	F:binding; F:ubiquitin-protein ligase activity; C:intracellular; P:protein ubiquitination	0	IPR000569 (PFAM); G3DSA:3.30.2160.10 (GENE3D), PTHR11254 (PANTHER), PTHR11254:SF75 (PANTHER)
g10712.t1	glutamine synthetase	F:carboxy-lyase activity; C:intracellular membrane-bounded organelle; F:adenyl ribonucleotide binding; F:glutamate-ammonia ligase activity; P:glutamine biosynthetic process; P:peptidoglycan biosynthetic process	EC:4.1.1.0	IPR008146 (PFAM); IPR008147 (PFAM); IPR014746 (G3DSA:3.30.590.GENE3D); IPR027302 (PROSITE); IPR027303 (PROSITE); PTHR20852 (PANTHER), PTHR20852:SF14 (PANTHER), SSF55931 (SUPERFAMILY)
g10716.t1	barrier-to-autointegration factor	P:anatomical structure development; P:multicellular organismal development; C:nuclear part; C:condensed chromosome; P:reproduction; P:organelle organization; F:DNA binding	0	IPR004122 (PRODOM)
g1072.t1	alpha- -mannosyl-glycoprotein 2-beta-n-acetylglucosaminyltransferase	P:embryo development; C:Golgi membrane; P:protein glycosylation; F:acetylglucosaminyltransferase activity	0	IPR004139 (PANTHER); G3DSA:3.10.180.20 (GENE3D), G3DSA:3.90.550.10 (GENE3D), PTHR10468:SF0 (PANTHER), SignalP-NN(euk) (SIGNALP), tmhmm (TMHMM), SSF53448 (SUPERFAMILY)
g10720.t1	lbp bpi cetp c-terminal domain containing protein	F:lipid binding		IPR001124 (PFAM); IPR017943 (SUPERFAMILY); G3DSA:3.15.20.10 (GENE3D), PTHR10504 (PANTHER), PTHR10504:SF10 (PANTHER)
g10735.t1	ammonium transporter	P:embryo development; C:membrane; F:ammonium transmembrane transporter activity; P:ammonium transport	0	IPR002229 (PRINTS); IPR024041 (PFAM); G3DSA:1.10.3430.10 (GENE3D), PTHR11883 (PANTHER), PTHR11883:SF6 (PANTHER), SignalP-NN(euk) (SIGNALP), tmhmm (TMHMM)
g10736.t1	---NA---	0		no IPS match
g10761.t1	endonuclease-reverse transcriptase	F:RNA binding; P:RNA-dependent DNA replication; F:RNA-directed DNA polymerase activity; F:endonuclease activity; P:regulation of transcription, DNA-dependent		IPR027124 (PANTHER); IPR027126 (PTHR23227:PANTHER)
g10768.t1	60s ribosomal protein l11	P:embryo development; P:regulation of growth rate; P:genitalia development; P:cell migration; P:larval development; P:sexual reproduction; F:structural constituent of ribosome; C:ribosome; P:translation; P:ribosome biogenesis	0	IPR002132 (PIR); IPR020929 (PROSITE); IPR022803 (G3DSA:3.30.1440.GENE3D); PTHR11994:SF2 (PANTHER)
g10778.t1	protein white-like	P:posttranscriptional gene silencing by RNA; F:ATP binding; F:ATPase activity; C:membrane	0	IPR003439 (PFAM); IPR003593 (SMART); IPR013525 (PFAM); IPR017871 (PROSITE); IPR027417 (SUPERFAMILY); G3DSA:3.40.50.300 (GENE3D), PTHR19241 (PANTHER), PTHR19241:SF30 (PANTHER), tmhmm (TMHMM)
g10779.t1	40s ribosomal protein s18	F:RNA binding; F:structural constituent of ribosome; C:ribosome; P:translation; P:ribosome biogenesis		IPR001892 (PIR); IPR010979 (SUPERFAMILY); IPR018269 (PROSITE); IPR027437 (G3DSA:4.10.910.GENE3D); G3DSA:1.10.8.50 (GENE3D), PTHR10871:SF2 (PANTHER)
g1078.t1	db module family protein	0		IPR002602 (PFAM); PTHR12974 (PANTHER), PTHR12974:SF6 (PANTHER)
g10785.t1	60s ribosomal protein l22	F:structural constituent of ribosome; P:translation; C:ribosome; C:intracellular		IPR003645 (SMART); SignalP-NN(euk) (SIGNALP)
g1080.t1	succinyl- ligase subunit mitochondrial precursor	F:cofactor binding; F:ATP citrate synthase activity; F:succinate-CoA ligase (ADP-forming) activity; P:tricarboxylic acid cycle	EC:2.3.3.0	IPR003781 (PFAM); IPR005810 (PRINTS); IPR005811 (PFAM); IPR016040 (G3DSA:3.40.50.GENE3D); IPR016102 (G3DSA:3.40.50.GENE3D); IPR017440 (PROSITE); PTHR11117 (PANTHER), PTHR11117:SF0 (PANTHER), SignalP-NN(euk) (SIGNALP), SSF51735 (SUPERFAMILY)
g10803.t1	---NA---	F:nucleotide binding		IPR012677 (G3DSA:3.30.70.GENE3D); SSF54928 (SUPERFAMILY), SSF63748 (SUPERFAMILY)
g10807.t1	vasa	F:nucleic acid binding; F:ATP binding; F:ATP-dependent helicase activity		IPR001650 (PFAM); IPR011545 (PFAM); IPR014001 (SMART); IPR014014 (PROFILE); IPR027417 (SUPERFAMILY); G3DSA:3.40.50.300 (GENE3D), PTHR24031 (PANTHER)
g10808.t1	ribosomal protein p0	F:carbon-oxygen lyase activity; F:structural constituent of ribosome; C:ribosome; P:translational elongation; P:ribosome biogenesis	EC:3.6.5.3	IPR001813 (PFAM); PTHR21141 (PANTHER), PTHR21141:SF3 (PANTHER)
g10827.t1	---NA---
g1083.t1	immunoglobulin i-set domain containing protein	F:binding	0	IPR003598 (SMART); IPR013098 (PFAM); IPR013783 (G3DSA:2.60.40.GENE3D); PTHR25963 (PANTHER), SSF48726 (SUPERFAMILY)
g1084.t1	4-hydroxybutyrate coenzyme a transferase	P:purine nucleoside monophosphate biosynthetic process; F:catalytic activity; P:acetyl-CoA metabolic process	0	IPR003702 (PANTHER); IPR026887 (PTHR21432:PANTHER); IPR026888 (PFAM); G3DSA:3.40.1080.10 (GENE3D), G3DSA:3.40.810.20 (GENE3D), SSF100950 (SUPERFAMILY)
g10841.t1	26s proteasome non-atpase regulatory subunit 6	P:multicellular organismal aging; P:protein metabolic process; C:proteasome regulatory particle; P:molting cycle, protein-based cuticle; F:peptidase activity, acting on L-amino acid peptides; P:larval development; F:protein binding	0	IPR000717 (PFAM); IPR011991 (G3DSA:1.10.10.GENE3D); IPR019585 (PFAM); PTHR14145 (PANTHER), PTHR14145:SF1 (PANTHER), SSF46785 (SUPERFAMILY)
g10843.t1	ribosomal protein p0	F:carbon-oxygen lyase activity; F:structural constituent of ribosome; C:ribosome; P:translational elongation; P:ribosome biogenesis	EC:3.6.5.3	IPR001813 (PFAM); PTHR21141 (PANTHER), PTHR21141:SF3 (PANTHER)
g10850.t1	h aca ribonucleoprotein complex non-core subunit naf1	F:snoRNA binding; P:snRNA pseudouridine synthesis; P:ribosome biogenesis	0	IPR007504 (PFAM); IPR009000 (SUPERFAMILY); G3DSA:2.40.10.230 (GENE3D), PTHR31991 (PANTHER), PTHR31991:SF0 (PANTHER)
g10852.t1	medium-chain specific acyl- dehydrogenase 1	P:lipid localization; P:monocarboxylic acid metabolic process; P:primary metabolic process; C:mitochondrial part; F:acyl-CoA dehydrogenase activity; P:oxidation-reduction process; F:flavin adenine dinucleotide binding; P:electron transport	0	IPR006089 (PROSITE); IPR006090 (PFAM); IPR006091 (G3DSA:2.40.110.GENE3D); IPR006092 (PFAM); IPR009075 (SUPERFAMILY); IPR009100 (SUPERFAMILY); IPR013786 (G3DSA:1.10.540.GENE3D); G3DSA:1.20.140.10 (GENE3D), PIRSF016578 (PIR), PTHR10909 (PANTHER), PTHR10909:SF99 (PANTHER)
g10859.t1	---NA---
g10870.t1	nadh-dependent fumarate reductase	F:succinate dehydrogenase activity; P:electron transport; P:oxidative phosphorylation; P:benzoate metabolic process; P:reductive tricarboxylic acid cycle; C:succinate dehydrogenase complex	0	IPR003953 (PFAM); IPR010960 (TIGRFAMs); IPR027477 (G3DSA:3.90.700.GENE3D); G3DSA:3.50.50.60 (GENE3D), PTHR11632 (PANTHER), PTHR11632:SF3 (PANTHER), SignalP-NN(euk) (SIGNALP), SSF51905 (SUPERFAMILY)
g10874.t1	peptidase dimerization domain-containing protein	P:metabolic process; F:hydrolase activity	0	IPR002933 (PFAM); IPR011650 (G3DSA:3.30.70.GENE3D); G3DSA:3.40.630.10 (GENE3D), PTHR11014 (PANTHER), PTHR11014:SF27 (PANTHER), SSF53187 (SUPERFAMILY)
g10875.t1	peptidase dimerization domain-containing protein	P:metabolic process; F:hydrolase activity	0	IPR002933 (PFAM); IPR011650 (G3DSA:3.30.70.GENE3D); G3DSA:3.40.630.10 (GENE3D), PTHR11014 (PANTHER), PTHR11014:SF27 (PANTHER), SignalP-NN(euk) (SIGNALP), SSF53187 (SUPERFAMILY)
g10897.t1	---NA---
g10903.t1	---NA---
g1091.t1	peroxisomal -trans-enoyl- isomerase	F:catalytic activity; F:fatty-acyl-CoA binding; P:metabolic process	0	IPR000582 (PRINTS); IPR001753 (PFAM); IPR014352 (G3DSA:1.20.80.GENE3D); G3DSA:3.90.226.10 (GENE3D), PTHR11941 (PANTHER), SSF52096 (SUPERFAMILY)
g10912.t1	catalase	P:organelle organization; P:chemotaxis; P:multicellular organismal aging; C:microbody; P:hydrogen peroxide metabolic process; F:heme binding; F:catalase activity; P:oxidation-reduction process; P:response to oxidative stress; P:tryptophan metabolic process; P:peroxidase reaction; P:methane metabolic process	EC:1.11.1.7	IPR002226 (PROSITE); IPR010582 (PFAM); IPR011614 (G3DSA:2.40.180.GENE3D); IPR018028 (PRINTS); IPR020835 (SUPERFAMILY); IPR024708 (PROSITE); IPR024711 (PIR); PTHR11465:SF0 (PANTHER)
g10924.t1	lysosomal protective	P:lipid localization; F:serine-type carboxypeptidase activity; P:proteolysis	0	IPR001563 (PRINTS); IPR018202 (PROSITE); G3DSA:3.40.50.1820 (GENE3D), SSF53474 (SUPERFAMILY)
g10929.t1	lysosomal protective	P:lipid localization; F:serine-type carboxypeptidase activity; P:proteolysis	0	IPR001563 (PRINTS); IPR018202 (PROSITE); G3DSA:3.40.50.1820 (GENE3D), SignalP-NN(euk) (SIGNALP), SSF53474 (SUPERFAMILY)
g1093.t1	---NA---	0		SignalP-NN(euk) (SIGNALP)
g10939.t1	ah receptor-interacting protein	F:catalytic activity; P:cellular metabolic process; P:embryo development; F:calcium ion binding; F:protein binding	0	IPR002048 (SMART); IPR011990 (G3DSA:1.25.40.GENE3D); IPR011992 (G3DSA:1.10.238.GENE3D); IPR013026 (PROFILE); IPR013105 (PFAM); IPR018247 (PROSITE); IPR019734 (SMART); G3DSA:3.10.50.40 (GENE3D), PTHR11242 (PANTHER), PTHR11242:SF0 (PANTHER), PF13414 (PFAM), SSF47473 (SUPERFAMILY), SSF48452 (SUPERFAMILY)
g10949.t1	nucleoredoxin-like protein 2	P:metabolic process; P:cellular process	0	IPR012336 (G3DSA:3.40.30.GENE3D); PTHR13871 (PANTHER), PTHR13871:SF5 (PANTHER), PF13905 (PFAM)
g10963.t1	endothelin-converting enzyme 1	F:metalloendopeptidase activity; P:proteolysis		IPR000718 (PANTHER); IPR018497 (PFAM); IPR024079 (G3DSA:3.40.390.GENE3D); PTHR11733:SF9 (PANTHER), SignalP-NN(euk) (SIGNALP), SSF55486 (SUPERFAMILY)
g10965.t1	small nuclear ribonucleoprotein sm d3	P:embryo development; C:ribonucleoprotein granule; F:binding; P:vulval development; P:secretion; P:endocytosis	0	IPR001163 (PFAM); IPR006649 (SMART); IPR010920 (SUPERFAMILY); IPR027141 (PANTHER); G3DSA:2.30.30.100 (GENE3D)
g10972.t1	protein apl- isoform b	P:multicellular organismal process; C:cell part; F:heparin binding	0	IPR008154 (SMART); IPR015849 (G3DSA:3.90.570.GENE3D); PTHR23103 (PANTHER), PTHR23103:SF3 (PANTHER), SignalP-NN(euk) (SIGNALP), tmhmm (TMHMM)
g10979.t1	tpa	F:binding	0	no IPS match
g10986.t1	3-hydroxyacyl- dehydrogenase	F:binding; F:3-hydroxyacyl-CoA dehydrogenase activity; P:oxidation-reduction process; P:isoleucine catabolic process; P:leucine catabolic process; P:lysine catabolic process; P:tryptophan metabolic process; P:valine catabolic process; P:fatty acid biosynthetic process; P:benzoate metabolic process	0	IPR006176 (PFAM); IPR016040 (G3DSA:3.40.50.GENE3D); PTHR23309 (PANTHER), SSF51735 (SUPERFAMILY)
g10990.t1	plasma alpha-l-fucosidase	F:alpha-L-fucosidase activity; P:fucose metabolic process	0	IPR000933 (PANTHER); IPR013780 (G3DSA:2.60.40.GENE3D); IPR013781 (G3DSA:3.20.20.GENE3D); IPR016286 (PRINTS); IPR017853 (SUPERFAMILY); IPR018526 (PROSITE); PS51257 (PROFILE), SignalP-NN(euk) (SIGNALP)
g11011.t1	protein alg- isoform b	F:translation factor activity, nucleic acid binding; P:multicellular organismal aging; P:larval development; P:translation; F:protein binding; C:ribosome;	EC:3.6.5.3	IPR003100 (PFAM); IPR003165 (PFAM); IPR012337 (SUPERFAMILY); IPR014811 (PFAM); G3DSA:2.170.260.10 (GENE3D), G3DSA:3.30.420.10 (GENE3D), G3DSA:3.40.50.2300 (GENE3D), PTHR22891 (PANTHER), PTHR22891:SF0 (PANTHER)
g11016.t1	protein	P:regulation of synaptic transmission; F:carboxylesterase activity; F:hydrolase activity		IPR002018 (PFAM); IPR019826 (PROSITE); G3DSA:3.40.50.1820 (GENE3D), PTHR11559 (PANTHER), SignalP-NN(euk) (SIGNALP), tmhmm (TMHMM), SSF53474 (SUPERFAMILY)
g11042.t1	heterogeneous nuclear ribonucleoprotein a1	C:macromolecular complex; C:chromosomal part; P:tissue morphogenesis; P:larval development; P:cell-substrate junction assembly; P:multicellular organism growth; P:multicellular organismal aging; P:female gamete generation; P:regulation of growth rate; P:genitalia development; P:embryo development; F:nucleic acid binding; F:nucleotide binding	0	IPR000504 (PFAM); IPR012677 (G3DSA:3.30.70.GENE3D); PTHR24012 (PANTHER), PTHR24012:SF88 (PANTHER), SSF54928 (SUPERFAMILY)
g11043.t1	n-alpha-acetyltransferase catalytic subunit	C:intracellular part; F:binding; P:protein acetylation; F:N-acetyltransferase activity; P:acyl-carrier-protein biosynthetic process	0	IPR000182 (PFAM); IPR016181 (G3DSA:3.40.630.GENE3D); PTHR23091 (PANTHER), PTHR23091:SF2 (PANTHER)
g11047.t1	potassium channel	P:intracellular signal transduction; P:ion transmembrane transport; P:G-protein coupled receptor signaling pathway; F:voltage-gated potassium channel activity; P:potassium ion transport; C:voltage-gated potassium channel complex	0	IPR003091 (PRINTS); IPR013099 (PFAM); IPR013821 (PFAM); G3DSA:1.10.287.70 (GENE3D), PTHR11537:SF8 (PANTHER), tmhmm (TMHMM), SSF81324 (SUPERFAMILY)
g11064.t1	---NA---	0		SignalP-NN(euk) (SIGNALP)
g11074.t1	proteasome subunit alpha type-1	P:proteasomal ubiquitin-dependent protein catabolic process; C:intracellular membrane-bounded organelle; P:larval development; C:proteasome core complex; P:multicellular organismal aging; P:inflammatory response to antigenic stimulus; P:regulation of ubiquitin-protein ligase activity involved in mitotic cell cycle; P:embryo development; P:molting cycle, protein-based cuticle; F:binding; F:threoni…	0	IPR000426 (PFAM); IPR001353 (PFAM); IPR023332 (PROFILE); G3DSA:3.60.20.10 (GENE3D), PTHR11599 (PANTHER), PTHR11599:SF12 (PANTHER), SSF56235 (SUPERFAMILY)
g11077.t1	talin-1	C:microtubule organizing center; P:muscle system process; F:receptor binding; C:membrane-bounded organelle; P:hemostasis; F:protein domain specific binding; P:cell junction assembly; F:actin binding; P:cell adhesion; C:actin cytoskeleton; C:ruffle; F:structural constituent of cytoskeleton; C:focal adhesion; P:cytoskeletal anchoring at plasma membrane; P:signal transduction	0	IPR000299 (PROFILE); IPR002558 (PRODOM); IPR006077 (SUPERFAMILY); IPR011993 (G3DSA:2.30.29.GENE3D); IPR014352 (G3DSA:1.20.80.GENE3D); IPR015009 (PFAM); IPR015224 (G3DSA:1.20.1420.GENE3D); IPR018979 (PFAM); IPR019747 (PROSITE); IPR019748 (PFAM); IPR019749 (SMART); G3DSA:1.20.1410.10 (GENE3D), G3DSA:1.20.1440.10 (GENE3D), G3DSA:1.20.1490.10 (GENE3D), PTHR19981 (PANTHER), PTHR19981:SF8 (PANTHER), SS…
g11094.t1	sulfhydryl oxidase 1	P:regulation of growth rate; P:locomotion; F:thiol oxidase activity; P:oxidation-reduction process; P:cell redox homeostasis	0	IPR006863 (G3DSA:1.20.120.GENE3D); IPR012336 (G3DSA:3.40.30.GENE3D); IPR013766 (PFAM); IPR017905 (PROFILE); IPR017937 (PROSITE); PTHR22897 (PANTHER), PTHR22897:SF4 (PANTHER), SignalP-NN(euk) (SIGNALP), tmhmm (TMHMM)
g11105.t1	tubulin beta-2c chain	P:microtubule cytoskeleton organization; P:tissue morphogenesis; P:larval development; P:response to mechanical stimulus; C:cell body; P:genitalia development; P:embryo development; C:cell projection; P:multicellular organism growth; P:detection of stimulus involved in sensory perception; F:GTP binding; C:microtubule; F:structural constituent of cytoskeleton; P:protein polymerization; F:GTPase ac…	EC:3.6.1.15	IPR000217 (PRINTS); IPR002453 (PRINTS); IPR003008 (G3DSA:3.40.50.GENE3D); IPR008280 (SUPERFAMILY); IPR013838 (PROSITE); IPR017975 (PROSITE); IPR018316 (G3DSA:3.30.1330.GENE3D); IPR023123 (G3DSA:1.10.287.GENE3D)
g11106.t1	large subunit ribosomal protein 1	F:RNA binding; F:structural constituent of ribosome; P:translation; C:large ribosomal subunit; P:ribosome biogenesis	0	IPR002143 (PIR); IPR016094 (G3DSA:3.30.190.GENE3D); IPR016095 (G3DSA:3.40.50.GENE3D); IPR023673 (PROSITE); IPR023674 (SUPERFAMILY); PTHR23105 (PANTHER), PTHR23105:SF4 (PANTHER)
g11115.t1	hypothetical protein Bm1_34380 [Brugia malayi]	0		SignalP-NN(euk) (SIGNALP)
g1112.t1	copine family protein	F:protein binding		IPR002035 (SMART); IPR010734 (PFAM); PTHR10857 (PANTHER), PTHR10857:SF11 (PANTHER), SSF53300 (SUPERFAMILY)
g11134.t1	protein acs-9	F:catalytic activity; P:metabolic process; F:carbohydrate binding		IPR000873 (PFAM); IPR001304 (PFAM); IPR016186 (G3DSA:3.10.100.GENE3D); IPR016187 (SUPERFAMILY); G3DSA:2.30.38.10 (GENE3D), G3DSA:3.30.300.30 (GENE3D), G3DSA:3.40.50.980 (GENE3D), PTHR24096 (PANTHER), PTHR24096:SF16 (PANTHER), SignalP-NN(euk) (SIGNALP), SSF56801 (SUPERFAMILY), SSF63707 (SUPERFAMILY)
g11178.t1	glucose-6-phosphate 1-dehydrogenase	F:glucose-6-phosphate dehydrogenase activity; F:NADP binding; P:pentose-phosphate shunt; P:glutathione metabolic process	EC:1.1.1.0	IPR001282 (PRINTS); IPR016040 (G3DSA:3.40.50.GENE3D); IPR019796 (PROSITE); IPR022674 (PFAM); IPR022675 (PFAM); G3DSA:3.30.360.10 (GENE3D), PTHR23429:SF0 (PANTHER), SSF51735 (SUPERFAMILY), SSF55347 (SUPERFAMILY)
g1119.t1	cre-unc-54 protein	C:muscle myosin complex; P:multicellular organismal reproductive behavior; P:eating behavior; P:second-messenger-mediated signaling; P:muscle system process; F:motor activity; F:actin binding; P:axonogenesis; P:skeletal myofibril assembly; F:structural molecule activity; F:ATP binding	0	IPR001609 (PRINTS); IPR002928 (PFAM); IPR004009 (PFAM); IPR027401 (G3DSA:4.10.270.GENE3D); IPR027417 (SUPERFAMILY); G3DSA:1.20.5.340 (GENE3D), PTHR13140 (PANTHER), PTHR13140:SF106 (PANTHER)
g11191.t1	rna polymerase ii elongation factor ell2	P:transcription elongation from RNA polymerase II promoter; C:transcription elongation factor complex		IPR010844 (PFAM); IPR019464 (PFAM); PTHR23288 (PANTHER)
g11192.t1	glucosamine--fructose-6-phosphate aminotransferase	P:embryo development; F:transferase activity, transferring glycosyl groups; F:carbohydrate binding; P:larval development; F:glutamine-fructose-6-phosphate transaminase (isomerizing) activity; C:cytoplasm; P:carbohydrate biosynthetic process; P:amino sugar metabolic process	EC:2.6.1.0	IPR000583 (PFAM); IPR001347 (PFAM); IPR005855 (PTHR10937:PANTHER); IPR017932 (PROFILE); G3DSA:3.40.50.10490 (GENE3D), G3DSA:3.60.20.10 (GENE3D), PTHR10937 (PANTHER), PF13522 (PFAM), SSF53697 (SUPERFAMILY), SSF56235 (SUPERFAMILY)
g11193.t1	glucosamine--fructose-6-phosphate aminotransferase	F:glutamine-fructose-6-phosphate transaminase (isomerizing) activity; C:cytoplasm; P:carbohydrate biosynthetic process; P:amino sugar metabolic process	0	IPR005855 (PTHR10937:PANTHER); IPR017932 (PROFILE); G3DSA:3.40.50.10490 (GENE3D), G3DSA:3.60.20.10 (GENE3D), PTHR10937 (PANTHER), PF13522 (PFAM), SSF53697 (SUPERFAMILY), SSF56235 (SUPERFAMILY)
g11198.t1	proliferation-associated protein 2g4	P:cellular process		IPR000994 (G3DSA:3.90.230.GENE3D); IPR011991 (G3DSA:1.10.10.GENE3D); PTHR10804 (PANTHER), PTHR10804:SF11 (PANTHER), SSF46785 (SUPERFAMILY)
g1120.t1	fatty-acid amide hydrolase 2	F:catalytic activity	0	IPR000120 (PANTHER); IPR020556 (PROSITE); IPR023631 (G3DSA:3.90.1300.GENE3D); PTHR11895:SF5 (PANTHER), SignalP-NN(euk) (SIGNALP), tmhmm (TMHMM)
g11206.t1	protein mec-17	P:taxis; F:tubulin N-acetyltransferase activity; P:alpha-tubulin acetylation; P:acyl-carrier-protein biosynthetic process; C:tubulin complex	0	IPR007965 (PANTHER); IPR016181 (G3DSA:3.40.630.GENE3D); PTHR12327:SF0 (PANTHER)
g11210.t1	protein isoform b	F:metallocarboxypeptidase activity; P:proteolysis; F:zinc ion binding; F:oxidoreductase activity; P:oxidation-reduction process	0	IPR000834 (PRINTS); IPR003146 (G3DSA:3.30.70.GENE3D); IPR009020 (SUPERFAMILY); IPR011032 (G3DSA:3.90.180.GENE3D); IPR013149 (PFAM); IPR013154 (PFAM); IPR016040 (G3DSA:3.40.50.GENE3D); IPR020843 (SMART); G3DSA:3.40.630.10 (GENE3D), PTHR11705 (PANTHER), SignalP-NN(euk) (SIGNALP), SSF51735 (SUPERFAMILY), SSF53187 (SUPERFAMILY)
g11217.t1	lim domain and actin-binding protein 1	F:zinc ion binding		IPR001781 (G3DSA:2.10.110.GENE3D); PTHR24206 (PANTHER), PTHR24206:SF2 (PANTHER), SSF57716 (SUPERFAMILY)
g11218.t1	ferric-chelate reductase 1 homolog	C:integral to membrane		PTHR23130 (PANTHER), PTHR23130:SF16 (PANTHER), SignalP-NN(euk) (SIGNALP), tmhmm (TMHMM)
g11222.t1	nadh dehydrogenase	P:embryo development; P:regulation of growth rate; P:multicellular organismal aging; C:mitochondrial inner membrane; F:oxidoreductase activity; P:larval development; P:respiratory electron transport chain	0	IPR006806 (PFAM); PTHR12653 (PANTHER), SignalP-NN(euk) (SIGNALP)
g11226.t1	gdnf gas1 domain protein	F:receptor activity		SSF110035 (SUPERFAMILY)
g1123.t1	e3 ubiquitin-protein ligase ubr3-like	F:ubiquitin-protein ligase activity; F:zinc ion binding; P:protein ubiquitination		IPR003126 (PFAM); IPR013993 (SMART); PTHR21497 (PANTHER), PTHR21497:SF3 (PANTHER)
g11232.t1	cysteine-rich protein 1	P:system process; P:multicellular organismal reproductive behavior; F:zinc ion binding	0	IPR001781 (G3DSA:2.10.110.GENE3D); PTHR25901 (PANTHER), PTHR25901:SF53 (PANTHER), SSF57716 (SUPERFAMILY)
g1124.t1	ribosomal protein l31	F:structural constituent of ribosome; C:ribosome; P:translation; P:ribosome biogenesis	0	IPR000054 (PRODOM); IPR020052 (PROSITE); IPR023621 (G3DSA:3.10.440.GENE3D); PTHR10956:SF0 (PANTHER)
g11241.t1	protein opi10 homolog	0		IPR008493 (PANTHER); PTHR12925:SF0 (PANTHER)
g11253.t1	protein lin-33	0		no IPS match
g11261.t1	signal peptide peptidase	P:molting cycle, protein-based cuticle; P:multicellular organismal reproductive behavior; P:tissue morphogenesis; P:larval development; P:multicellular organism growth; P:regulation of growth rate; F:aspartic-type endopeptidase activity; P:embryo development; C:integral to membrane	EC:3.4.23.0	IPR006639 (SMART); IPR007369 (PANTHER); PTHR12174:SF23 (PANTHER), tmhmm (TMHMM)
g11262.t1	protein enpl- isoform a	P:proteasomal ubiquitin-dependent protein catabolic process; P:larval development; P:response to ATP; P:regulation of phosphatase activity; C:endoplasmic reticulum part; P:regulation of growth rate; F:nucleic acid binding; F:lipoprotein particle receptor binding; P:actin filament organization; C:organelle membrane; F:phosphatase binding; P:endocytosis; P:response to stress; C:vesicular fraction; …	0	IPR001404 (PIR); IPR003594 (G3DSA:3.30.565.GENE3D); IPR015566 (PTHR11528:PANTHER); IPR019805 (PROSITE); IPR020568 (SUPERFAMILY); IPR020575 (PRINTS); PF13589 (PFAM), SSF110942 (SUPERFAMILY)
g11263.t1	serine threonine-protein phosphatase 2b catalytic subunit 2	P:chemosensory behavior; C:intracellular membrane-bounded organelle; C:neuron projection; F:metal ion binding; C:cell body; P:multicellular organism growth; P:response to temperature stimulus; F:phosphatase activity; P:response to osmotic stress; P:nematode larval development; P:lipid localization; P:regulation of growth rate; P:gene expression; P:associative learning; F:protein binding	EC:3.1.3.0	IPR000210 (SMART); IPR002110 (SMART); IPR004843 (PFAM); IPR006186 (PRINTS); IPR011333 (G3DSA:3.30.710.GENE3D); IPR013069 (PFAM); IPR020683 (G3DSA:1.25.40.GENE3D); G3DSA:3.60.21.10 (GENE3D), PTHR11668 (PANTHER), PTHR11668:SF15 (PANTHER), SSF56300 (SUPERFAMILY)
g11266.t1	vacuolar proton pump	P:anatomical structure morphogenesis; C:vacuolar membrane; P:programmed cell death; P:larval development; P:regulation of transport; C:proton-transporting two-sector ATPase complex; P:protein-based cuticle development; P:genitalia development; P:chemical homeostasis; P:regulation of growth rate; C:intrinsic to membrane; P:embryo development; P:endocytosis; P:synaptic transmission; P:response to s…	0	IPR002490 (PANTHER); IPR026028 (PIR); PTHR11629:SF23 (PANTHER), tmhmm (TMHMM)
g11269.t1	protein fam154a	0		no IPS match
g11279.t1	solute carrier family 41 member 1	P:cation transport; F:cation transmembrane transporter activity		IPR006667 (G3DSA:1.10.357.GENE3D); PTHR16228 (PANTHER), PTHR16228:SF7 (PANTHER), tmhmm (TMHMM)
g11280.t1	n-terminal acetyltransferase complex ard1 subunit	P:embryo development; F:ribonucleoprotein complex binding; F:peptide N-acetyltransferase activity; C:intracellular membrane-bounded organelle; P:larval development; P:protein acetylation	0	IPR000182 (PFAM); IPR016181 (G3DSA:3.40.630.GENE3D); PTHR23091 (PANTHER), PTHR23091:SF4 (PANTHER)
g11283.t1	paralyzed arrest at two-fold protein 6	P:striated muscle contraction; C:A band; P:larval development; P:cellular component assembly involved in morphogenesis; C:I band; P:cell-substrate adhesion; P:embryo development; F:protein binding	0	IPR001715 (G3DSA:1.10.418.GENE3D); PTHR12114 (PANTHER), PTHR12114:SF4 (PANTHER)
g11286.t1	ribonuclease p protein subunit p20	F:nucleic acid binding; F:ribonuclease P activity; C:nucleus; P:tRNA processing; C:ribonuclease P complex; P:regulation of RNA metabolic process	0	IPR002775 (PFAM); IPR014612 (PANTHER); G3DSA:3.30.110.20 (GENE3D), SSF82704 (SUPERFAMILY)
g11296.t1	ankyrin isoform u	P:skeletal muscle fiber development; P:cytoskeleton organization; P:developmental cell growth; C:axon part; F:protein binding; C:synaptic membrane; F:structural molecule activity; P:signal transduction	0	IPR000488 (PFAM); IPR000906 (PFAM); IPR002110 (PRINTS); IPR011029 (G3DSA:1.10.533.GENE3D); IPR020683 (G3DSA:1.25.40.GENE3D); PTHR24123 (PANTHER), PTHR24123:SF0 (PANTHER), PF13637 (PFAM)
g11297.t1	ankyrin-related unc-44	P:axon guidance; C:plasma membrane part; P:multicellular organism growth; P:cell cycle phase; F:protein binding; P:regulation of growth rate	0	no IPS match
g11303.t1	---NA---	0		no IPS match
g11320.t1	---NA---	0		SignalP-NN(euk) (SIGNALP), tmhmm (TMHMM)
g11332.t1	nucleosome assembly protein 1	F:protein binding; C:nucleus; P:nucleosome assembly	0	IPR000727 (PROFILE); IPR002164 (PANTHER); PTHR11875:SF7 (PANTHER), SSF143113 (SUPERFAMILY)
g11339.t1	ras-related protein ral-a	P:Notch signaling pathway; C:membrane; P:negative regulation of MAPK cascade; P:compound eye photoreceptor fate commitment; P:cell morphogenesis; P:ovarian follicle cell migration; F:protein domain specific binding; P:embryonic development via the syncytial blastoderm; P:defense response; F:GTP binding; P:small GTPase mediated signal transduction; F:GTPase activity; P:GTP catabolic process; P:int…	EC:3.6.1.15	IPR001806 (PRINTS); IPR002041 (SMART); IPR003578 (SMART); IPR003579 (SMART); IPR005225 (TIGRFAMs); IPR020849 (PANTHER); IPR027417 (SUPERFAMILY); G3DSA:3.40.50.300 (GENE3D), PTHR24070:SF3 (PANTHER)
g11340.t1	---NA---	F:nucleic acid binding		IPR003034 (G3DSA:1.10.720.GENE3D); PTHR21594 (PANTHER), PTHR21594:SF0 (PANTHER)
g1135.t1	tata-binding protein-associated factor 2n	C:intracellular part; F:nucleic acid binding; F:zinc ion binding; F:nucleotide binding	0	IPR000504 (PFAM); IPR001876 (G3DSA:4.10.1060.GENE3D); IPR012677 (G3DSA:3.30.70.GENE3D); PTHR23238 (PANTHER), PTHR23238:SF2 (PANTHER), SSF54928 (SUPERFAMILY), SSF90209 (SUPERFAMILY)
g11351.t1	aspartic protease	P:macromolecule catabolic process; P:cellular process; F:aspartic-type endopeptidase activity; P:proteolysis	0	IPR001461 (PRINTS); IPR001969 (PROSITE); IPR021109 (G3DSA:2.40.70.GENE3D); PTHR13683:SF53 (PANTHER), SignalP-NN(euk) (SIGNALP)
g11354.t1	odd oz protein	P:cell migration; P:response to stimulus; P:gamete generation; P:post-embryonic morphogenesis; C:intracellular; P:axonogenesis; P:organ development; C:membrane; F:protein binding	0	IPR000742 (SMART); IPR011042 (G3DSA:2.120.10.GENE3D); IPR013032 (PROSITE); G3DSA:2.170.300.10 (GENE3D), PTHR11219 (PANTHER), tmhmm (TMHMM), SSF101898 (SUPERFAMILY), SSF57196 (SUPERFAMILY), SSF63829 (SUPERFAMILY)
g11369.t1	---NA---	0		no IPS match
g11385.t1	transcription factor btf3 homolog 4-like	P:regulation of growth rate; P:genitalia development; P:apoptotic process; F:binding; P:cell migration; P:anatomical structure morphogenesis; C:intracellular membrane-bounded organelle; P:endocytosis	0	IPR002715 (PFAM); PTHR10351 (PANTHER)
g11406.t1	actin	C:intracellular non-membrane-bounded organelle; F:ATP binding	0	IPR004000 (PRINTS); IPR004001 (PROSITE); IPR020902 (PROSITE); G3DSA:2.30.36.70 (GENE3D), G3DSA:3.30.420.40 (GENE3D), PTHR11937:SF93 (PANTHER), tmhmm (TMHMM), SSF53067 (SUPERFAMILY)
g1141.t1	superoxide dismutase	P:response to oxidative stress; P:multicellular organismal reproductive process; C:intracellular membrane-bounded organelle; F:transition metal ion binding; P:cellular component assembly involved in morphogenesis; P:superoxide metabolic process; F:identical protein binding; P:vulval development; C:cytoplasmic part; C:extracellular region; P:oxidation-reduction process; F:superoxide dismutase acti…	0	IPR001424 (PRINTS); IPR018152 (PROSITE); IPR024134 (PANTHER)
g11412.t1	60s ribosomal protein l17	P:larval development; P:axonogenesis; P:regulation of growth rate; P:embryo development; F:structural constituent of ribosome; P:translation; C:large ribosomal subunit; P:ribosome biogenesis	0	IPR001063 (G3DSA:3.90.470.GENE3D); IPR005721 (PANTHER); IPR018260 (PROSITE); PTHR11593:SF3 (PANTHER)
g11428.t1	translationally controlled tumor protein	P:embryo development; F:binding; P:larval development; P:endocytosis; C:intracellular part	0	IPR011057 (SUPERFAMILY); IPR011323 (G3DSA:2.170.150.GENE3D); IPR018103 (PROSITE); IPR018105 (PRINTS); PTHR11991:SF0 (PANTHER)
g11444.t1	aaa atpase domain-containing protein	F:GTP binding; C:intracellular; F:GTPase activity; P:cell cycle; P:GTP catabolic process; P:regulation of transcription, DNA-dependent; F:ATP binding; F:transcription factor binding		IPR027417 (SUPERFAMILY); G3DSA:3.40.50.300 (GENE3D), PTHR32046 (PANTHER), PTHR32046:SF0 (PANTHER)
g11463.t1	60s ribosomal protein l11	P:embryo development; P:regulation of growth rate; P:genitalia development; P:cell migration; P:larval development; P:sexual reproduction; F:structural constituent of ribosome; C:ribosome; P:translation; P:ribosome biogenesis	0	IPR000535 (PFAM); IPR002132 (PANTHER); IPR008962 (G3DSA:2.60.40.GENE3D); IPR020929 (PROSITE); IPR022803 (G3DSA:3.30.1440.GENE3D); PTHR11994:SF2 (PANTHER)
g11468.t1	protein ddo- isoform a	F:aspartate oxidase activity; P:oxidation-reduction process; F:D-amino-acid oxidase activity; P:electron transport; P:arginine metabolic process; P:glycine metabolic process; P:proline metabolic process; P:L-serine metabolic process; P:threonine metabolic process; P:ornithine metabolic process	0	IPR006076 (PFAM); IPR006181 (PROSITE); IPR016040 (G3DSA:3.40.50.GENE3D); IPR023209 (PANTHER); SSF51971 (SUPERFAMILY), SSF54373 (SUPERFAMILY)
g11478.t1	heterogeneous nuclear ribonucleoprotein q	P:RNA splicing, via transesterification reactions with bulged adenosine as nucleophile; C:spliceosomal complex; F:RNA binding; F:nucleotide binding	0	IPR000504 (PFAM); IPR006535 (TIGRFAMs); IPR011009 (SUPERFAMILY); IPR012677 (G3DSA:3.30.70.GENE3D); IPR012877 (PFAM); IPR015897 (SMART); G3DSA:3.90.1200.10 (GENE3D), PTHR24012 (PANTHER), PTHR24012:SF7 (PANTHER), SSF54928 (SUPERFAMILY)
g1148.t1	calcium-binding mitochondrial carrier protein aralar1-like	C:organelle inner membrane; C:intrinsic to membrane; F:calcium ion binding; P:transmembrane transport	0	IPR002048 (SMART); IPR002067 (PRINTS); IPR011992 (G3DSA:1.10.238.GENE3D); IPR018108 (PFAM); IPR018247 (PROSITE); IPR023395 (G3DSA:1.50.40.GENE3D); PTHR24089 (PANTHER), PTHR24089:SF13 (PANTHER), PF13833 (PFAM), SSF47473 (SUPERFAMILY)
g11485.t1	udp-glucose 4-epimerase	P:multicellular organismal development; F:steroid dehydrogenase activity, acting on the CH-OH group of donors, NAD or NADP as acceptor; P:steroid metabolic process; F:coenzyme binding; F:UDP-glucose 4-epimerase activity; P:galactose metabolic process; P:nucleotide-sugar metabolic process	EC:5.1.3.0	IPR001509 (PFAM); IPR005886 (PTHR10366:PANTHER); IPR008089 (PRINTS); IPR016040 (G3DSA:3.40.50.GENE3D); IPR025308 (PFAM); G3DSA:3.90.25.10 (GENE3D), PTHR10366 (PANTHER), SSF51735 (SUPERFAMILY)
g11494.t1	major sperm protein	C:intracellular non-membrane-bounded organelle; C:cell projection; P:smooth muscle contraction; P:lipid localization; P:regulation of growth rate; P:positive regulation of intracellular protein kinase cascade; P:developmental process involved in reproduction; P:embryo development; F:structural molecule activity	0	IPR000535 (PFAM); IPR008962 (G3DSA:2.60.40.GENE3D); PTHR22920 (PANTHER), PTHR22920:SF0 (PANTHER)
g11495.t1	ser thr protein phosphatase family protein	F:phosphatase activity	EC:3.1.3.0	IPR004843 (PFAM); IPR006186 (PRINTS); G3DSA:3.60.21.10 (GENE3D), PTHR11668 (PANTHER), PTHR11668:SF86 (PANTHER), SSF56300 (SUPERFAMILY)
g11499.t1	2 -phosphodiesterase 12-like	F:exonuclease activity; F:endonuclease activity; F:hydrolase activity; F:poly(A)-specific ribonuclease activity; P:biological_process; C:cellular_component		IPR005135 (PFAM); PTHR12121 (PANTHER)
g115.t1	actin family protein	P:cellular component assembly involved in morphogenesis; P:larval development; P:endocytosis	0	IPR004000 (PANTHER); G3DSA:3.30.420.40 (GENE3D), G3DSA:3.90.640.10 (GENE3D), PTHR11937:SF19 (PANTHER), SignalP-NN(euk) (SIGNALP), SSF53067 (SUPERFAMILY)
g11507.t1	---NA---	0		SignalP-NN(euk) (SIGNALP), tmhmm (TMHMM)
g11535.t1	ribosomal protein l31	F:structural constituent of ribosome; C:ribosome; P:translation; P:ribosome biogenesis	0	IPR000054 (PRODOM); IPR020052 (PROSITE); IPR023621 (G3DSA:3.10.440.GENE3D); PTHR10956:SF0 (PANTHER)
g11538.t1	---NA---	0		no IPS match
g11541.t1	-related protein n-terminus containing protein	F:molecular_function; P:biological_process; C:cellular_component		IPR004443 (G3DSA:3.40.50.GENE3D); PTHR13232 (PANTHER), SignalP-NN(euk) (SIGNALP)
g11547.t1	---NA---
g11551.t1	ras-related protein rab-5c	P:organelle organization; C:cytoplasmic membrane-bounded vesicle; P:endocytosis; C:membrane; F:GTP binding; P:small GTPase mediated signal transduction; F:GTPase activity; P:GTP catabolic process; P:intracellular protein transport; P:nucleocytoplasmic transport	EC:3.6.1.15	IPR001806 (PRINTS); IPR002041 (SMART); IPR003578 (SMART); IPR003579 (SMART); IPR005225 (TIGRFAMs); IPR020849 (SMART); IPR027417 (SUPERFAMILY); G3DSA:3.40.50.300 (GENE3D), PTHR24073 (PANTHER), PTHR24073:SF132 (PANTHER), PS51419 (PROFILE)
g11557.t1	---NA---	0		SignalP-NN(euk) (SIGNALP), tmhmm (TMHMM)
g11573.t1	---NA---	0		SignalP-NN(euk) (SIGNALP), tmhmm (TMHMM)
g11599.t1	cbn-bath-25 protein	F:protein binding		IPR000210 (SMART); IPR011333 (G3DSA:3.30.710.GENE3D); IPR013069 (PFAM); PTHR22743 (PANTHER)
g1160.t1	t-complex protein 1 subunit beta	P:embryo development; P:genitalia development; P:protein folding; P:larval development; P:endocytosis; C:intracellular part; F:ATP binding; F:unfolded protein binding	0	IPR002194 (PROSITE); IPR002423 (PANTHER); IPR012716 (PTHR11353:PANTHER); IPR017998 (PRINTS); IPR027409 (G3DSA:3.50.7.GENE3D); IPR027410 (G3DSA:3.30.260.GENE3D); IPR027413 (G3DSA:1.10.560.GENE3D); SSF54849 (SUPERFAMILY)
g11602.t1	phosphatidylinositol-binding clathrin assembly protein unc-11	C:synaptic membrane; P:endocytosis; C:endomembrane system; P:embryo development; F:1-phosphatidylinositol binding; C:clathrin coat; F:clathrin binding; P:clathrin coat assembly	0	IPR011417 (PFAM); IPR014712 (G3DSA:1.20.58.GENE3D); PTHR22951 (PANTHER), PTHR22951:SF3 (PANTHER), SSF89009 (SUPERFAMILY)
g1161.t1	---NA---	0		no IPS match
g11616.t1	cuticle collagen 6	F:structural constituent of cuticle		IPR002486 (PFAM); IPR008160 (PFAM); PTHR24023 (PANTHER), PTHR24023:SF230 (PANTHER), SignalP-NN(euk) (SIGNALP), tmhmm (TMHMM)
g11622.t1	protein ttr- isoform b	P:DNA metabolic process; F:DNA binding; C:extracellular space	0	IPR001534 (PANTHER); SignalP-NN(euk) (SIGNALP), tmhmm (TMHMM)
g11625.t1	v-type proton atpase subunit d	F:binding; P:larval development; P:transmembrane receptor protein tyrosine kinase signaling pathway; P:cellular metal ion homeostasis; C:vacuolar membrane; F:cation-transporting ATPase activity; P:energy coupled proton transmembrane transport, against electrochemical gradient; C:proton-transporting two-sector ATPase complex; P:protein transport; P:embryo development	0	IPR002699 (PANTHER)
g11628.t1	tolloid-like protein 2-like	F:metalloendopeptidase activity; P:proteolysis; F:calcium ion binding; F:actin binding; C:intracellular; F:zinc ion binding	0	IPR000152 (PROSITE); IPR000742 (SMART); IPR000859 (G3DSA:2.60.120.GENE3D); IPR001506 (PRINTS); IPR001881 (PFAM); IPR002108 (SMART); IPR006026 (SMART); IPR013032 (PROSITE); IPR015446 (PIR); IPR018097 (PROSITE); IPR024079 (G3DSA:3.40.390.GENE3D); G3DSA:2.10.25.10 (GENE3D), G3DSA:3.40.20.10 (GENE3D), PTHR10127 (PANTHER), PTHR10127:SF403 (PANTHER), SSF55486 (SUPERFAMILY), SSF55753 (SUPERFAMILY), SSF5…
g11630.t1	ccr4-not transcription complex subunit 1	P:nuclear-transcribed mRNA catabolic process, deadenylation-dependent decay; C:cytoplasmic part	0	IPR007196 (PFAM); IPR024557 (PFAM); PTHR13162 (PANTHER)
g11645.t1	protein isoform b	0		SignalP-NN(euk) (SIGNALP), tmhmm (TMHMM)
g11664.t1	gtp-binding protein	P:embryo development; F:iron ion transmembrane transporter activity; C:intrinsic to membrane; P:iron ion transport; F:GTP binding	0	IPR004396 (PIR); IPR006073 (PRINTS); IPR012675 (G3DSA:3.10.20.GENE3D); IPR012676 (SUPERFAMILY); IPR013029 (PFAM); IPR023192 (G3DSA:1.10.150.GENE3D); IPR027417 (SUPERFAMILY); G3DSA:3.40.50.300 (GENE3D), PTHR23305 (PANTHER), PTHR23305:SF3 (PANTHER)
g11673.t1	---NA---	0		SignalP-NN(euk) (SIGNALP), tmhmm (TMHMM)
g11678.t1	guanine deaminase	F:zinc ion binding; F:hydrolase activity	0	IPR002125 (PFAM); IPR016193 (SUPERFAMILY); G3DSA:3.40.140.10 (GENE3D), PTHR11079 (PANTHER), PTHR11079:SF25 (PANTHER)
g11686.t1	chromobox protein homolog 1	C:intracellular non-membrane-bounded organelle; C:intracellular organelle part; C:nucleus	0	IPR000953 (SMART); IPR008251 (PFAM); IPR016197 (SUPERFAMILY); IPR017984 (PRINTS); IPR023779 (PROSITE); IPR023780 (PFAM); G3DSA:2.40.50.40 (GENE3D), PTHR22812 (PANTHER), PTHR22812:SF14 (PANTHER)
g117.t1	mynd finger protein	F:zinc ion binding	0	IPR002893 (PFAM); PTHR12197 (PANTHER), PTHR12197:SF9 (PANTHER), SSF144232 (SUPERFAMILY)
g11700.t1	glycogen debranching enzyme	C:intracellular membrane-bounded organelle; F:ubiquitin binding; F:pattern binding; F:glycogen debranching enzyme activity; P:response to chemical stimulus; F:cation binding; P:glycogen biosynthetic process; F:DNA binding	0	IPR000637 (PROSITE); IPR006047 (PFAM); IPR008928 (SUPERFAMILY); IPR010401 (PANTHER); IPR013781 (G3DSA:3.20.20.GENE3D); IPR017853 (SUPERFAMILY); IPR017956 (SMART); IPR020478 (PRINTS)
g11706.t1	large subunit ribosomal protein 14	F:structural constituent of ribosome; C:ribosome; P:translation; P:ribosome biogenesis	0	IPR002784 (PFAM); IPR014722 (G3DSA:2.30.30.GENE3D); PTHR11127 (PANTHER), PTHR11127:SF0 (PANTHER)
g11727.t1	mitochondrial citrate synthase precursor	P:embryo development; P:regulation of growth rate; P:response to stimulus; P:larval development; C:mitochondrial part; P:cellular carbohydrate metabolic process; F:citrate (Si)-synthase activity; P:tricarboxylic acid cycle; P:glyoxylate metabolic process	EC:2.3.3.0	IPR002020 (PRINTS); IPR010109 (TIGRFAMs); IPR016141 (SUPERFAMILY); IPR016142 (G3DSA:1.10.580.GENE3D); IPR019810 (PROSITE); PTHR11739:SF0 (PANTHER)
g11728.t1	heat shock 10kd protein 1	C:cytoplasm; P:embryo development; P:response to stimulus; C:intracellular membrane-bounded organelle; F:ATP binding; P:protein folding	0	IPR011032 (SUPERFAMILY); IPR018369 (PROSITE); IPR020818 (PRINTS)
g11729.t1	60 kda heat shock mitochondrial-like	P:regulation of growth rate; P:apoptotic process; P:tissue development; P:positive regulation of type I interferon production; P:organelle organization; P:embryo development; P:regulation of T cell activation; C:endomembrane system; P:response to oxidative stress; C:cytoplasmic membrane-bounded vesicle; C:receptor complex; P:ER-nucleus signaling pathway; P:isotype switching; F:protein binding; P:…	0	IPR001844 (PRINTS); IPR002423 (PANTHER); IPR018370 (PROSITE); IPR027409 (G3DSA:3.50.7.GENE3D); IPR027413 (G3DSA:1.10.560.GENE3D); PTHR11353:SF9 (PANTHER), SSF54849 (SUPERFAMILY)
g11736.t1	histone -like	P:hemostasis; C:nuclear lumen; C:nucleosome; F:DNA binding; P:nucleosome assembly; F:protein heterodimerization activity	0	IPR000164 (PRINTS); IPR007125 (PFAM); IPR009072 (G3DSA:1.10.20.GENE3D)
g11749.t1	splicing factor 3b subunit 1	P:genitalia development; P:multicellular organismal aging; F:binding; P:cell proliferation; P:meiosis; P:larval development; C:macromolecular complex; P:endocytosis	0	IPR011989 (G3DSA:1.25.10.GENE3D); IPR015016 (PFAM); IPR016024 (SUPERFAMILY); IPR021133 (PROFILE); PTHR12097 (PANTHER)
g1175.t1	cuticlin 1	P:anatomical structure morphogenesis; C:proteinaceous extracellular matrix	0	IPR001507 (PFAM); PTHR22907 (PANTHER), PTHR22907:SF0 (PANTHER), SignalP-NN(euk) (SIGNALP), tmhmm (TMHMM)
g11751.t1	trifunctional enzyme subunit mitochondrial	P:embryo development; ; C:mitochondrion; F:catalytic activity; P:acyl-carrier-protein biosynthetic process	0	IPR002155 (PANTHER); IPR016038 (G3DSA:3.40.47.GENE3D); IPR016039 (SUPERFAMILY); IPR020610 (PROSITE); IPR020613 (PROSITE); IPR020615 (PROSITE); IPR020616 (PFAM); IPR020617 (PFAM); PTHR18919:SF5 (PANTHER)
g11763.t1	structural maintenance of chromosomes protein 5	F:adenyl ribonucleotide binding; P:double-strand break repair via homologous recombination; C:Smc5-Smc6 complex	0	IPR027131 (PTHR19306:PANTHER); IPR027417 (SUPERFAMILY); G3DSA:3.40.50.300 (GENE3D), PTHR19306 (PANTHER)
g11769.t1	protein cutl-10	F:ATP binding; F:nucleotide binding; F:nucleoside-triphosphatase activity; F:DNA helicase activity		IPR001507 (PFAM); PTHR22907 (PANTHER), PTHR22907:SF0 (PANTHER), tmhmm (TMHMM)
g11771.t1	wd repeat-containing protein 61	F:protein binding		IPR001680 (PFAM); IPR015943 (G3DSA:2.130.10.GENE3D); IPR017986 (PROFILE); PTHR22847 (PANTHER)
g11772.t1	golgi reassembly-stacking protein 2	F:protein binding	0	IPR001478 (SUPERFAMILY); IPR007583 (PANTHER); IPR024958 (PFAM); G3DSA:2.30.42.10 (GENE3D)
g11781.t1	acylamino-acid-releasing enzyme	P:proteolysis; F:serine-type peptidase activity	0	IPR001375 (PFAM); IPR011042 (G3DSA:2.120.10.GENE3D); G3DSA:3.40.50.1820 (GENE3D), PTHR11731 (PANTHER), PTHR11731:SF7 (PANTHER), SSF53474 (SUPERFAMILY), SSF82171 (SUPERFAMILY)
g11782.t1	myosin heavy chain	C:muscle myosin complex; P:multicellular organismal reproductive behavior; P:eating behavior; P:second-messenger-mediated signaling; P:muscle system process; F:motor activity; F:actin binding; P:axonogenesis; P:skeletal myofibril assembly; F:structural molecule activity; F:adenyl ribonucleotide binding	0	PTHR13140 (PANTHER), PTHR13140:SF106 (PANTHER)
g11785.t1	u6 snrna-associated sm-like protein lsm6	P:protein-based cuticle development; P:RNA processing; C:intracellular membrane-bounded organelle; F:nucleic acid binding; P:larval development; P:nuclear-transcribed mRNA catabolic process, exonucleolytic; P:ribosome biogenesis; P:tRNA metabolic process; F:protein dimerization activity; C:cytoplasmic part; P:regulation of growth rate; C:ribonucleoprotein complex; P:anatomical structure morphogen…	0	IPR001163 (PFAM); IPR006649 (SMART); IPR010920 (SUPERFAMILY); G3DSA:2.30.30.100 (GENE3D), PTHR11021 (PANTHER)
g11795.t1	mitochondrial lon protease-like protein	F:ATP-dependent peptidase activity; P:proteolysis; F:ATP binding; F:serine-type endopeptidase activity; P:protein catabolic process; P:ATP-dependent proteolysis		IPR003111 (PFAM); IPR003593 (SMART); IPR003959 (PFAM); IPR004815 (PIR); IPR008268 (PROSITE); IPR008269 (PFAM); IPR014721 (G3DSA:3.30.230.GENE3D); IPR015947 (SUPERFAMILY); IPR020568 (SUPERFAMILY); IPR027065 (PANTHER); IPR027417 (SUPERFAMILY); PR00830 (PRINTS), G3DSA:1.10.8.60 (GENE3D), G3DSA:3.40.50.300 (GENE3D), PTHR10046:SF23 (PANTHER), SignalP-NN(euk) (SIGNALP)
g11798.t1	6-phosphogluconate decarboxylating	P:molting cycle, protein-based cuticle; P:pentose-phosphate shunt; P:larval development; P:pentose metabolic process; C:cytoplasmic part; P:embryo development; F:phosphogluconate dehydrogenase (decarboxylating) activity; F:NADP binding; P:D-gluconate metabolic process	EC:1.1.1.0	IPR006113 (PIR); IPR006114 (PFAM); IPR006115 (PFAM); IPR006184 (PROSITE); IPR008927 (SUPERFAMILY); IPR012284 (G3DSA:1.20.5.GENE3D); IPR013328 (G3DSA:1.10.1040.GENE3D); IPR016040 (G3DSA:3.40.50.GENE3D); PR00076 (PRINTS), PTHR11811 (PANTHER), SSF51735 (SUPERFAMILY)
g11801.t1	cullin 1	P:proteasomal ubiquitin-dependent protein catabolic process; P:programmed cell death; P:regulation of ubiquitin-protein ligase activity involved in mitotic cell cycle; C:cullin-RING ubiquitin ligase complex; F:ubiquitin protein ligase binding	0	IPR001373 (PFAM); IPR001846 (PFAM); IPR002919 (PFAM); IPR011991 (G3DSA:1.10.10.GENE3D); IPR013032 (PROSITE); IPR016158 (SMART); IPR016159 (SUPERFAMILY); IPR025615 (PFAM); G3DSA:1.20.1310.10 (GENE3D), G3DSA:2.10.25.10 (GENE3D), G3DSA:4.10.1030.10 (GENE3D), PTHR11932 (PANTHER), PTHR11932:SF19 (PANTHER), SSF57196 (SUPERFAMILY)
g11804.t1	rho gtpase-activating protein 20	P:regulation of growth rate; P:embryo development; C:intracellular; P:signal transduction	0	IPR000198 (G3DSA:1.10.555.GENE3D); IPR008936 (SUPERFAMILY); PTHR23179 (PANTHER), PTHR23179:SF3 (PANTHER)
g11821.t1	cystathionine beta-synthase	C:nuclear lumen; P:L-serine metabolic process; F:cofactor binding; P:sulfur compound biosynthetic process; P:cysteine catabolic process; P:cellular amino acid biosynthetic process; F:identical protein binding; F:iron ion binding; F:hydro-lyase activity; F:enzyme binding; C:cytoplasmic part; P:multicellular organismal process	EC:4.2.1.0	IPR001926 (PFAM); G3DSA:3.40.50.1100 (GENE3D), PTHR10314 (PANTHER), PTHR10314:SF18 (PANTHER)
g11832.t1	methionine aminopeptidase 2 isoform 3	P:translation; F:cation binding; P:protein maturation; F:translation factor activity, nucleic acid binding; P:sexual reproduction; P:regulation of growth rate; P:endocytosis; P:development of primary sexual characteristics; P:peptidyl-amino acid modification; P:embryo development; F:aminopeptidase activity; P:proteolysis; F:metalloexopeptidase activity; C:ribosome;	EC:3.6.5.3	IPR000994 (G3DSA:3.90.230.GENE3D); IPR001714 (PRINTS); IPR002468 (PTHR10804:PANTHER); IPR011991 (G3DSA:1.10.10.GENE3D); IPR018349 (PROSITE); PTHR10804 (PANTHER), SSF46785 (SUPERFAMILY)
g11833.t1	---NA---	0		SignalP-NN(euk) (SIGNALP)
g11839.t1	---NA---	0		SignalP-NN(euk) (SIGNALP)
g11841.t1	---NA---
g11845.t1	---NA---	0		IPR012942 (PFAM); IPR019408 (PFAM); tmhmm (TMHMM)
g11846.t1	chromodomain-helicase-dna-binding protein 8 isoform 1	C:intracellular membrane-bounded organelle; F:DNA binding; F:ATP binding; F:helicase activity; F:protein binding	EC:3.6.1.15	IPR000330 (PFAM); IPR000953 (SMART); IPR001650 (PFAM); IPR006576 (PFAM); IPR014001 (SMART); IPR016197 (SUPERFAMILY); IPR023780 (PFAM); IPR027417 (SUPERFAMILY); G3DSA:2.40.50.40 (GENE3D), G3DSA:3.40.50.300 (GENE3D), PTHR10799 (PANTHER), PTHR10799:SF293 (PANTHER)
g11847.t1	ubiquitin-conjugating enzyme e2 g2	P:cellular protein modification process; P:embryo development; F:adenyl ribonucleotide binding; F:acid-amino acid ligase activity	0	IPR000608 (PFAM); IPR016135 (G3DSA:3.10.110.GENE3D); IPR023313 (PROSITE); PTHR24067 (PANTHER), PTHR24067:SF63 (PANTHER), SM00212 (SMART)
g11855.t1	membrane metallo-endopeptidase-like 1	F:metalloendopeptidase activity; P:proteolysis		IPR000718 (PANTHER); IPR008753 (PFAM); IPR018497 (PRINTS); IPR024079 (G3DSA:3.40.390.GENE3D); SignalP-NN(euk) (SIGNALP), tmhmm (TMHMM), SSF55486 (SUPERFAMILY)
g11862.t1	fatty-acid amide hydrolase 2	F:catalytic activity	0	IPR000120 (PANTHER); IPR020556 (PROSITE); IPR023631 (G3DSA:3.90.1300.GENE3D); PTHR11895:SF5 (PANTHER), SignalP-NN(euk) (SIGNALP), tmhmm (TMHMM)
g11863.t1	---NA---
g11864.t1	---NA---	0		SignalP-NN(euk) (SIGNALP)
g11866.t1	protein	F:copper ion transmembrane transporter activity; C:integral to membrane; P:copper ion transmembrane transport		IPR007274 (PANTHER); SignalP-NN(euk) (SIGNALP), tmhmm (TMHMM)
g11867.t1	---NA---	0		SignalP-NN(euk) (SIGNALP)
g11885.t1	rapamycin-insensitive companion of mtor	F:binding		PTHR13298 (PANTHER)
g11888.t1	cre-pcp-5 protein	P:embryo development; P:proteolysis; F:serine-type peptidase activity	0	IPR008758 (PANTHER); G3DSA:3.40.50.1820 (GENE3D), PTHR11010:SF6 (PANTHER), SignalP-NN(euk) (SIGNALP), tmhmm (TMHMM), SSF53474 (SUPERFAMILY)
g11889.t1	von willebrand factor type a domain-containing protein	F:protein binding		IPR001507 (PFAM); IPR002035 (G3DSA:3.40.50.GENE3D); PTHR22992 (PANTHER), PTHR22992:SF65 (PANTHER), SSF53300 (SUPERFAMILY)
g1189.t1	vasa	C:ribonucleoprotein granule; F:nucleic acid binding; F:ATP binding; F:ATP-dependent helicase activity	0	IPR001650 (PFAM); IPR011545 (PFAM); IPR014001 (SMART); IPR014014 (PROFILE); IPR027417 (SUPERFAMILY); G3DSA:3.40.50.300 (GENE3D), PTHR24031 (PANTHER)
g11895.t1	single-strand binding protein	F:single-stranded DNA binding; P:DNA replication	0	IPR000424 (PFAM); IPR011344 (PANTHER); IPR012340 (G3DSA:2.40.50.GENE3D)
g11896.t1	protein isoform b	F:hydrolase activity; P:metabolic process	0	IPR011008 (SUPERFAMILY); IPR012577 (PFAM); G3DSA:3.30.70.900 (GENE3D), PTHR21017 (PANTHER), PTHR21017:SF5 (PANTHER)
g11897.t1	synaptosomal-associated protein 29	C:cell part; F:protein binding	0	IPR000727 (PFAM); G3DSA:1.20.5.110 (GENE3D), PTHR19305 (PANTHER), PTHR19305:SF0 (PANTHER), PF12352 (PFAM)
g11898.t1	gex interacting protein 16	F:binding	0	SignalP-NN(euk) (SIGNALP)
g1190.t1	t-complex protein 1 subunit delta	P:embryo development; P:post-embryonic morphogenesis; P:protein folding; P:multicellular organismal aging; P:tissue morphogenesis; P:larval development; P:endocytosis; C:intracellular part; F:ATP binding; F:unfolded protein binding	0	IPR002194 (PROSITE); IPR002423 (PANTHER); IPR012717 (PTHR11353:PANTHER); IPR017998 (PRINTS); IPR027409 (G3DSA:3.50.7.GENE3D); IPR027410 (G3DSA:3.30.260.GENE3D); IPR027413 (G3DSA:1.10.560.GENE3D); SSF54849 (SUPERFAMILY)
g11904.t1	alpha 1c	P:microtubule-based process; P:'de novo' protein folding; F:GTP binding; C:microtubule; F:structural constituent of cytoskeleton; P:protein polymerization; F:GTPase activity; P:GTP catabolic process	EC:3.6.1.15	IPR000217 (PRINTS); IPR002452 (PRINTS); IPR003008 (G3DSA:3.40.50.GENE3D); IPR008280 (SUPERFAMILY); IPR017975 (PROSITE); IPR018316 (G3DSA:3.30.1330.GENE3D); IPR023123 (G3DSA:1.10.287.GENE3D)
g11910.t1	protein isoform b	0		PTHR31128 (PANTHER)
g11914.t1	Hypothetical protein CBG21101 [Caenorhabditis briggsae]	F:protein binding		no IPS match
g11924.t1	---NA---	0		no IPS match
g11925.t1	phosphorylase b kinase regulatory subunit alpha	F:catalytic activity; F:calmodulin binding; P:glycogen metabolic process	0	IPR008734 (PANTHER); IPR008928 (SUPERFAMILY); IPR011613 (PFAM); IPR012341 (G3DSA:1.50.10.GENE3D); PTHR10749:SF2 (PANTHER)
g11927.t1	mit domain-containing protein 1	F:molecular_function; P:biological_process		PTHR21222 (PANTHER)
g11928.t1	ykad_caeel ame	F:metal ion binding; F:zinc ion binding		no IPS match
g11929.t1	serine threonine-protein kinase tousled-like 1	P:protein phosphorylation; P:multicellular organism growth; C:chromatin; P:positive regulation of kinase activity; P:transcription from RNA polymerase II promoter; P:embryo development; F:ATP binding; F:protein serine/threonine kinase activity; F:protein tyrosine kinase activity; C:nucleus; P:serine family amino acid metabolic process	0	IPR000719 (PFAM); IPR002290 (SMART); IPR008271 (PROSITE); IPR011009 (SUPERFAMILY); IPR017441 (PROSITE); IPR020635 (SMART); IPR027086 (PTHR22974:PANTHER); G3DSA:1.10.510.10 (GENE3D), G3DSA:3.30.200.20 (GENE3D), PTHR22974 (PANTHER)
g11930.t1	---NA---	0		SignalP-NN(euk) (SIGNALP)
g11931.t1	macrophage mannose receptor 1-like	F:carbohydrate binding		IPR001304 (PFAM); IPR016186 (G3DSA:3.10.100.GENE3D); IPR016187 (SUPERFAMILY); PTHR22803 (PANTHER), SignalP-NN(euk) (SIGNALP), tmhmm (TMHMM)
g11942.t1	hypothetical protein Bm1_21365 [Brugia malayi]	0		SignalP-NN(euk) (SIGNALP), tmhmm (TMHMM)
g11952.t1	adenylate cyclase type 5	P:intracellular signal transduction; F:adenylate cyclase activity; C:integral to membrane; P:purine nucleobase metabolic process; P:cAMP biosynthetic process		IPR001054 (G3DSA:3.30.70.GENE3D); IPR009398 (PFAM); IPR018297 (PROSITE); PTHR11920 (PANTHER), PTHR11920:SF23 (PANTHER), tmhmm (TMHMM)
g11953.t1	ribose-phosphate pyrophosphokinase 2	C:macromolecular complex; P:phosphate-containing compound metabolic process; F:identical protein binding; P:organ morphogenesis; P:purine ribonucleoside monophosphate biosynthetic process; F:guanyl ribonucleotide binding; P:D-ribose metabolic process; C:cell fraction; F:carbohydrate binding; F:adenyl ribonucleotide binding; P:embryo development; P:nucleoside metabolic process; F:magnesium ion bin…	EC:2.7.6.0	IPR000836 (PFAM); IPR000842 (PROSITE); IPR005946 (TIGRFAMs); G3DSA:3.40.50.2020 (GENE3D), PTHR10210 (PANTHER), PTHR10210:SF31 (PANTHER), PF13793 (PFAM), SSF53271 (SUPERFAMILY)
g11958.t1	---NA---	0		no IPS match
g11962.t1	transformer- variant	F:nucleic acid binding; F:nucleotide binding		no IPS match
g11972.t1	lysosomal aspartic protease	F:binding; C:microtubule cytoskeleton; P:apoptotic process; P:multicellular organismal aging; P:autophagic cell death; F:aspartic-type endopeptidase activity; P:proteolysis	0	IPR001461 (PRINTS); IPR001969 (PROSITE); IPR021109 (G3DSA:2.40.70.GENE3D); PTHR13683:SF76 (PANTHER), SignalP-NN(euk) (SIGNALP)
g11974.t1	sorting and assembly machinery component 50 homolog	C:intracellular membrane-bounded organelle; C:organelle envelope; P:larval development; P:regulation of growth rate; C:organelle membrane; P:endocytosis; C:cytoplasm; P:embryo development; C:outer membrane	0	IPR000184 (PFAM); G3DSA:2.40.160.50 (GENE3D), PTHR12815 (PANTHER)
g11985.t1	---NA---	0		no IPS match
g11987.t1	large subunit ribosomal protein 26	P:embryo development; P:regulation of growth rate; P:larval development; F:structural constituent of ribosome; P:translation; C:large ribosomal subunit; P:ribosome biogenesis	0	IPR005756 (PANTHER); IPR005824 (PFAM); IPR005825 (PROSITE); IPR008991 (SUPERFAMILY); IPR014722 (G3DSA:2.30.30.GENE3D)
g11990.t1	gad1-a protein	C:neuron projection; C:cell body; C:synapse; C:clathrin-coated vesicle; P:cellular amino acid biosynthetic process; P:neuron-neuron synaptic transmission; F:carboxy-lyase activity; F:pyridoxal phosphate binding	EC:4.1.1.0	IPR002129 (PFAM); IPR015421 (G3DSA:3.40.640.GENE3D); IPR015422 (G3DSA:3.90.1150.GENE3D); IPR015424 (SUPERFAMILY); G3DSA:1.20.1340.10 (GENE3D), PTHR11999 (PANTHER), PTHR11999:SF13 (PANTHER)
g11991.t1	malignant t cell amplified sequence 1	P:cell proliferation; F:RNA binding; F:structural constituent of ribosome; C:ribosome; P:translation; P:ribosome biogenesis	0	IPR002478 (PFAM); IPR002675 (PRODOM); IPR004521 (TIGRFAMs); IPR015947 (G3DSA:2.30.130.GENE3D); IPR016437 (PANTHER)
g12009.t1	hypothetical protein LOAG_04938 [Loa loa]	0		no IPS match
g12024.t1	asp-3	P:cellular process; P:multicellular organismal aging; F:binding; F:aspartic-type endopeptidase activity; P:proteolysis	0	IPR001461 (PRINTS); IPR021109 (G3DSA:2.40.70.GENE3D); PTHR13683:SF76 (PANTHER), SignalP-NN(euk) (SIGNALP), tmhmm (TMHMM)
g12046.t1	cytochrome c oxidase subunit va	P:embryo development; P:multicellular organismal aging; P:larval development; F:cytochrome-c oxidase activity; C:mitochondrial inner membrane; P:mitochondrial electron transport, cytochrome c to oxygen; P:proton transport; C:respiratory chain complex IV	0	IPR003204 (G3DSA:1.25.40.GENE3D); PTHR14200:SF7 (PANTHER)
g12058.t1	multidrug resistance-associated protein 5	P:protein-based cuticle development; P:larval development; P:regulation of growth rate; P:locomotion; F:ATP binding; C:integral to membrane; P:transmembrane transport; F:ATPase activity	EC:3.6.1.15	IPR001140 (PFAM); IPR003439 (PFAM); IPR003593 (SMART); IPR011527 (SUPERFAMILY); IPR017940 (PROFILE); IPR027417 (SUPERFAMILY); G3DSA:1.20.1560.10 (GENE3D), G3DSA:3.40.50.300 (GENE3D), PTHR24223 (PANTHER), PTHR24223:SF22 (PANTHER), tmhmm (TMHMM)
g12066.t1	protein-tyrosine phosphatase containing protein	F:protein tyrosine phosphatase activity; P:protein dephosphorylation; P:tyrosine metabolic process	EC:3.1.3.0	IPR000242 (PRINTS); IPR000387 (PROFILE); IPR003595 (SMART); IPR016130 (PROSITE); G3DSA:3.90.190.10 (GENE3D), PTHR19134 (PANTHER), PTHR19134:SF26 (PANTHER), SSF52799 (SUPERFAMILY)
g12075.t1	26s proteasome non-atpase regulatory subunit 2	F:binding; P:regulation of ubiquitin-protein ligase activity involved in mitotic cell cycle; C:proteasome complex; F:enzyme regulator activity; P:regulation of protein catabolic process	0	IPR002015 (PFAM); IPR016024 (SUPERFAMILY); IPR016643 (PIR); PTHR10943 (PANTHER)
g12076.t1	---NA---	0		no IPS match
g12077.t1	cre-grd-6 protein	0		IPR007284 (PFAM); SignalP-NN(euk) (SIGNALP)
g12096.t1	60s ribosomal protein l19	P:embryo development; P:multicellular organismal aging; P:mitotic spindle organization; P:larval development; F:structural constituent of ribosome; C:ribosome; P:translation; P:ribosome biogenesis	0	IPR000196 (PFAM); IPR015972 (G3DSA:1.10.1650.GENE3D); IPR015974 (G3DSA:1.10.1200.GENE3D); IPR023638 (PROSITE); PTHR10722 (PANTHER)
g12107.t1	---NA---	F:protein binding		IPR001810 (PROFILE); G3DSA:3.80.10.10 (GENE3D)
g12109.t1	cyclin-dependent kinase 19	F:protein serine/threonine kinase activity; F:ATP binding; P:protein phosphorylation; F:protein tyrosine kinase activity; P:serine family amino acid metabolic process	EC:2.7.11.0	IPR000719 (PFAM); IPR002290 (SMART); IPR008271 (PROSITE); IPR011009 (SUPERFAMILY); IPR011333 (SUPERFAMILY); IPR017441 (PROSITE); IPR020635 (SMART); G3DSA:1.10.510.10 (GENE3D), G3DSA:3.30.200.20 (GENE3D), PTHR24056 (PANTHER), PTHR24056:SF132 (PANTHER)
g12119.t1	methylosome subunit picln	P:multicellular organismal development; P:chloride transport; P:cell volume homeostasis	0	IPR003521 (PRINTS); PF03517 (PFAM)
g12122.t1	cuticle collagen	C:collagen; F:structural constituent of cuticle		IPR008160 (PFAM); PTHR24023 (PANTHER), SignalP-NN(euk) (SIGNALP), tmhmm (TMHMM)
g12136.t1	delta-1-pyrroline-5-carboxylate mitochondrial	P:regulation of growth rate; C:mitochondrial part; P:locomotion; P:endocytosis; F:1-pyrroline-5-carboxylate dehydrogenase activity; P:proline biosynthetic process; P:oxidation-reduction process; P:arginine metabolic process	EC:1.5.1.0	IPR005931 (TIGRFAMs); IPR015590 (PFAM); IPR016160 (PROSITE); IPR016161 (SUPERFAMILY); IPR016162 (G3DSA:3.40.605.GENE3D); IPR016163 (G3DSA:3.40.309.GENE3D); PTHR11699 (PANTHER), PTHR11699:SF52 (PANTHER)
g12137.t1	dnaj homolog subfamily c member 28	F:unfolded protein binding; P:protein folding; F:heat shock protein binding		IPR001623 (G3DSA:1.10.287.GENE3D); IPR018961 (PFAM); PTHR24016 (PANTHER), PTHR24016:SF2 (PANTHER)
g12144.t1	propionyl- carboxylase beta mitochondrial	F:binding; F:ligase activity	0	IPR000022 (PFAM); IPR011762 (PROFILE); IPR011763 (PROFILE); G3DSA:3.90.226.10 (GENE3D), PTHR22855 (PANTHER), PTHR22855:SF14 (PANTHER), SSF52096 (SUPERFAMILY)
g12146.t1	Hypothetical protein CBG14129 [Caenorhabditis briggsae]	0		no IPS match
g12150.t1	2-oxoglutarate dehydrogenase	P:glucose catabolic process; P:larval development; P:multicellular organismal aging; P:regulation of growth rate; C:mitochondrial envelope; P:embryo development; F:oxoglutarate dehydrogenase (succinyl-transferring) activity; P:tricarboxylic acid cycle; F:thiamine pyrophosphate binding; P:lysine catabolic process; P:tryptophan metabolic process; C:oxoglutarate dehydrogenase complex	EC:1.2.4.0	IPR001017 (PFAM); IPR005475 (PFAM); IPR011603 (PIR); G3DSA:3.40.50.970 (GENE3D), PTHR23152:SF0 (PANTHER), SSF52518 (SUPERFAMILY)
g12164.t1	hypothetical protein KAOT1_13062 [Kordia algicida OT-1]	0		SignalP-NN(euk) (SIGNALP), tmhmm (TMHMM)
g12180.t1	atp synthase b-like protein	P:male mating behavior; F:hydrogen ion transmembrane transporter activity; P:multicellular organismal aging; P:regulation of growth rate; C:mitochondrial proton-transporting ATP synthase complex; P:embryo development; C:cell projection; P:vulval development; P:ATP synthesis coupled proton transport	0	IPR008688 (PFAM); IPR013837 (PANTHER)
g12182.t1	---NA---	0		no IPS match
g12191.t1	neuroligin y-linked	F:hydrolase activity; F:methyl jasmonate esterase activity; F:methyl salicylate esterase activity; C:endoplasmic reticulum lumen; F:methyl indole-3-acetate esterase activity; C:endoplasmic reticulum; F:carboxylesterase activity; P:cell adhesion; C:membrane; P:regulation of excitatory postsynaptic membrane potential; C:cell surface; F:neurexin family protein binding; F:protein homodimerization act…		IPR002018 (PFAM); IPR019819 (PROSITE); G3DSA:3.40.50.1820 (GENE3D), PTHR11559 (PANTHER), SignalP-NN(euk) (SIGNALP), tmhmm (TMHMM), SSF53474 (SUPERFAMILY)
g12192.t1	kap beta 3 protein	F:binding; P:molting cycle, protein-based cuticle; P:gastrulation; P:larval development; P:endocytosis	0	IPR011989 (G3DSA:1.25.10.GENE3D); IPR016024 (SUPERFAMILY); PTHR10527 (PANTHER), PTHR10527:SF5 (PANTHER)
g12195.t1	---NA---	0		PS51257 (PROFILE), tmhmm (TMHMM)
g1220.t1	cystathionine gamma-lyase	F:carbon-sulfur lyase activity; F:pyridoxal phosphate binding	0	IPR000277 (PIR); IPR015421 (G3DSA:3.40.640.GENE3D); IPR015422 (G3DSA:3.90.1150.GENE3D); IPR015424 (SUPERFAMILY); PTHR11808:SF15 (PANTHER)
g12202.t1	ground-like domain containing protein	0		IPR007284 (PFAM); PS51257 (PROFILE), SignalP-NN(euk) (SIGNALP), tmhmm (TMHMM)
g12209.t1	cre-grl-15 protein	0		IPR007284 (PFAM); SignalP-NN(euk) (SIGNALP), tmhmm (TMHMM)
g1221.t1	cystathionine gamma-lyase	P:carboxylic acid metabolic process; F:catalytic activity; F:pyridoxal phosphate binding	0	IPR000277 (PIR); IPR015421 (G3DSA:3.40.640.GENE3D); IPR015422 (G3DSA:3.90.1150.GENE3D); IPR015424 (SUPERFAMILY); PTHR11808:SF15 (PANTHER)
g12212.t1	carbonic anhydrase 2	P:regulation of multicellular organismal process; P:response to steroid hormone stimulus; F:lyase activity; F:metal ion binding; P:myeloid leukocyte differentiation; P:positive regulation of cellular process; C:cell projection; P:positive regulation of homeostatic process; P:anatomical structure morphogenesis; C:intracellular part	0	IPR001148 (G3DSA:3.10.200.GENE3D); IPR018425 (PTHR18952:PANTHER); IPR023561 (PANTHER)
g12214.t1	carbonic anhydrase 2	F:lyase activity	0	IPR001148 (G3DSA:3.10.200.GENE3D); IPR018425 (PTHR18952:PANTHER); IPR023561 (PANTHER)
g12218.t1	mitogen-activated protein kinase kinase kinase 15	F:ATP binding; P:protein phosphorylation; F:protein serine/threonine kinase activity; F:protein tyrosine kinase activity; P:serine family amino acid metabolic process	0	IPR000719 (PFAM); IPR002290 (SMART); IPR008271 (PROSITE); IPR011009 (SUPERFAMILY); IPR013761 (SUPERFAMILY); IPR017441 (PROSITE); IPR020635 (SMART); IPR025136 (PFAM); G3DSA:1.10.510.10 (GENE3D), G3DSA:3.30.200.20 (GENE3D), PTHR24361 (PANTHER), PTHR24361:SF2 (PANTHER)
g12224.t1	cullin family protein	P:proteasomal ubiquitin-dependent protein catabolic process; P:meiosis II; C:intracellular membrane-bounded organelle; P:spindle elongation; P:germ cell development; P:embryonic axis specification; P:protein localization; P:meiotic chromosome movement towards spindle pole; C:cullin-RING ubiquitin ligase complex; F:ubiquitin protein ligase binding; P:oxidation-reduction process; F:oxidoreductase a…	0	IPR001373 (PFAM); IPR013027 (PRINTS); IPR016158 (SMART); IPR016159 (SUPERFAMILY); IPR023753 (PFAM); G3DSA:1.20.1310.10 (GENE3D), G3DSA:3.50.50.60 (GENE3D), PTHR11932 (PANTHER), PTHR11932:SF18 (PANTHER), SSF51905 (SUPERFAMILY)
g12227.t1	60s ribosomal protein l12	F:nucleic acid binding; P:secretion; P:larval development; P:mitotic spindle organization; C:large ribosomal subunit; P:regulation of growth rate; P:endocytosis; P:embryo development; F:structural constituent of ribosome; P:translation; P:ribosome biogenesis	0	IPR000911 (PANTHER); IPR020783 (G3DSA:1.10.10.GENE3D); IPR020784 (G3DSA:3.30.1550.GENE3D); IPR020785 (PROSITE)
g12228.t1	protein ssl- isoform c	P:embryo development; P:regulation of growth rate; P:genitalia development; P:larval development	0	IPR017877 (PROFILE)
g1224.t1	major antigen	P:cilium assembly		IPR009053 (SUPERFAMILY); PTHR23159 (PANTHER), PTHR23159:SF6 (PANTHER), SignalP-NN(euk) (SIGNALP), tmhmm (TMHMM), SSF46966 (SUPERFAMILY)
g12257.t1	malate dehydrogenase	P:carbohydrate metabolic process; P:malate metabolic process; F:L-malate dehydrogenase activity; P:pyruvate metabolic process; P:reductive tricarboxylic acid cycle; P:glyoxylate metabolic process	0	IPR001236 (PFAM); IPR001252 (PROSITE); IPR010945 (PANTHER); IPR011274 (TIGRFAMs); IPR015955 (G3DSA:3.90.110.GENE3D); IPR016040 (G3DSA:3.40.50.GENE3D); IPR022383 (PFAM); PTHR23382:SF0 (PANTHER), SignalP-NN(euk) (SIGNALP), tmhmm (TMHMM), SSF51735 (SUPERFAMILY)
g1228.t1	beta-tubulin isotype 2	P:microtubule-based process; F:GTP binding; C:microtubule; F:structural constituent of cytoskeleton; P:protein polymerization; F:GTPase activity; P:GTP catabolic process; F:protein dimerization activity	EC:3.6.1.15	IPR000217 (PRINTS); IPR002453 (PRINTS); IPR003008 (G3DSA:3.40.50.GENE3D); IPR008280 (SUPERFAMILY); IPR011598 (G3DSA:4.10.280.GENE3D); IPR013838 (PROSITE); IPR017975 (PROSITE); IPR018316 (G3DSA:3.30.1330.GENE3D)
g12290.t1	phospholipase b-like protein partial	F:molecular_function; C:cellular_component		IPR007000 (PANTHER); SignalP-NN(euk) (SIGNALP), tmhmm (TMHMM)
g123.t1	methylglutaconyl- mitochondrial isoform 1	F:mRNA binding; P:nuclear-transcribed mRNA catabolic process; F:hydro-lyase activity; C:mitochondrial part; P:cellular amino acid catabolic process	EC:4.2.1.0	IPR001753 (PFAM); IPR014748 (G3DSA:1.10.12.GENE3D); IPR018376 (PROSITE); G3DSA:3.90.226.10 (GENE3D), PTHR11941 (PANTHER), SignalP-NN(euk) (SIGNALP), SSF52096 (SUPERFAMILY)
g12306.t1	---NA---	0		no IPS match
g12308.t1	electron transfer flavoprotein-ubiquinone mitochondrial-like	P:electron transport chain; F:iron-sulfur cluster binding; F:electron-transferring-flavoprotein dehydrogenase activity	EC:1.5.5.0	IPR007859 (PFAM); IPR017896 (PROFILE); PR00411 (PRINTS), G3DSA:3.50.50.60 (GENE3D), PTHR10617 (PANTHER), PTHR10617:SF1 (PANTHER), PF13450 (PFAM), SSF51905 (SUPERFAMILY), SSF54373 (SUPERFAMILY), SSF54862 (SUPERFAMILY)
g12323.t1	macrophage migration inhibitory factor	P:anatomical structure morphogenesis; P:cellular metabolic process; P:response to stimulus; P:positive regulation of cellular process	0	IPR001398 (PRODOM); IPR014347 (SUPERFAMILY); IPR019829 (PROSITE); G3DSA:3.30.429.10 (GENE3D)
g12324.t1	macrophage migration inhibitory factor	P:anatomical structure morphogenesis; P:negative regulation of biological process; P:cellular metabolic process; P:signal transduction; P:positive regulation of cellular process; P:regulation of metabolic process	0	IPR001398 (PRODOM); IPR014347 (SUPERFAMILY); IPR019829 (PROSITE); G3DSA:3.30.429.10 (GENE3D)
g12329.t1	hybrid nrps pks	F:L-aminoadipate-semialdehyde dehydrogenase activity; F:phosphopantetheine binding; P:lysine catabolic process; P:lysine biosynthetic process	0	IPR000873 (PFAM); IPR002198 (PRINTS); IPR002347 (PRINTS); IPR006162 (PROSITE); IPR009081 (G3DSA:1.10.1200.GENE3D); IPR010080 (TIGRFAMs); IPR013120 (PFAM); IPR016040 (G3DSA:3.40.50.GENE3D); IPR020806 (SMART); IPR020845 (PROSITE); IPR020904 (PROSITE); G3DSA:2.30.38.10 (GENE3D), G3DSA:3.30.300.30 (GENE3D), G3DSA:3.40.50.980 (GENE3D), PTHR24096 (PANTHER), PTHR24096:SF10 (PANTHER), SSF51735 (SUPERFAMI…
g12330.t1	non ribosomal peptide synthase	P:metabolic process; F:oxidoreductase activity, acting on the aldehyde or oxo group of donors, NAD or NADP as acceptor; F:vitamin binding; F:substrate-specific transporter activity	EC:1.2.1.0	IPR002198 (PFAM); IPR002347 (PRINTS); IPR016040 (G3DSA:3.40.50.GENE3D); IPR020904 (PROSITE); PTHR24322 (PANTHER), PTHR24322:SF7 (PANTHER), SSF51735 (SUPERFAMILY)
g12335.t1	60s ribosomal protein l18	F:structural constituent of ribosome; C:ribosome; P:translation; P:ribosome biogenesis	0	IPR000039 (PANTHER); IPR021131 (PFAM); G3DSA:3.100.10.10 (GENE3D)
g1237.t1	cytoplasmic intermediate filament protein	P:protein-based cuticle development; F:binding; P:molting cycle, protein-based cuticle; C:protein complex; P:larval development; P:multicellular organismal aging; P:cell cycle phase; P:regulation of growth rate; P:endocytosis; P:anatomical structure morphogenesis; C:intracellular part; P:embryo development; F:structural molecule activity	0	IPR001322 (PFAM); IPR001664 (PANTHER); IPR016044 (PFAM); IPR016451 (PIR); G3DSA:1.20.5.170 (GENE3D), G3DSA:2.60.40.1260 (GENE3D), SSF74853 (SUPERFAMILY)
g12378.t1	---NA---	0		SignalP-NN(euk) (SIGNALP)
g12385.t1	chromodomain y-like 2	F:binding	0	IPR000953 (SMART); IPR016197 (SUPERFAMILY); IPR023780 (PFAM); G3DSA:2.40.50.40 (GENE3D), PTHR22812 (PANTHER)
g12390.t1	wrt-10 protein	P:locomotion		SignalP-NN(euk) (SIGNALP)
g12403.t1	ck1 worm6 protein kinase	F:protein kinase activity; F:ATP binding; P:protein phosphorylation	0	IPR000719 (PFAM); IPR002290 (SMART); IPR011009 (SUPERFAMILY); G3DSA:1.10.510.10 (GENE3D), G3DSA:3.30.200.20 (GENE3D), PTHR11909 (PANTHER), PTHR11909:SF19 (PANTHER), SignalP-NN(euk) (SIGNALP), tmhmm (TMHMM)
g12416.t1	kh domain-containing protein	P:multicellular organismal aging; P:embryo development; F:RNA binding	0	IPR002999 (PFAM); IPR004087 (SMART); IPR004088 (PFAM); G3DSA:2.30.30.140 (GENE3D), G3DSA:3.30.1370.10 (GENE3D), PTHR12727 (PANTHER), SSF54791 (SUPERFAMILY), SSF63748 (SUPERFAMILY)
g12419.t1	---NA---	F:RNA binding; C:nucleus; C:cytoplasm; P:mRNA processing		IPR002999 (PROFILE); IPR010304 (PFAM); G3DSA:2.30.30.140 (GENE3D), SSF63748 (SUPERFAMILY)
g12428.t1	histone h4	P:secretion; P:larval development; P:cellular component assembly involved in morphogenesis; F:DNA binding; P:lipid localization; P:regulation of growth rate; P:endocytosis; P:transcription, DNA-dependent; P:response to stress; P:genitalia development; P:embryo development; C:nucleosome; C:nucleus; P:nucleosome assembly; F:protein heterodimerization activity	0	IPR001951 (PRINTS); IPR007125 (PFAM); IPR009072 (G3DSA:1.10.20.GENE3D); IPR019809 (PROSITE)
g12429.t1	adenylate kinase	P:nuclear migration; P:hemopoiesis; P:larval development; P:multicellular organism growth; P:regulation of growth rate; C:mitochondrial envelope; P:genitalia development; P:embryo development; F:ATP binding; P:nucleotide phosphorylation; F:adenylate kinase activity; P:purine nucleobase metabolic process; P:ATP metabolic process	EC:2.7.4.0	IPR000850 (PRINTS); IPR006259 (TIGRFAMs); IPR007862 (PFAM); IPR027417 (SUPERFAMILY); G3DSA:3.40.50.300 (GENE3D)
g12432.t1	protein sri- isoform a	0		IPR016181 (G3DSA:3.40.630.GENE3D); IPR019429 (PFAM); PTHR22941 (PANTHER), SignalP-NN(euk) (SIGNALP), tmhmm (TMHMM), SSF81321 (SUPERFAMILY)
g1244.t1	malate dehydrogenase	F:malate dehydrogenase activity; P:tricarboxylic acid cycle	0	IPR003767 (PANTHER); G3DSA:1.10.1530.10 (GENE3D), G3DSA:3.30.1370.60 (GENE3D), PTHR11091:SF0 (PANTHER)
g12455.t1	myosin heavy chain	C:muscle myosin complex; P:multicellular organismal reproductive behavior; P:eating behavior; P:second-messenger-mediated signaling; P:muscle system process; F:motor activity; F:actin binding; P:axonogenesis; P:skeletal myofibril assembly; F:structural molecule activity; F:ATP binding	0	IPR001609 (PRINTS); IPR002928 (PFAM); IPR004009 (PFAM); IPR009053 (SUPERFAMILY); IPR010978 (SUPERFAMILY); IPR027401 (G3DSA:4.10.270.GENE3D); IPR027417 (SUPERFAMILY); G3DSA:1.20.5.340 (GENE3D), PTHR13140 (PANTHER), PTHR13140:SF106 (PANTHER)
g12469.t1	---NA---	C:integral to membrane		IPR017452 (PROFILE); IPR019430 (PFAM); G3DSA:1.20.1070.10 (GENE3D), tmhmm (TMHMM), SSF81321 (SUPERFAMILY)
g1250.t1	lethal neo18	P:embryo development	0	IPR019173 (PANTHER); tmhmm (TMHMM)
g1252.t1	protein patched 1	P:embryo development; P:multicellular organism growth; P:molting cycle, protein-based cuticle; P:larval development; C:integral to membrane; F:hedgehog receptor activity; P:signal transduction	0	IPR000731 (PROFILE); IPR003392 (PFAM); G3DSA:1.20.1640.10 (GENE3D), PTHR10796 (PANTHER), PTHR10796:SF34 (PANTHER), SignalP-NN(euk) (SIGNALP), tmhmm (TMHMM), SSF82866 (SUPERFAMILY)
g12528.t1	protein nlg- isoform a	P:regulation of transmission of nerve impulse; F:carboxylic ester hydrolase activity	0	IPR002018 (PFAM); G3DSA:3.40.50.1820 (GENE3D), PTHR11559 (PANTHER), PTHR11559:SF47 (PANTHER), SignalP-NN(euk) (SIGNALP), tmhmm (TMHMM), SSF53474 (SUPERFAMILY)
g12540.t1	cytochrome b5	P:embryo development; C:intracellular membrane-bounded organelle; C:membrane; P:larval development; F:heme binding	0	IPR001199 (PRINTS); IPR018506 (PROSITE); PTHR19359 (PANTHER), tmhmm (TMHMM)
g12541.t1	39s ribosomal protein mitochondrial-like	P:regulation of growth rate; P:multicellular organismal aging; F:binding; P:larval development; F:structural constituent of ribosome; C:ribosome; P:translation; P:ribosome biogenesis	0	IPR008932 (SUPERFAMILY); IPR013823 (PRODOM); IPR014719 (G3DSA:3.30.1390.GENE3D); IPR015607 (PTHR11809:PANTHER); PTHR11809 (PANTHER)
g12547.t1	intermediate filament protein ifa-1	P:embryo development; P:regulation of growth rate; C:protein complex; F:binding; P:cell cycle phase; P:larval development; F:structural molecule activity	0	IPR001322 (PFAM); IPR001664 (PANTHER); IPR016044 (PFAM); IPR016451 (PIR); IPR018039 (PROSITE); G3DSA:1.20.5.170 (GENE3D), G3DSA:2.60.40.1260 (GENE3D), SSF74853 (SUPERFAMILY)
g12549.t1	glutathione transferase	P:response to stress; F:glutathione transferase activity; F:protein binding; P:glutathione metabolic process; P:glutathione conjugation reaction	0	IPR003082 (PRINTS); IPR004045 (PFAM); IPR004046 (PFAM); IPR010987 (G3DSA:1.20.1050.GENE3D); IPR012336 (G3DSA:3.40.30.GENE3D); IPR017933 (PROFILE); PTHR11571 (PANTHER), PTHR11571:SF80 (PANTHER)
g12557.t1	von willebrand factor type a domain containing protein	F:protein binding		IPR002035 (G3DSA:3.40.50.GENE3D); PTHR22992 (PANTHER), SignalP-NN(euk) (SIGNALP), SSF53300 (SUPERFAMILY)
g1257.t1	qua-1 protein	P:intein-mediated protein splicing; P:proteolysis; P:multicellular organismal development; P:cell communication; F:peptidase activity		SignalP-NN(euk) (SIGNALP)
g12571.t1	hexokinase family protein	P:phosphate-containing compound metabolic process; F:carbohydrate binding; F:ATP binding; F:hexokinase activity; P:glycolysis; P:starch metabolic process; P:sucrose metabolic process; P:fructose metabolic process; P:galactose metabolic process; P:mannose metabolic process; P:amino sugar metabolic process; P:gluconeogenesis; P:streptomycin biosynthetic process	EC:2.7.1.0	IPR001304 (PFAM); IPR001312 (PRINTS); IPR016186 (G3DSA:3.10.100.GENE3D); IPR016187 (SUPERFAMILY); IPR018378 (PROSITE); IPR019807 (PROSITE); IPR022672 (PFAM); IPR022673 (PFAM); G3DSA:3.30.420.40 (GENE3D), G3DSA:3.40.367.20 (GENE3D), SSF53067 (SUPERFAMILY)
g12582.t1	neurocan core protein precursor	F:carbohydrate binding		IPR001304 (PFAM); IPR016186 (G3DSA:3.10.100.GENE3D); IPR016187 (SUPERFAMILY); PTHR22801 (PANTHER), SignalP-NN(euk) (SIGNALP), tmhmm (TMHMM)
g12591.t1	---NA---	0		SignalP-NN(euk) (SIGNALP), tmhmm (TMHMM)
g12599.t1	ypt rab gtpase activating partial	F:Rab GTPase activator activity; C:intracellular; P:regulation of Rab GTPase activity; F:protein binding		IPR000195 (SUPERFAMILY); IPR017986 (SUPERFAMILY); PTHR22957 (PANTHER), PTHR22957:SF52 (PANTHER), SignalP-NN(euk) (SIGNALP)
g12604.t1	tyramine beta hydroxylase	F:copper ion binding; P:oxidation-reduction process; F:dopamine beta-monooxygenase activity; P:catecholamine metabolic process; P:tyrosine metabolic process	0	IPR000323 (G3DSA:2.60.120.GENE3D); IPR000945 (PRINTS); IPR005018 (PFAM); IPR008977 (SUPERFAMILY); IPR014784 (G3DSA:2.60.120.GENE3D); IPR020611 (PROSITE); PTHR10157:SF4 (PANTHER), PF03712 (PFAM), tmhmm (TMHMM)
g12619.t1	choline transporter-like protein 2-like	P:protein-based cuticle development; P:genitalia development; P:tissue morphogenesis; P:larval development	0	IPR007603 (PANTHER); PTHR12385:SF7 (PANTHER), tmhmm (TMHMM)
g12621.t1	adenylyl cyclase-associated protein	F:actin binding; P:cytoskeleton organization; P:cell morphogenesis		IPR001837 (PANTHER); IPR006599 (SMART); IPR013912 (PFAM); IPR013992 (PFAM); IPR016098 (G3DSA:2.160.20.GENE3D); IPR017901 (PROFILE); PTHR10652:SF0 (PANTHER)
g12632.t1	smfn protein	C:intracellular part; F:exonuclease activity; F:nucleic acid binding	0	IPR006055 (SMART); IPR012337 (SUPERFAMILY); IPR013520 (PFAM); G3DSA:3.30.420.10 (GENE3D), PTHR11046 (PANTHER)
g12642.t1	tripeptidyl peptidase ii	F:serine-type endopeptidase activity; P:proteolysis		IPR000209 (G3DSA:3.40.50.GENE3D); IPR015500 (PRINTS); IPR022229 (PFAM); IPR023828 (PROSITE); PTHR10795:SF2 (PANTHER)
g12643.t1	ubiquinol-cytochrome c reductase complex	F:hydrogen ion transmembrane transporter activity; P:larval development; P:multicellular organism growth; P:multicellular organismal aging; P:respiratory electron transport chain; P:regulation of growth rate; P:anatomical structure morphogenesis; P:embryo development; C:mitochondrial respiratory chain complex III; P:proton transport	0	IPR003197 (PRODOM)
g12645.t1	carnitine o-palmitoyltransferase mitochondrial	P:embryo development; F:transferase activity	0	IPR000542 (PANTHER); PTHR22589:SF16 (PANTHER), SSF52777 (SUPERFAMILY)
g12647.t1	---NA---	0		no IPS match
g12655.t1	lysosomal protective	F:serine-type carboxypeptidase activity; P:proteolysis		IPR001563 (PRINTS); IPR018202 (PROSITE); G3DSA:3.40.50.1820 (GENE3D), PTHR11802:SF9 (PANTHER), SignalP-NN(euk) (SIGNALP), tmhmm (TMHMM), SSF53474 (SUPERFAMILY)
g12658.t1	lysosomal protective	F:transferase activity; F:serine-type carboxypeptidase activity; P:proteolysis	0	IPR001563 (PRINTS); IPR004299 (PFAM); IPR007074 (PFAM); IPR018202 (PROSITE); G3DSA:3.40.50.1820 (GENE3D), PTHR11802:SF9 (PANTHER), tmhmm (TMHMM), SSF53474 (SUPERFAMILY)
g12672.t1	tubulin beta-1 chain	P:M phase of mitotic cell cycle; P:microtubule-based process; P:embryo development; F:GTP binding; C:microtubule; F:structural constituent of cytoskeleton; P:protein polymerization; F:GTPase activity; P:GTP catabolic process	EC:3.6.1.15	IPR000217 (PRINTS); IPR002453 (PRINTS); IPR003008 (G3DSA:3.40.50.GENE3D); IPR008280 (SUPERFAMILY); IPR013838 (PROSITE); IPR017975 (PROSITE); IPR018316 (G3DSA:3.30.1330.GENE3D); IPR023123 (G3DSA:1.10.287.GENE3D)
g12673.t1	protein srt-61	0		PTHR23021 (PANTHER), tmhmm (TMHMM), SSF81321 (SUPERFAMILY)
g12683.t1	atp binding helicase	F:ubiquitin thiolesterase activity; P:ubiquitin-dependent protein catabolic process; F:helicase activity		IPR025476 (PFAM); PTHR10492 (PANTHER), PTHR10492:SF8 (PANTHER)
g12685.t1	chymotrypsin-like serine protease precursor	F:serine-type endopeptidase activity; P:proteolysis; F:catalytic activity	0	IPR001254 (PFAM); IPR009003 (SUPERFAMILY); IPR018114 (PROSITE); G3DSA:2.40.10.10 (GENE3D), PTHR24260 (PANTHER), SignalP-NN(euk) (SIGNALP)
g12689.t1	hydroxysteroid dehydrogenase-like protein 2	C:microtubule cytoskeleton; P:metabolic process; C:cytoplasmic part; F:steroid binding; F:oxidoreductase activity	0	IPR002198 (PFAM); IPR002347 (PRINTS); IPR016040 (G3DSA:3.40.50.GENE3D); PTHR24322 (PANTHER), PTHR24322:SF43 (PANTHER), SSF51735 (SUPERFAMILY)
g12708.t1	small heat shock protein	C:intracellular part; P:response to stress; F:protein binding; P:response to magnetism	0	IPR001436 (PRINTS); IPR002068 (PFAM); IPR008978 (SUPERFAMILY); G3DSA:2.60.40.790 (GENE3D), PTHR11527 (PANTHER), PTHR11527:SF54 (PANTHER)
g12725.t1	rare lipoprotein a	F:scavenger receptor activity; F:receptor activity; C:membrane; P:cell wall macromolecule catabolic process		IPR009009 (PFAM); IPR014733 (G3DSA:2.40.40.GENE3D); SignalP-NN(euk) (SIGNALP)
g12733.t1	phosphoserine aminotransferase	P:L-serine biosynthetic process; F:protein binding; F:pyridoxal phosphate binding; F:O-phospho-L-serine:2-oxoglutarate aminotransferase activity; P:glycine metabolic process; P:threonine metabolic process; P:vitamin B6 metabolic process	EC:2.6.1.0	IPR000192 (PFAM); IPR003248 (PTHR21152:PANTHER); IPR007110 (PROFILE); IPR015421 (G3DSA:3.40.640.GENE3D); IPR015422 (G3DSA:3.90.1150.GENE3D); IPR015424 (SUPERFAMILY); IPR020578 (PROSITE); IPR022278 (PIR); PTHR21152 (PANTHER)
g12736.t1	---NA---	0		no IPS match
g12739.t1	spectrin alpha chain	F:protein binding; F:calcium ion binding	0	IPR001452 (PRINTS); IPR002017 (PFAM); IPR002048 (SMART); IPR011992 (G3DSA:1.10.238.GENE3D); IPR013315 (PRINTS); IPR014837 (PFAM); IPR018159 (SMART); IPR018247 (PROSITE); G3DSA:1.20.5.170 (GENE3D), G3DSA:1.20.58.60 (GENE3D), G3DSA:2.30.30.40 (GENE3D), PTHR11915 (PANTHER), PTHR11915:SF6 (PANTHER), SSF46966 (SUPERFAMILY), SSF47473 (SUPERFAMILY)
g12740.t1	40s ribosomal protein s5	P:viral genome expression; F:RNA binding; P:regulation of translational elongation; C:small ribosomal subunit; P:larval development; P:pancreas development; P:multicellular organismal aging; P:embryo development; F:structural constituent of ribosome; P:ribosome biogenesis	0	IPR000235 (PANTHER); IPR005716 (PTHR11205:PANTHER); IPR020606 (PROSITE); IPR023798 (G3DSA:1.10.455.GENE3D)
g12741.t1	protein disulfide-isomerase a6-like	P:larval development; P:glycerol ether metabolic process; F:electron carrier activity; F:protein disulfide oxidoreductase activity; P:cell redox homeostasis; F:isomerase activity; P:electron transport	0	IPR005746 (PRINTS); IPR005788 (TIGRFAMs); IPR012336 (G3DSA:3.40.30.GENE3D); IPR013766 (PFAM); IPR017937 (PROSITE); IPR019425 (PFAM); PTHR18929 (PANTHER), PTHR18929:SF32 (PANTHER), tmhmm (TMHMM), SSF81321 (SUPERFAMILY)
g12742.t1	hira-interacting protein 5	P:embryo development; P:regulation of growth rate; P:lipid localization; F:iron-sulfur cluster binding; C:intracellular membrane-bounded organelle; C:cytoplasmic part; P:larval development; P:primary metabolic process; F:iron ion binding; P:iron-sulfur cluster assembly	0	IPR001075 (PRODOM); IPR014824 (G3DSA:3.30.1370.GENE3D); IPR017065 (PIR); PTHR11178 (PANTHER), PTHR11178:SF0 (PANTHER), SSF117916 (SUPERFAMILY)
g12761.t1	large subunit ribosomal protein 34	F:structural constituent of ribosome; C:ribosome; P:translation; P:ribosome biogenesis	0	IPR008195 (PRINTS)
g12762.t1	alcohol dehydrogenase 5 (class iii) chi polypeptide	F:alcohol dehydrogenase (NAD) activity; C:intracellular part; F:zinc ion binding; P:ethanol oxidation; F:S-(hydroxymethyl)glutathione dehydrogenase activity	EC:1.1.1.1	IPR002085 (PANTHER); IPR002328 (PROSITE); IPR011032 (G3DSA:3.90.180.GENE3D); IPR013149 (PFAM); IPR013154 (PFAM); IPR014183 (TIGRFAMs); IPR016040 (G3DSA:3.40.50.GENE3D); PTHR11695:SF4 (PANTHER), SSF51735 (SUPERFAMILY)
g12763.t1	transient-receptor-potential-like protein	C:intracellular organelle; P:primary metabolic process; C:integral to membrane; P:cellular macromolecule metabolic process; F:transferase activity; C:cytoplasmic part; F:nucleic acid binding; F:protein binding; F:calcium channel activity; P:calcium ion transmembrane transport; F:nucleotide binding	0	IPR000504 (PROFILE); IPR002110 (PFAM); IPR002153 (PRINTS); IPR005821 (PFAM); IPR012677 (G3DSA:3.30.70.GENE3D); IPR013555 (PFAM); IPR020683 (G3DSA:1.25.40.GENE3D); G3DSA:3.40.50.150 (GENE3D), PTHR10117:SF28 (PANTHER), tmhmm (TMHMM), SSF53335 (SUPERFAMILY), SSF54928 (SUPERFAMILY)
g12770.t1	cullin-5	C:insoluble fraction; C:intracellular membrane-bounded organelle; P:induction of apoptosis; P:cell cycle process; F:G-protein coupled peptide receptor activity; C:cullin-RING ubiquitin ligase complex; P:cellular calcium ion homeostasis; P:calcium ion transport; C:cytoplasmic part; F:cation channel activity; P:cell proliferation; F:small conjugating protein ligase activity; P:response to stress; P…	0	IPR001373 (PFAM); IPR011991 (G3DSA:1.10.10.GENE3D); IPR016157 (PROSITE); IPR016158 (SMART); IPR016159 (SUPERFAMILY); IPR019559 (PFAM); G3DSA:1.20.1310.10 (GENE3D), G3DSA:4.10.1030.10 (GENE3D), PTHR11932 (PANTHER), PTHR11932:SF16 (PANTHER), SSF46785 (SUPERFAMILY)
g12772.t1	stress-induced-phosphoprotein 1	P:larval lymph gland hemocyte differentiation; P:embryonic pattern specification; P:stem cell division; P:regulation of cell shape; P:formation of anatomical boundary; P:compound eye morphogenesis; P:epithelial cell morphogenesis; F:protein tyrosine kinase activity; P:immune response; P:cell migration involved in gastrulation; P:JAK-STAT cascade; P:ovarian follicle cell migration; P:regulation of…	EC:2.7.10.0	IPR001440 (PFAM); IPR006636 (SMART); IPR011990 (G3DSA:1.25.40.GENE3D); IPR013026 (PROFILE); IPR019734 (SMART); PTHR22904 (PANTHER), PTHR22904:SF14 (PANTHER), PF13414 (PFAM), SSF48452 (SUPERFAMILY)
g12778.t1	peroxisome assembly factor partial	F:protein binding; P:larval development; C:microbody; P:nucleobase-containing compound metabolic process; P:regulation of growth rate; P:macromolecule metabolic process; F:ATPase activity; P:multicellular organism growth; P:protein targeting to peroxisome; F:ATP binding	0	IPR003593 (SMART); IPR003959 (PFAM); IPR027417 (SUPERFAMILY); G3DSA:1.10.8.60 (GENE3D), G3DSA:3.40.50.300 (GENE3D), PTHR23077 (PANTHER), PTHR23077:SF9 (PANTHER)
g12780.t1	protein isoform c	0		no IPS match
g12784.t1	gns1 sur4 family protein	C:intrinsic to endoplasmic reticulum membrane; C:integral to membrane	0	IPR002076 (PANTHER); SignalP-NN(euk) (SIGNALP), tmhmm (TMHMM)
g12788.t1	---NA---	0		no IPS match
g12790.t1	protein spec3	0		IPR026673 (PANTHER); PTHR21676:SF0 (PANTHER), tmhmm (TMHMM)
g12793.t1	small subunit ribosomal protein 20	P:embryo development; P:multicellular organism growth; F:nucleic acid binding; C:small ribosomal subunit; P:larval development; F:structural constituent of ribosome; P:translation; P:ribosome biogenesis	0	IPR001848 (PRINTS); IPR005729 (TIGRFAMs); IPR027486 (G3DSA:3.30.70.GENE3D); PTHR11700:SF3 (PANTHER)
g12794.t1	peroxisomal membrane protein pex14	P:multicellular organismal development; P:growth; F:transcription corepressor activity; F:protein binding; C:peroxisomal membrane; P:protein import into peroxisome matrix; C:transcription factor complex;	0	IPR006785 (PFAM); IPR025655 (PANTHER); PTHR23058:SF0 (PANTHER)
g12804.t1	major allergen	0		SignalP-NN(euk) (SIGNALP)
g12805.t1	early endosome antigen 1-like	F:phosphatidylinositol binding; C:endosome; C:cytoplasmic membrane-bounded vesicle; P:vesicle-mediated transport; F:zinc ion binding	0	IPR000306 (PFAM); IPR007087 (PROSITE); IPR011011 (SUPERFAMILY); IPR013083 (G3DSA:3.30.40.GENE3D); IPR017455 (PROFILE); G3DSA:1.20.5.390 (GENE3D), PTHR23164 (PANTHER), SSF46966 (SUPERFAMILY)
g12806.t1	ubiquitin-conjugating enzyme e2-22 kda-like	F:protein binding; F:acid-amino acid ligase activity	0	IPR000449 (PFAM); IPR000608 (PFAM); IPR015940 (SMART); IPR016135 (G3DSA:3.10.110.GENE3D); IPR023313 (PROSITE); PTHR24067 (PANTHER), PTHR24067:SF29 (PANTHER), SM00212 (SMART)
g12807.t1	mitogen-activated protein kinase kinase kinase 7	F:ATP binding; P:protein phosphorylation; F:protein tyrosine kinase activity	0	IPR000719 (PROFILE); IPR001245 (PRINTS); IPR002290 (SMART); IPR011009 (SUPERFAMILY); IPR017441 (PROSITE); IPR020635 (SMART); G3DSA:1.10.510.10 (GENE3D), G3DSA:3.30.200.20 (GENE3D), PTHR23257 (PANTHER)
g12813.t1	nadh dehydrogenase	P:molting cycle, protein-based cuticle; P:embryo development; C:mitochondrion; F:NADH dehydrogenase (ubiquinone) activity; P:mitochondrial electron transport, NADH to ubiquinone; P:ubiquinone biosynthetic process; P:sodium ion transport; P:proton transport	EC:1.6.99.5	IPR008699 (PANTHER)
g12814.t1	redox-regulatory protein fam213a	F:binding	0	IPR012336 (G3DSA:3.40.30.GENE3D); PF13911 (PFAM), SignalP-NN(euk) (SIGNALP), tmhmm (TMHMM)
g12825.t1	zinc c2h2 type family protein	P:larval development; P:embryo development	0	IPR015880 (SMART); SSF57667 (SUPERFAMILY)
g12827.t1	calcyclin binding protein	P:regulation of cell death; P:response to peptide hormone stimulus; C:cell projection; P:regulation of DNA replication; P:cardiocyte differentiation; C:nucleus; P:response to calcium ion	0	IPR007052 (PROFILE); IPR008978 (SUPERFAMILY); IPR017447 (PFAM); G3DSA:2.60.40.790 (GENE3D), PTHR13164 (PANTHER), PTHR13164:SF3 (PANTHER)
g1284.t1	ribosomal protein s6	F:structural constituent of ribosome; C:ribosome; P:translation; P:ribosome biogenesis	0	IPR001377 (PANTHER); IPR014401 (PIR); IPR018282 (PROSITE)
g12840.t1	Hypothetical protein CBG05635 [Caenorhabditis briggsae]	0		no IPS match
g12847.t1	vacuolar h	F:cation-transporting ATPase activity; P:larval development; F:hydrogen ion transmembrane transporter activity; P:regulation of growth rate; F:adenyl ribonucleotide binding; P:embryo development; P:ATP synthesis coupled proton transport; C:vacuolar proton-transporting V-type ATPase complex; P:endocytosis; P:female gamete generation; C:plasma membrane part; P:molting cycle, protein-based cuticle; …	0	IPR002842 (PFAM); PTHR11583 (PANTHER)
g12848.t1	mothers against decapentaplegic 2	P:regulation of transcription from RNA polymerase II promoter; P:transmembrane receptor protein serine/threonine kinase signaling pathway; C:nuclear lumen; P:negative regulation of biological process; P:developmental process involved in reproduction; P:organ development; P:positive regulation of cell differentiation; P:osteoblast differentiation; P:response to organic substance; C:cytoplasm; F:en…	0	IPR001132 (PFAM); IPR008984 (SUPERFAMILY); IPR013790 (PANTHER); IPR017855 (G3DSA:2.60.200.GENE3D); PTHR13703:SF19 (PANTHER)
g12856.t1	aaa family protein	P:positive regulation of cell growth; C:microtubule cytoskeleton; P:nucleobase-containing compound metabolic process; P:axon extension; P:protein oligomerization; P:apoptotic process; P:nematode larval development; P:female gamete generation; P:microtubule depolymerization; F:tubulin binding; F:ATPase activity; C:cytoplasmic part; F:ATP binding; C:tubulin complex	0	IPR003593 (SMART); IPR003959 (PFAM); IPR027417 (SUPERFAMILY); G3DSA:1.10.8.60 (GENE3D), G3DSA:3.40.50.300 (GENE3D), PTHR23074 (PANTHER)
g12859.t1	son of sevenless homolog 1	P:transmembrane receptor protein tyrosine kinase signaling pathway; P:apoptotic process; C:intracellular organelle; F:Rho guanyl-nucleotide exchange factor activity; P:regulation of Rho protein signal transduction; F:phospholipid binding; F:protein heterodimerization activity; P:regulation of GTPase activity	0	IPR000219 (G3DSA:1.20.900.GENE3D); IPR000651 (PFAM); IPR001849 (PFAM); IPR001895 (G3DSA:1.10.840.GENE3D); IPR008937 (PANTHER); IPR009072 (G3DSA:1.10.20.GENE3D); IPR011993 (G3DSA:2.30.29.GENE3D); IPR015759 (PTHR23113:PANTHER); IPR023578 (SUPERFAMILY); SignalP-NN(euk) (SIGNALP), SSF50729 (SUPERFAMILY)
g1286.t1	pulmonary surfactant-associated protein d	P:regulation of biological process; P:cellular process; P:multicellular organismal process; F:carbohydrate binding	0	IPR001304 (PFAM); IPR016186 (G3DSA:3.10.100.GENE3D); IPR016187 (SUPERFAMILY); PTHR22800 (PANTHER), PTHR22800:SF25 (PANTHER), SignalP-NN(euk) (SIGNALP)
g12882.t1	protein isoform a	C:sarcomere; F:signal transducer activity; C:intrinsic to membrane; F:binding; P:signal transduction	0	IPR000557 (PFAM); PTHR18959 (PANTHER), PTHR18959:SF18 (PANTHER)
g12888.t1	cub and sushi domain-containing protein 1	P:transport; C:intracellular membrane-bounded organelle; C:intracellular organelle part; F:protein binding; C:cytoplasmic part; P:metabolic process; C:membrane	0	IPR000859 (G3DSA:2.60.120.GENE3D); PTHR22991 (PANTHER), tmhmm (TMHMM)
g12892.t1	ubiquitin thioesterase otubain-like protein	P:cellular amino acid metabolic process; P:protein metabolic process; F:protein binding; F:hydrolase activity; F:cysteine-type peptidase activity; F:peptidase activity; F:omega peptidase activity; C:cellular_component; P:biological_process		IPR003323 (PROFILE); IPR019400 (PFAM); PTHR12931 (PANTHER), PTHR12931:SF2 (PANTHER), SSF54001 (SUPERFAMILY)
g12894.t1	60s ribosomal protein l38	P:translation; P:viral genome expression; F:nucleic acid binding; P:pancreas development; C:large ribosomal subunit; F:structural constituent of ribosome; P:ribosome biogenesis	EC:3.6.5.3	IPR002675 (PRODOM)
g12899.t1	cre-lon-8 protein	C:extracellular region part; P:tail morphogenesis	0	SignalP-NN(euk) (SIGNALP), tmhmm (TMHMM)
g129.t1	guanine nucleotide-binding protein g alpha subunit	C:extrinsic to internal side of plasma membrane; F:receptor binding; F:GTPase activity; F:signal transducer activity; F:G-protein beta/gamma-subunit complex binding; F:GTP binding; P:GTP catabolic process; P:adenylate cyclase-modulating G-protein coupled receptor signaling pathway	EC:3.6.1.15	IPR001019 (PRINTS); IPR001408 (PRINTS); IPR011025 (G3DSA:1.10.400.GENE3D); IPR027417 (SUPERFAMILY); G3DSA:3.40.50.300 (GENE3D), PTHR10218:SF129 (PANTHER)
g12904.t1	2-acylglycerol o-acyltransferase 2-a-like	P:embryo development; F:transferase activity, transferring acyl groups other than amino-acyl groups; C:membrane; P:primary metabolic process	EC:2.3.1.0	IPR007130 (PANTHER); tmhmm (TMHMM)
g12911.t1	transmembrane anterior posterior transformation protein 1	C:intrinsic to membrane; P:embryo development; F:G-protein coupled receptor activity; P:G-protein coupled receptor signaling pathway	0	IPR008010 (PANTHER); PTHR13317:SF4 (PANTHER), SignalP-NN(euk) (SIGNALP), tmhmm (TMHMM)
g12923.t1	small nuclear ribonucleoprotein sm d1	F:binding; C:spliceosomal complex; C:ribonucleoprotein granule; P:RNA splicing, via transesterification reactions with bulged adenosine as nucleophile; P:vulval development; P:developmental process involved in reproduction	0	IPR001163 (PFAM); IPR006649 (SMART); IPR010920 (SUPERFAMILY); IPR027141 (PANTHER); G3DSA:2.30.30.100 (GENE3D), PTHR23338:SF18 (PANTHER)
g12929.t1	protein srap- isoform c	F:binding	0	IPR003609 (PROFILE); SignalP-NN(euk) (SIGNALP)
g12944.t1	neuron navigator 2	P:anatomical structure morphogenesis; P:multicellular organismal development; C:intracellular part; P:signaling; P:reproductive behavior; P:positive regulation of growth; P:positive regulation of cellular process; P:cellular component organization; P:cell migration; F:nucleotide binding; F:nucleoside-triphosphatase activity	0	IPR003593 (SMART); IPR027417 (SUPERFAMILY); G3DSA:3.40.50.300 (GENE3D), PTHR12784 (PANTHER), PTHR12784:SF1 (PANTHER)
g12945.t1	adapter protein unc-53	F:nucleotide binding; F:nucleoside-triphosphatase activity		no IPS match
g1295.t1	hypothetical protein LOAG_09909 [Loa loa]	F:calcium ion binding		IPR002048 (PFAM); IPR011992 (G3DSA:1.10.238.GENE3D); IPR018247 (PROSITE); PTHR10891 (PANTHER), PTHR10891:SF253 (PANTHER), SignalP-NN(euk) (SIGNALP), SSF47473 (SUPERFAMILY)
g12951.t1	non-specific lipid-transfer protein	F:transferase activity, transferring acyl groups other than amino-acyl groups; P:establishment of localization; C:intracellular membrane-bounded organelle; C:cytoplasmic part; F:steroid binding; P:organelle organization; P:metabolic process	EC:2.3.1.0	IPR002155 (PIR); IPR016038 (G3DSA:3.40.47.GENE3D); IPR016039 (SUPERFAMILY); IPR020613 (PROSITE); IPR020615 (PROSITE); IPR020616 (PFAM); IPR020617 (PFAM); PTHR18919:SF32 (PANTHER)
g12952.t1	non-specific lipid-transfer protein	C:cytoplasm; F:transferase activity, transferring acyl groups; C:intracellular membrane-bounded organelle; P:metabolic process; F:sterol binding	0	IPR002155 (PANTHER); IPR003033 (PFAM); IPR016038 (G3DSA:3.40.47.GENE3D); IPR016039 (SUPERFAMILY); IPR020613 (PROSITE); IPR020615 (PROSITE); IPR020616 (PFAM); IPR020617 (PFAM); G3DSA:3.30.1050.10 (GENE3D), PTHR18919:SF32 (PANTHER), SignalP-NN(euk) (SIGNALP)
g12976.t1	tryptophan 5-hydroxylase 1	F:oxidoreductase activity, acting on paired donors, with incorporation or reduction of molecular oxygen, reduced pteridine as one donor, and incorporation of one atom of oxygen; P:serotonin metabolic process; P:pharyngeal pumping; P:multicellular organismal aging; P:tryptophan metabolic process; P:nematode larval development; P:regulation of behavior; P:lipid localization; P:transforming growth f…	EC:1.14.16.0	IPR001273 (G3DSA:1.10.800.GENE3D); IPR018301 (PROSITE); IPR019774 (PRINTS); PTHR11473:SF11 (PANTHER)
g12977.t1	lactate dehydrogenase a	P:oxidation-reduction process; F:L-lactate dehydrogenase activity; C:cytoplasm; P:glycolysis; P:gluconeogenesis; P:cysteine metabolic process; P:cellular carbohydrate metabolic process	0	IPR001236 (PFAM); IPR001557 (PRINTS); IPR011304 (PTHR11540:PANTHER); IPR015955 (G3DSA:3.90.110.GENE3D); IPR016040 (G3DSA:3.40.50.GENE3D); IPR018177 (PROSITE); IPR022383 (PFAM); PS51257 (PROFILE), SSF51735 (SUPERFAMILY)
g12981.t1	pdz domain-containing protein	P:multicellular organismal aging; F:transition metal ion binding; P:eating behavior; F:protein binding; C:contractile fiber part	0	IPR001478 (PFAM); IPR006643 (SMART); G3DSA:2.30.42.10 (GENE3D)
g1300.t1	nucleosome-remodeling factor subunit bptf	P:chromatin modification; C:ISWI-type complex; P:central nervous system development; C:nuclear lumen; F:ATPase activity, coupled; F:DNA binding; F:protein binding; P:transcription, DNA-dependent; F:zinc ion binding	0	IPR001965 (SMART); IPR011011 (SUPERFAMILY); IPR013083 (G3DSA:3.30.40.GENE3D); IPR019786 (PROSITE); IPR019787 (PFAM); PTHR22880 (PANTHER), PTHR22880:SF53 (PANTHER)
g13001.t1	chloride intracellular channel exc-4	C:cell-cell junction; C:lytic vacuole; P:epithelial cell differentiation; P:regulation of anatomical structure size	0	IPR010987 (G3DSA:1.20.1050.GENE3D); IPR012336 (G3DSA:3.40.30.GENE3D); PTHR11260 (PANTHER), PTHR11260:SF68 (PANTHER)
g13009.t1	atpase asna1	C:neuron projection; C:intracellular membrane-bounded organelle; P:regulation of insulin secretion; P:purine ribonucleoside triphosphate catabolic process; P:response to inorganic substance; P:ion transport; P:response to toxic substance; F:ATPase activity; F:ATP binding	0	IPR016300 (PANTHER); IPR025723 (PFAM); IPR027417 (SUPERFAMILY); G3DSA:3.40.50.300 (GENE3D), PTHR10803:SF0 (PANTHER)
g13017.t1	ap-1 complex subunit mu-1	P:intracellular protein transport; P:vesicle-mediated transport; C:clathrin adaptor complex; F:protein binding	0	IPR001392 (PRINTS); IPR008968 (PFAM); IPR018240 (PROSITE); G3DSA:2.60.40.1170 (GENE3D), PTHR11998 (PANTHER), PTHR11998:SF11 (PANTHER)
g13028.t1	valyl-trna synthetase	F:ATP binding; F:valine-tRNA ligase activity; C:cytoplasm; P:valyl-tRNA aminoacylation; F:protein binding; F:aminoacyl-tRNA editing activity; F:nucleic acid binding; P:isoleucine biosynthetic process; P:leucine biosynthetic process; P:valine biosynthetic process	EC:3.6.5.3	IPR001412 (PROSITE); IPR002300 (PFAM); IPR002303 (PRINTS); IPR003100 (PFAM); IPR003165 (PFAM); IPR009008 (G3DSA:3.90.740.GENE3D); IPR009080 (SUPERFAMILY); IPR012337 (SUPERFAMILY); IPR013155 (PFAM); IPR014729 (G3DSA:3.40.50.GENE3D); G3DSA:1.10.730.10 (GENE3D), G3DSA:2.170.260.10 (GENE3D), G3DSA:3.30.420.10 (GENE3D), PTHR11946 (PANTHER), SSF52374 (SUPERFAMILY)
g1303.t1	tyrosine-protein phosphatase lar-like protein	C:anchoring junction; P:protein dephosphorylation; P:tissue development; P:embryonic morphogenesis; F:protein tyrosine phosphatase activity; P:embryonic development via the syncytial blastoderm; P:nervous system development; F:protein binding; P:tyrosine metabolic process	EC:3.1.3.48	IPR000242 (PRINTS); IPR000387 (PROFILE); IPR003595 (SMART); IPR003961 (PFAM); IPR013783 (G3DSA:2.60.40.GENE3D); IPR016130 (PROSITE); G3DSA:3.90.190.10 (GENE3D), PTHR19134 (PANTHER), PTHR19134:SF48 (PANTHER), tmhmm (TMHMM), SSF52799 (SUPERFAMILY)
g13036.t1	serine or cysteine protease inhibitor	F:hydrolase activity; F:serine-type endopeptidase inhibitor activity	0	IPR000215 (PANTHER); IPR023795 (PROSITE); IPR023796 (PFAM); G3DSA:2.30.39.10 (GENE3D), G3DSA:3.30.497.10 (GENE3D), SignalP-NN(euk) (SIGNALP)
g13047.t1	periplasmic component of the tol biopolymer transport system	F:protein binding		IPR011659 (PFAM); IPR015943 (G3DSA:2.130.10.GENE3D); G3DSA:2.120.10.60 (GENE3D), PTHR32161 (PANTHER), SignalP-NN(euk) (SIGNALP), SSF82171 (SUPERFAMILY)
g13062.t1	protein isoform a	0		tmhmm (TMHMM)
g13063.t1	reticulon-4-interacting protein mitochondrial	F:zinc ion binding; F:oxidoreductase activity; P:oxidation-reduction process; C:mitochondrion	0	IPR002085 (PANTHER); IPR002364 (PROSITE); IPR011032 (G3DSA:3.90.180.GENE3D); IPR013154 (PFAM); IPR016040 (G3DSA:3.40.50.GENE3D); IPR020843 (SMART); IPR027061 (PTHR11695:PANTHER); PF13602 (PFAM), SSF51735 (SUPERFAMILY)
g13065.t1	26s protease regulatory subunit 6a	P:embryo development; P:DNA metabolic process; P:multicellular organismal aging; C:protein complex; F:DNA helicase activity; P:larval development; F:ATP binding; C:cytoplasm; P:protein catabolic process; C:replication fork	0	IPR003593 (SMART); IPR003959 (PFAM); IPR003960 (PROSITE); IPR005937 (TIGRFAMs); IPR027417 (SUPERFAMILY); G3DSA:1.10.8.60 (GENE3D), G3DSA:3.40.50.300 (GENE3D), PTHR23073 (PANTHER), PTHR23073:SF7 (PANTHER)
g13079.t1	conserved oligomeric golgi complex subunit 5-like	P:intra-Golgi vesicle-mediated transport; C:Golgi transport complex		IPR019465 (PANTHER)
g13082.t1	protein isoform a	F:metallocarboxypeptidase activity; P:proteolysis; F:zinc ion binding	0	IPR000834 (PRINTS); IPR003582 (PFAM); G3DSA:3.40.630.10 (GENE3D), PTHR11705 (PANTHER), PTHR11705:SF25 (PANTHER), SSF53187 (SUPERFAMILY)
g13088.t1	cre-nasp-2 protein	F:protein binding		IPR011990 (G3DSA:1.25.40.GENE3D); PTHR15081 (PANTHER), SSF48452 (SUPERFAMILY)
g1309.t1	calcineurin b	F:calcium ion binding	0	IPR002048 (PROFILE); IPR011992 (G3DSA:1.10.238.GENE3D); IPR018247 (PROSITE); PTHR23056 (PANTHER), PTHR23056:SF4 (PANTHER), SSF47473 (SUPERFAMILY)
g13097.t1	acyl- -binding protein	P:lipid localization; F:fatty-acyl-CoA binding	0	IPR000582 (PRINTS); IPR014352 (G3DSA:1.20.80.GENE3D); IPR022408 (PROSITE); PTHR23310 (PANTHER)
g1311.t1	cell cycle checkpoint protein rad17-like	F:nucleotide binding; F:nucleoside-triphosphatase activity; C:nucleus; P:DNA repair; P:cell cycle		IPR003593 (SMART); IPR004582 (PANTHER); IPR027417 (SUPERFAMILY); G3DSA:3.40.50.300 (GENE3D), PF03215 (PFAM)
g13119.t1	cathepsin l	P:proteolysis; F:cysteine-type peptidase activity	0	IPR000169 (PROSITE); IPR000668 (PRINTS); IPR013128 (PANTHER); IPR013201 (PFAM); IPR025660 (PROSITE); IPR025661 (PROSITE); G3DSA:3.90.70.10 (GENE3D), PTHR12411:SF149 (PANTHER), SignalP-NN(euk) (SIGNALP), SSF54001 (SUPERFAMILY)
g1312.t1	alpha 1b	C:microtubule; P:cytoskeleton organization; C:cytoplasmic part; P:microtubule-based process; P:'de novo' protein folding; F:GTP binding; F:structural constituent of cytoskeleton; P:protein polymerization; F:GTPase activity; P:GTP catabolic process	EC:3.6.1.15	IPR000217 (PRINTS); IPR002452 (PRINTS); IPR003008 (G3DSA:3.40.50.GENE3D); IPR008280 (SUPERFAMILY); IPR017975 (PROSITE); IPR018316 (G3DSA:3.30.1330.GENE3D); IPR023123 (G3DSA:1.10.287.GENE3D)
g13122.t1	---NA---
g13128.t1	uridine kinase	P:multicellular organismal aging; P:genitalia development; F:uridine kinase activity; F:ATP binding; P:pyrimidine nucleobase metabolic process	0	IPR000764 (PRINTS); IPR006083 (PFAM); IPR027417 (SUPERFAMILY); G3DSA:3.40.50.2020 (GENE3D), G3DSA:3.40.50.300 (GENE3D), PTHR10285 (PANTHER), PTHR10285:SF17 (PANTHER), SSF53271 (SUPERFAMILY)
g13136.t1	---NA---	0		no IPS match
g13138.t1	---NA---	0		SignalP-NN(euk) (SIGNALP), tmhmm (TMHMM)
g13140.t1	cathepsin l-like cysteine proteinase	P:embryo development; P:regulation of growth rate; F:binding; C:membrane-bounded vesicle; C:cytoplasmic part; P:proteolysis; F:cysteine-type peptidase activity; F:triglyceride lipase activity; P:lipid catabolic process; P:glycerolipid metabolic process	0	IPR000668 (PRINTS); IPR002921 (PFAM); IPR013128 (PANTHER); IPR013201 (PFAM); G3DSA:3.40.50.1820 (GENE3D), G3DSA:3.90.70.10 (GENE3D), SignalP-NN(euk) (SIGNALP), SSF53474 (SUPERFAMILY), SSF54001 (SUPERFAMILY)
g13150.t1	lupus la protein homolog	P:multicellular organismal reproductive behavior; P:vulval development; P:regulation of growth rate; P:endocytosis; P:development of primary sexual characteristics; P:embryo development; F:RNA binding; C:nucleus; P:RNA processing; C:ribonucleoprotein complex; F:nucleotide binding	0	IPR000504 (SMART); IPR002344 (PRINTS); IPR006630 (PFAM); IPR011991 (G3DSA:1.10.10.GENE3D); IPR012677 (G3DSA:3.30.70.GENE3D); IPR014886 (PFAM); PTHR22792 (PANTHER), PTHR22792:SF2 (PANTHER), PF14259 (PFAM), SSF46785 (SUPERFAMILY), SSF54928 (SUPERFAMILY)
g13153.t1	alanyl-trna synthetase	F:nucleic acid binding; C:cytoplasm; F:ATP binding; F:alanine-tRNA ligase activity; P:alanyl-tRNA aminoacylation; P:alanine metabolic process; P:aspartate metabolic process	0	IPR002318 (PRINTS); IPR003156 (PFAM); IPR012947 (PFAM); IPR018162 (SUPERFAMILY); IPR018163 (SUPERFAMILY); IPR018164 (PFAM); IPR018165 (PROFILE); G3DSA:3.30.930.10 (GENE3D), PTHR11777 (PANTHER), SSF55681 (SUPERFAMILY)
g13160.t1	40s ribosomal protein s23	P:embryo development; P:genitalia development; P:multicellular organismal aging; P:molting cycle, protein-based cuticle; P:larval development; F:structural constituent of ribosome; P:translation; C:small ribosomal subunit; P:ribosome biogenesis	0	IPR005680 (TIGRFAMs); IPR006032 (PIR); IPR012340 (G3DSA:2.40.50.GENE3D); PTHR11652:SF3 (PANTHER)
g13179.t1	cre-lys- protein	F:binding; F:catalytic activity; P:carbohydrate metabolic process	0	IPR013781 (G3DSA:3.20.20.GENE3D); IPR017853 (SUPERFAMILY); PTHR23208 (PANTHER), SignalP-NN(euk) (SIGNALP)
g1318.t1	eukaryotic translation initiation factor 3 subunit b	P:larval development; P:multicellular organismal aging; P:lipid localization; P:regulation of growth rate; P:endocytosis; P:anatomical structure morphogenesis; P:embryo development; F:translation initiation factor activity; C:eukaryotic translation initiation factor 3 complex; F:translation initiation factor binding; C:ribosome; P:regulation of translational initiation	0	IPR011042 (G3DSA:2.120.10.GENE3D); IPR011400 (PIR); IPR013979 (PFAM); G3DSA:2.120.10.60 (GENE3D), PTHR14068:SF0 (PANTHER), SSF82171 (SUPERFAMILY)
g13197.t1	calcium-binding protein cbp-1	P:signaling; C:extracellular matrix; F:calcium ion binding	0	IPR002048 (PFAM); IPR011992 (G3DSA:1.10.238.GENE3D); IPR018247 (PROSITE); PTHR23050 (PANTHER), PTHR23050:SF67 (PANTHER), SignalP-NN(euk) (SIGNALP), tmhmm (TMHMM), SSF47473 (SUPERFAMILY), SSF81995 (SUPERFAMILY)
g13199.t1	ef hand family protein	F:calcium ion binding		IPR002048 (SMART); IPR011992 (G3DSA:1.10.238.GENE3D); IPR018247 (PROSITE); PTHR10891 (PANTHER), SignalP-NN(euk) (SIGNALP), SSF47473 (SUPERFAMILY)
g13201.t1	transthyretin-like protein 5	P:multicellular organismal aging; C:extracellular space	0	IPR001534 (PANTHER); IPR013783 (G3DSA:2.60.40.GENE3D); SignalP-NN(euk) (SIGNALP)
g1321.t1	wash complex subunit 7	C:WASH complex	0	IPR027307 (PTHR31409:PANTHER); PTHR31409 (PANTHER)
g13215.t1	thioredoxin reductase 1	C:cytoplasmic part; F:electron carrier activity; F:protein disulfide oxidoreductase activity; P:cell redox homeostasis; F:flavin adenine dinucleotide binding; P:oxidation-reduction process; F:thioredoxin-disulfide reductase activity; F:NADP binding; P:electron transport; P:pyrimidine nucleobase metabolic process	0	IPR002109 (PROFILE); IPR004099 (G3DSA:3.30.390.GENE3D); IPR006338 (PTHR22912:PANTHER); IPR012336 (G3DSA:3.40.30.GENE3D); IPR012999 (PROSITE); IPR013027 (PRINTS); IPR016156 (SUPERFAMILY); IPR023753 (PFAM); PR00411 (PRINTS), G3DSA:3.50.50.60 (GENE3D), PTHR22912 (PANTHER), SSF51905 (SUPERFAMILY)
g13217.t1	t-complex protein 1 subunit epsilon	P:response to other organism; P:protein folding; P:larval development; P:multicellular organismal aging; P:endocytosis; P:genitalia development; P:embryo development; F:ATP binding; F:unfolded protein binding; F:sequence-specific DNA binding transcription factor activity; F:sequence-specific DNA binding; C:transcription factor complex;	0	IPR002194 (PROSITE); IPR002423 (PANTHER); IPR004827 (PFAM); IPR012718 (PTHR11353:PANTHER); IPR017998 (PRINTS); IPR027409 (G3DSA:3.50.7.GENE3D); IPR027410 (G3DSA:3.30.260.GENE3D); IPR027413 (G3DSA:1.10.560.GENE3D); G3DSA:1.20.5.170 (GENE3D), SSF54849 (SUPERFAMILY)
g13221.t1	rho gdp-dissociation inhibitor 2	F:Rho GDP-dissociation inhibitor activity; C:cytoplasm		IPR000406 (PRINTS); IPR014756 (SUPERFAMILY); IPR024792 (G3DSA:2.70.50.GENE3D)
g1323.t1	tetratricopeptide repeat protein 38-like	F:protein binding		IPR011990 (G3DSA:1.25.40.GENE3D); PTHR16263 (PANTHER), PTHR16263:SF2 (PANTHER), SSF48452 (SUPERFAMILY)
g13232.t1	protein isoform a	P:regulation of growth rate; P:larval development; P:embryo development; F:ligase activity	0	IPR000022 (PFAM); IPR011762 (PROFILE); IPR011763 (PROFILE); G3DSA:3.90.226.10 (GENE3D), PTHR22855 (PANTHER), PTHR22855:SF13 (PANTHER), SSF52096 (SUPERFAMILY)
g13236.t1	ubiquitin-fold modifier 1	P:protein modification by small protein conjugation; F:binding; C:intracellular membrane-bounded organelle	0	IPR005375 (PIR); G3DSA:3.10.20.90 (GENE3D), PTHR15825 (PANTHER), PTHR15825:SF0 (PANTHER), SSF54236 (SUPERFAMILY)
g13238.t1	probable 26s proteasome non-atpase regulatory subunit 3-like	P:embryo development; P:multicellular organismal aging; P:larval development; F:protein binding; C:proteasome complex; F:enzyme regulator activity; P:regulation of protein catabolic process	0	IPR000717 (PFAM); IPR011990 (G3DSA:1.25.40.GENE3D); IPR011991 (G3DSA:1.10.10.GENE3D); IPR013143 (SMART); IPR013586 (PFAM); PTHR10758 (PANTHER), PTHR10758:SF2 (PANTHER), SSF46785 (SUPERFAMILY)
g13239.t1	heat shock 70 kda protein 4l	F:nucleotide binding	0	IPR013126 (PRINTS); IPR018181 (PROSITE); G3DSA:1.20.1270.10 (GENE3D), G3DSA:2.60.34.10 (GENE3D), G3DSA:3.30.30.30 (GENE3D), G3DSA:3.30.420.40 (GENE3D), G3DSA:3.90.640.10 (GENE3D), PTHR19375 (PANTHER), PTHR19375:SF15 (PANTHER), SSF100920 (SUPERFAMILY), SSF100934 (SUPERFAMILY), SSF53067 (SUPERFAMILY)
g13250.t1	structural maintenance of chromosomes protein 6	F:protein binding; F:ATP binding; P:chromosome organization; P:double-strand break repair via homologous recombination; C:Smc5-Smc6 complex		IPR010935 (PFAM); IPR027132 (PTHR19306:PANTHER); IPR027417 (SUPERFAMILY); G3DSA:3.40.50.300 (GENE3D), PTHR19306 (PANTHER), PF13476 (PFAM)
g13251.t1	26s proteasome non-atpase regulatory subunit 14	P:multicellular organismal aging; P:larval development; C:proteasome accessory complex; F:protein binding	0	IPR000555 (PFAM); IPR024969 (PFAM); G3DSA:3.40.140.10 (GENE3D), PTHR10410 (PANTHER), PTHR10410:SF5 (PANTHER), SSF102712 (SUPERFAMILY)
g13260.t1	carboxylesterase 2	P:regulation of synaptic transmission; F:carboxylesterase activity; F:hydrolase activity; F:cholinesterase activity		IPR002018 (PFAM); G3DSA:3.40.50.1820 (GENE3D), PTHR11559 (PANTHER), SignalP-NN(euk) (SIGNALP), tmhmm (TMHMM), SSF53474 (SUPERFAMILY)
g13286.t1	5 -amp-activated protein beta complex-interacting region containing protein	P:phosphate-containing compound metabolic process; F:transferase activity, transferring phosphorus-containing groups; F:protein binding	0	IPR006828 (PFAM); PTHR10343 (PANTHER)
g1329.t1	enoyl coenzyme a hydratase peroxisomal	C:intracellular membrane-bounded organelle; P:metabolic process; P:larval development; F:catalytic activity	0	IPR001753 (PFAM); IPR014748 (G3DSA:1.10.12.GENE3D); G3DSA:3.90.226.10 (GENE3D), PTHR11941 (PANTHER), SSF52096 (SUPERFAMILY)
g13295.t1	60s ribosomal protein l11	P:cell migration; P:induction of programmed cell death; P:larval development; P:sexual reproduction; P:myeloid cell differentiation; P:ribosome biogenesis; P:regulation of growth rate; P:intracellular protein transport; P:genitalia development; P:embryo development; P:carbohydrate homeostasis; F:structural constituent of ribosome; C:ribosome; P:translation	0	IPR002132 (PIR); IPR020929 (PROSITE); IPR022803 (G3DSA:3.30.1440.GENE3D); PTHR11994:SF2 (PANTHER)
g13296.t1	ribosomal protein l3	F:structural constituent of ribosome; C:ribosome; P:translation; P:ribosome biogenesis	0	IPR000597 (PFAM); IPR009000 (SUPERFAMILY); IPR019926 (PROSITE); G3DSA:2.40.30.10 (GENE3D), G3DSA:3.30.1430.10 (GENE3D), G3DSA:4.10.960.10 (GENE3D), PTHR11363 (PANTHER)
g133.t1	tpa_inf	P:translation; P:purine ribonucleoside triphosphate catabolic process; F:translation factor activity, nucleic acid binding; F:GTPase activity; F:GTP binding; C:ribosome;	EC:3.6.5.3; EC:3.6.1.15	IPR000795 (PFAM); IPR027417 (SUPERFAMILY); G3DSA:3.40.50.300 (GENE3D), PTHR23115 (PANTHER), PTHR23115:SF37 (PANTHER)
g1330.t1	hydroxysteroid dehydrogenase-like protein 2	P:metabolic process; F:oxidoreductase activity; F:transferase activity; F:sterol binding	0	IPR002198 (PFAM); IPR002347 (PRINTS); IPR003033 (PFAM); IPR016040 (G3DSA:3.40.50.GENE3D); G3DSA:3.30.1050.10 (GENE3D), PTHR24322 (PANTHER), PTHR24322:SF43 (PANTHER), SSF51735 (SUPERFAMILY)
g13300.t1	large subunit ribosomal protein 16	F:structural constituent of ribosome; P:translation; C:large ribosomal subunit; P:ribosome biogenesis	0	IPR005755 (PTHR11545:PANTHER); IPR005822 (PANTHER); IPR023564 (G3DSA:3.90.1180.GENE3D)
g13302.t1	fatty acid-binding protein	F:transporter activity; P:transport; F:lipid binding	0	IPR000463 (PRINTS); IPR011038 (SUPERFAMILY); IPR012674 (G3DSA:2.40.128.GENE3D); PTHR22725 (PANTHER), SignalP-NN(euk) (SIGNALP), tmhmm (TMHMM)
g13303.t1	cleavage stimulation factor subunit 2-like	P:RNA processing; F:nucleic acid binding; C:nuclear body; C:mRNA cleavage factor complex; P:vulval development; P:posttranscriptional gene silencing by RNA; P:endocytosis; P:embryo development; F:nucleotide binding	0	IPR000504 (PFAM); IPR012677 (G3DSA:3.30.70.GENE3D); IPR025742 (PFAM); IPR026896 (PFAM); PTHR23139 (PANTHER), PTHR23139:SF8 (PANTHER), SSF54928 (SUPERFAMILY)
g13314.t1	uncharacterized aminotransferase sso0104-like	P:biosynthetic process; F:pyridoxal phosphate binding; F:catalytic activity		IPR004839 (PFAM); IPR015421 (G3DSA:3.40.640.GENE3D); IPR015422 (G3DSA:3.90.1150.GENE3D); IPR015424 (SUPERFAMILY); PTHR11751 (PANTHER), PTHR11751:SF12 (PANTHER)
g13317.t1	-dienoyl- mitochondrial	C:nuclear lumen; F:oxidoreductase activity, acting on the CH-CH group of donors, NAD or NADP as acceptor; P:protein homooligomerization; P:fatty acid catabolic process; C:mitochondrial part; F:NADP binding; C:membrane; P:response to stress	EC:1.3.1.0	IPR002347 (PRINTS); IPR016040 (G3DSA:3.40.50.GENE3D); PTHR24315 (PANTHER), PTHR24315:SF2 (PANTHER), PF13561 (PFAM), SSF51735 (SUPERFAMILY)
g13318.t1	arginine kinase	C:intrinsic to membrane; P:phosphate-containing compound metabolic process; F:phosphotransferase activity, nitrogenous group as acceptor; F:adenyl ribonucleotide binding; F:kinase activity	EC:2.7.3.0	IPR000749 (PANTHER); IPR014746 (G3DSA:3.30.590.GENE3D); IPR022413 (G3DSA:1.10.135.GENE3D); IPR022414 (PFAM); IPR022415 (PROSITE); PTHR11547:SF13 (PANTHER), SSF55931 (SUPERFAMILY)
g13322.t1	protein him- isoform a	F:protein binding		IPR003596 (SMART); IPR003598 (SMART); IPR003599 (SMART); IPR007110 (PROFILE); IPR013098 (PFAM); IPR013151 (PFAM); IPR013783 (G3DSA:2.60.40.GENE3D); PTHR13817 (PANTHER), PF13519 (PFAM), PF13895 (PFAM), SignalP-NN(euk) (SIGNALP), SSF48726 (SUPERFAMILY), SSF53300 (SUPERFAMILY)
g13325.t1	leucine-rich repeat and calponin homology domain-containing protein 1-like	F:protein binding		IPR001611 (PFAM); IPR001715 (G3DSA:1.10.418.GENE3D); IPR003591 (SMART); G3DSA:3.80.10.10 (GENE3D), PTHR23155 (PANTHER), PTHR23155:SF10 (PANTHER), PF13855 (PFAM), SM00364 (SMART), SSF52058 (SUPERFAMILY)
g13331.t1	elongation factor 1 beta	F:translation elongation factor activity; C:eukaryotic translation elongation factor 1 complex; C:ribosome; P:regulation of translational elongation	EC:3.6.5.3	IPR001326 (PROSITE); IPR014038 (PFAM); IPR014717 (G3DSA:3.30.70.GENE3D); IPR018940 (PFAM); PTHR11595 (PANTHER)
g13333.t1	rad21 homolog	P:gene expression; P:DNA metabolic process; C:chromosome, centromeric region; P:mitosis; P:chromosome segregation; C:nuclear chromosome; F:protein binding	0	IPR006909 (PFAM); IPR006910 (PFAM); IPR023093 (G3DSA:1.10.10.GENE3D); PTHR12585 (PANTHER), SSF46785 (SUPERFAMILY)
g13340.t1	er degradation-enhancing alpha-mannosidase-like 3-like	C:cell part; F:mannosyl-oligosaccharide mannosidase activity; F:calcium ion binding; C:membrane; P:carbohydrate metabolic process	0	IPR001382 (PRINTS); PTHR11742:SF8 (PANTHER), SignalP-NN(euk) (SIGNALP), tmhmm (TMHMM)
g13344.t1	type iv collagen	P:multicellular organismal process; F:extracellular matrix structural constituent; C:collagen	0	IPR001442 (G3DSA:2.170.240.GENE3D); IPR008160 (PFAM); IPR016187 (SUPERFAMILY); PTHR24023 (PANTHER), PTHR24023:SF80 (PANTHER)
g1335.t1	glutathione s-transferase 1	F:transferase activity; F:protein binding	0	IPR004045 (PFAM); IPR004046 (PFAM); IPR010987 (G3DSA:1.20.1050.GENE3D); IPR012336 (G3DSA:3.40.30.GENE3D); IPR017933 (PROFILE); PTHR11571 (PANTHER), PTHR11571:SF6 (PANTHER), SignalP-NN(euk) (SIGNALP), tmhmm (TMHMM)
g13351.t1	proteasome subunit beta type-1	F:binding; P:multicellular organismal reproductive behavior; P:regulation of ubiquitin-protein ligase activity involved in mitotic cell cycle; P:larval development; P:multicellular organismal aging; P:proteolysis involved in cellular protein catabolic process; P:anatomical structure morphogenesis; C:nucleus; C:plasma membrane; P:embryo development; F:threonine-type endopeptidase activity; C:prote…	0	IPR001353 (PFAM); IPR016050 (PROSITE); IPR023333 (PROFILE); G3DSA:3.60.20.10 (GENE3D), PTHR11599 (PANTHER), PTHR11599:SF8 (PANTHER), SSF56235 (SUPERFAMILY)
g13354.t1	40s ribosomal protein s4	F:RNA binding; F:structural constituent of ribosome; C:ribosome; P:translation; P:ribosome biogenesis	0	IPR000876 (PIR); IPR002942 (PFAM); IPR005824 (PFAM); IPR013843 (PFAM); IPR013845 (PRODOM); IPR018199 (PROSITE); PTHR11581:SF0 (PANTHER)
g13369.t1	chitinase domain-containing protein 1	P:carbohydrate metabolic process; F:catalytic activity		IPR001223 (PFAM); IPR013781 (G3DSA:3.20.20.GENE3D); IPR017853 (SUPERFAMILY); PTHR11177 (PANTHER), SignalP-NN(euk) (SIGNALP)
g1337.t1	glutathione s-transferase 1	F:transferase activity; P:multicellular organismal aging; F:protein binding	0	IPR004045 (PFAM); IPR004046 (PFAM); IPR010987 (G3DSA:1.20.1050.GENE3D); IPR012336 (G3DSA:3.40.30.GENE3D); IPR017933 (PROFILE); PTHR11571 (PANTHER), PTHR11571:SF6 (PANTHER)
g13372.t1	reticulon family protein	C:endoplasmic reticulum		IPR003388 (PANTHER); tmhmm (TMHMM)
g13381.t1	cuticlin-1	0		IPR001507 (PFAM); PTHR22907 (PANTHER), PTHR22907:SF0 (PANTHER), SignalP-NN(euk) (SIGNALP), tmhmm (TMHMM)
g13384.t1	aaa-domain-containing protein	F:ATP binding; C:peroxisomal membrane; P:protein targeting to peroxisome		IPR003959 (PFAM); IPR003960 (PROSITE); IPR025653 (PTHR23077:PANTHER); IPR027417 (SUPERFAMILY); G3DSA:1.10.8.60 (GENE3D), G3DSA:3.40.50.300 (GENE3D), PTHR23077 (PANTHER)
g1339.t1	glutathione s-transferase 1	P:multicellular organismal aging; P:regulation of growth rate; F:transferase activity; F:protein binding	0	IPR004045 (PFAM); IPR004046 (PFAM); IPR010987 (G3DSA:1.20.1050.GENE3D); IPR012336 (G3DSA:3.40.30.GENE3D); IPR017933 (PROFILE); PTHR11571 (PANTHER), PTHR11571:SF6 (PANTHER)
g13390.t1	60s ribosomal protein l37a	F:structural constituent of ribosome; C:ribosome; P:translation; P:ribosome biogenesis	0	IPR002674 (PFAM); IPR011331 (G3DSA:2.20.25.GENE3D); IPR011332 (SUPERFAMILY); PTHR11517 (PANTHER)
g13393.t1	iron-sulfur cluster assembly 2 mitochondrial-like	P:protein metabolic process; F:hydrolase activity; C:intracellular membrane-bounded organelle; F:structural molecule activity; P:iron-sulfur cluster assembly; F:iron-sulfur cluster binding	0	IPR000361 (G3DSA:2.60.300.GENE3D); IPR016092 (TIGRFAMs); PTHR10072 (PANTHER), PTHR10072:SF26 (PANTHER)
g1340.t1	glutathione s-transferase	P:regulation of growth rate; F:protein binding	0	IPR004045 (PFAM); IPR004046 (PFAM); IPR010987 (G3DSA:1.20.1050.GENE3D); IPR012336 (G3DSA:3.40.30.GENE3D); IPR017933 (PROFILE); PTHR11571 (PANTHER), PTHR11571:SF6 (PANTHER)
g13401.t1	coatomer subunit beta	P:secretion; P:larval development; C:vesicle coat; F:transferase activity; P:Golgi transport vesicle coating; P:endocytosis; F:protein kinase binding; P:germ cell development; P:embryo development; F:structural molecule activity; P:intracellular protein transport	0	IPR001680 (PFAM); IPR006692 (PFAM); IPR015943 (G3DSA:2.130.10.GENE3D); IPR017986 (PROFILE); PTHR19876 (PANTHER), PTHR19876:SF2 (PANTHER)
g13407.t1	ferritin	P:iron ion transport; P:cellular iron ion homeostasis; F:ferric iron binding; F:oxidoreductase activity; P:oxidation-reduction process	0	IPR001519 (PANTHER); IPR008331 (PFAM); IPR009040 (PROFILE); IPR009078 (SUPERFAMILY); IPR012347 (G3DSA:1.20.1260.GENE3D)
g13416.t1	gamma-glutamyltranspeptidase family protein	F:gamma-glutamyltransferase activity; P:glutathione metabolic process; P:leukotriene metabolic process; P:prostaglandin metabolic process; P:taurine metabolic process		IPR000101 (PRINTS); tmhmm (TMHMM), SSF56235 (SUPERFAMILY)
g13419.t1	translocon-associated protein subunit alpha	P:embryo development; C:endoplasmic reticulum	0	IPR005595 (PFAM); PTHR12924 (PANTHER), PTHR12924:SF0 (PANTHER), tmhmm (TMHMM)
g13429.t1	---NA---	0		SignalP-NN(euk) (SIGNALP), tmhmm (TMHMM)
g13453.t1	protein	F:protein binding; C:cytoplasm		IPR004148 (PFAM); IPR027267 (G3DSA:1.20.1270.GENE3D); SSF103657 (SUPERFAMILY)
g13462.t1	ribulose-phosphate 3-epimerase	F:identical protein binding; ; F:cation binding; C:vesicular fraction; C:cytoplasmic part; P:pentose-phosphate shunt; F:ribulose-phosphate 3-epimerase activity; P:carbon utilization	EC:5.1.3.0	IPR000056 (PANTHER); IPR011060 (SUPERFAMILY); IPR013785 (G3DSA:3.20.20.GENE3D); IPR026019 (PIR)
g13463.t1	ras family protein	F:GTP binding; P:small GTPase mediated signal transduction; C:intracellular; P:protein transport; F:GTPase activity; P:GTP catabolic process; C:membrane		IPR001806 (PRINTS); IPR003578 (SMART); IPR003579 (SMART); IPR005225 (TIGRFAMs); IPR020849 (SMART); IPR024156 (SMART); IPR027417 (SUPERFAMILY); G3DSA:3.40.50.300 (GENE3D), PTHR24073 (PANTHER), PS51419 (PROFILE)
g13467.t1	cre-bli-4 protein	P:protein-based cuticle development; F:hydrolase activity; C:cell part	0	SignalP-NN(euk) (SIGNALP), tmhmm (TMHMM)
g1347.t1	spermidine synthase	P:polyamine biosynthetic process; F:transferase activity, transferring alkyl or aryl (other than methyl) groups	0	IPR001045 (PANTHER); G3DSA:2.30.140.10 (GENE3D), G3DSA:3.40.50.150 (GENE3D), PTHR11558:SF11 (PANTHER), SSF53335 (SUPERFAMILY)
g13476.t1	isocitrate lyase	P:histone lysine demethylation; F:oxidoreductase activity, acting on paired donors, with incorporation or reduction of molecular oxygen, 2-oxoglutarate as one donor, and incorporation of one atom each of oxygen into both donors; F:transferase activity, transferring acyl groups, acyl groups converted into alkyl on transfer; F:isocitrate lyase activity; P:glyoxylate cycle	EC:4.1.3.0; EC:1.14.11.0; EC:2.3.3.0	IPR000918 (PFAM); IPR006254 (PIR); IPR015813 (G3DSA:3.20.20.GENE3D); IPR018523 (PROSITE); PTHR21631 (PANTHER)
g13483.t1	cathepsin z precursor	P:embryo development; C:extracellular region part; F:endopeptidase activity; P:anatomical structure morphogenesis; P:molting cycle, protein-based cuticle; C:intrinsic to membrane; P:larval development; P:proteolysis; F:cysteine-type peptidase activity	0	IPR000668 (PFAM); IPR013128 (PANTHER); IPR025661 (PROSITE); G3DSA:3.90.70.10 (GENE3D), PTHR12411:SF14 (PANTHER), SignalP-NN(euk) (SIGNALP), SSF54001 (SUPERFAMILY)
g13502.t1	---NA---	0		no IPS match
g1351.t1	cre-tsn-1 protein	P:embryo development; P:regulation of growth rate; P:posttranscriptional gene silencing by RNA; C:intracellular membrane-bounded organelle; F:hydrolase activity; C:cytoplasmic part; C:microtubule cytoskeleton; F:nucleic acid binding; C:RNA-induced silencing complex	0	IPR002999 (PFAM); IPR006021 (G3DSA:2.40.50.GENE3D); IPR016071 (SUPERFAMILY); IPR016685 (PIR); G3DSA:2.30.30.140 (GENE3D), PTHR12302 (PANTHER), PTHR12302:SF0 (PANTHER), SSF63748 (SUPERFAMILY)
g13516.t1	integrator complex	F:binding		PTHR21224 (PANTHER)
g13522.t1	protein lgc-40	C:plasma membrane; P:ion transport; C:integral to membrane; F:extracellular ligand-gated ion channel activity; C:postsynaptic membrane	0	IPR006028 (PRINTS); IPR006029 (PFAM); IPR006201 (PRINTS); IPR006202 (G3DSA:2.70.170.GENE3D); IPR018000 (PROSITE); G3DSA:1.20.58.390 (GENE3D), PTHR18945:SF13 (PANTHER), SignalP-NN(euk) (SIGNALP), tmhmm (TMHMM)
g13528.t1	protein isoform a	F:N-acetyltransferase activity; P:acyl-carrier-protein biosynthetic process		IPR000182 (PFAM); IPR016181 (G3DSA:3.40.630.GENE3D); PTHR21471 (PANTHER), PTHR21471:SF3 (PANTHER)
g13529.t1	protein isoform a	F:N-acetyltransferase activity; P:acyl-carrier-protein biosynthetic process		IPR000182 (PFAM); IPR016181 (G3DSA:3.40.630.GENE3D); PTHR21471 (PANTHER), PTHR21471:SF3 (PANTHER)
g13534.t1	protein isoform a	P:metabolic process; F:N-acetyltransferase activity		PTHR21471 (PANTHER), PTHR21471:SF3 (PANTHER)
g1354.t1	protein disabled	P:vesicle-mediated transport; C:clathrin vesicle coat; C:plasma membrane part; P:molting cycle, collagen and cuticulin-based cuticle; F:protein binding; P:locomotion; P:multicellular organismal development; P:protein localization; C:Golgi-associated vesicle	0	IPR006020 (PFAM); IPR011993 (G3DSA:2.30.29.GENE3D); PTHR11232 (PANTHER), PTHR11232:SF1 (PANTHER), SSF50729 (SUPERFAMILY)
g13549.t1	protein unc-54	C:muscle myosin complex; P:multicellular organismal reproductive behavior; P:eating behavior; P:second-messenger-mediated signaling; P:muscle system process; F:motor activity; F:actin binding; P:axonogenesis; P:skeletal myofibril assembly; F:structural molecule activity; F:ATP binding	0	IPR001609 (PRINTS); IPR002928 (PFAM); IPR004009 (PFAM); IPR009053 (SUPERFAMILY); IPR027401 (G3DSA:4.10.270.GENE3D); IPR027417 (SUPERFAMILY); G3DSA:1.20.5.340 (GENE3D), PTHR13140 (PANTHER), PTHR13140:SF106 (PANTHER)
g13551.t1	protein disulfide isomerase	F:transferase activity, transferring amino-acyl groups; P:gastrulation; F:intramolecular oxidoreductase activity, interconverting keto- and enol-groups; C:intracellular membrane-bounded organelle; P:larval development; P:locomotion; P:ER-nucleus signaling pathway; P:glycerol ether metabolic process; F:electron carrier activity; F:protein disulfide oxidoreductase activity; P:cell redox homeostasis…	EC:2.3.2.0; EC:5.3.2.0	IPR005746 (PRINTS); IPR005788 (TIGRFAMs); IPR012336 (G3DSA:3.40.30.GENE3D); IPR013766 (PFAM); IPR017937 (PROSITE); PTHR18929 (PANTHER), PTHR18929:SF32 (PANTHER), PF13848 (PFAM), SignalP-NN(euk) (SIGNALP)
g13562.t1	heterogeneous nuclear ribonucleoprotein l	C:macromolecular complex; F:nucleic acid binding; P:RNA processing; C:intracellular membrane-bounded organelle; F:nucleotide binding	0	IPR000504 (PFAM); IPR012677 (G3DSA:3.30.70.GENE3D); PTHR11546 (PANTHER), PTHR11546:SF5 (PANTHER), PF13893 (PFAM), SSF54928 (SUPERFAMILY)
g13563.t1	ras-like gtp-binding protein	P:multicellular organismal reproductive behavior; P:larval development; P:skeletal myofibril assembly; P:development of primary sexual characteristics; P:cell motility; C:cell division site part; P:assembly of actomyosin apparatus involved in cytokinesis; P:embryo development; P:female gamete generation; P:myosin filament organization; P:positive regulation of neurotransmitter secretion; C:cytopl…	EC:3.6.1.15	IPR001806 (PRINTS); IPR003578 (SMART); IPR003579 (SMART); IPR005225 (TIGRFAMs); IPR020849 (SMART); IPR027417 (SUPERFAMILY); G3DSA:3.40.50.300 (GENE3D), PTHR24072 (PANTHER)
g13576.t1	tpa_inf	P:purine ribonucleoside triphosphate catabolic process; F:GTPase activity; F:GTP binding; F:translation elongation factor activity; C:ribosome; P:regulation of translational elongation	EC:3.6.5.3; EC:3.6.1.15	IPR000795 (PRINTS); IPR004160 (PFAM); IPR004161 (PFAM); IPR004539 (TIGRFAMs); IPR009000 (SUPERFAMILY); IPR009001 (SUPERFAMILY); IPR027417 (SUPERFAMILY); G3DSA:2.40.30.10 (GENE3D), G3DSA:3.40.50.300 (GENE3D), PTHR23115 (PANTHER), PTHR23115:SF37 (PANTHER)
g13597.t1	protein srt- isoform a	P:lipid storage		IPR019425 (PFAM); PTHR23021 (PANTHER), PTHR23021:SF0 (PANTHER), tmhmm (TMHMM), SSF81321 (SUPERFAMILY)
g136.t1	40s ribosomal protein s23	P:embryo development; P:genitalia development; P:multicellular organismal aging; P:molting cycle, protein-based cuticle; P:larval development; F:structural constituent of ribosome; P:translation; C:small ribosomal subunit; P:ribosome biogenesis	0	IPR005680 (TIGRFAMs); IPR006032 (PIR); IPR012340 (G3DSA:2.40.50.GENE3D); PTHR11652:SF3 (PANTHER)
g13631.t1	cysteine synthase	F:binding; P:cysteine biosynthetic process from serine; F:cysteine synthase activity; C:cysteine synthase complex	0	IPR001216 (PROSITE); IPR001926 (PFAM); IPR005856 (TIGRFAMs); IPR005859 (TIGRFAMs); G3DSA:3.40.50.1100 (GENE3D), PTHR10314 (PANTHER), PTHR10314:SF8 (PANTHER)
g13634.t1	branched chain keto acid dehydrogenase alpha polypeptide	F:binding; F:oxidoreductase activity, acting on the aldehyde or oxo group of donors, disulfide as acceptor; F:carbon-carbon lyase activity; C:dihydrolipoyl dehydrogenase complex; C:mitochondrial part; P:cellular amino acid catabolic process	EC:1.2.4.0	IPR001017 (PFAM); G3DSA:3.40.50.970 (GENE3D), PTHR11516 (PANTHER), PTHR11516:SF1 (PANTHER), SignalP-NN(euk) (SIGNALP), SSF52518 (SUPERFAMILY)
g13640.t1	pgam5 protein	P:cellular protein modification process; F:phosphatase activity; C:membrane; C:mitochondrion	EC:3.1.3.0	IPR013078 (PFAM); G3DSA:3.40.50.1240 (GENE3D), PTHR20935 (PANTHER), SignalP-NN(euk) (SIGNALP), tmhmm (TMHMM), SSF53254 (SUPERFAMILY)
g13650.t1	26s proteasome non-atpase regulatory subunit 11-like	P:multicellular organismal aging; C:intracellular membrane-bounded organelle; P:larval development; F:protein binding	0	IPR000717 (PFAM); IPR011991 (G3DSA:1.10.10.GENE3D); IPR013143 (SMART); PTHR10678 (PANTHER), PTHR10678:SF2 (PANTHER), SSF46785 (SUPERFAMILY)
g13658.t1	cre-col-40 protein	C:extracellular region; C:intrinsic to membrane; P:protein-based cuticle development; F:structural constituent of cuticle	0	IPR002486 (PFAM); IPR008160 (PFAM); PTHR24023 (PANTHER), PTHR24023:SF244 (PANTHER), SignalP-NN(euk) (SIGNALP), tmhmm (TMHMM)
g13661.t1	ribose 5-phosphate isomerase a	P:pentose-phosphate shunt; F:ribose-5-phosphate isomerase activity; P:carbon utilization	EC:5.3.1.0	IPR004788 (PANTHER); G3DSA:3.30.70.260 (GENE3D), G3DSA:3.40.50.1360 (GENE3D), PTHR11934:SF0 (PANTHER), SSF100950 (SUPERFAMILY), SSF75445 (SUPERFAMILY)
g13669.t1	---NA---
g13671.t1	v-type proton atpase subunit d 1	C:proton-transporting V-type ATPase complex; F:hydrogen ion transmembrane transporter activity; P:ATP hydrolysis coupled proton transport	0	IPR002843 (PFAM); IPR016727 (PIR); PTHR11028:SF0 (PANTHER)
g13679.t1	atp synthase subunit mitochondrial-like	0		IPR006553 (SMART); IPR026063 (PANTHER); G3DSA:3.80.10.10 (GENE3D), PTHR13382:SF0 (PANTHER), SSF52047 (SUPERFAMILY)
g13681.t1	defective mitochondrial respiration family member protein 1	P:regulation of growth rate; P:larval development; P:embryo development	0	SignalP-NN(euk) (SIGNALP), tmhmm (TMHMM)
g13682.t1	protein col-150	P:embryo development; P:regulation of growth rate; P:larval development; C:proteinaceous extracellular matrix; F:structural constituent of cuticle	0	IPR002486 (PFAM); IPR004345 (PFAM); IPR008160 (PFAM); PTHR24637 (PANTHER), PTHR24637:SF39 (PANTHER), SignalP-NN(euk) (SIGNALP), tmhmm (TMHMM)
g13707.t1	fasciclin domain-containing protein	P:cell adhesion; C:membrane; C:anchored to membrane; C:plasma membrane		IPR000782 (G3DSA:2.30.180.GENE3D); PTHR10900 (PANTHER), PTHR10900:SF10 (PANTHER), SignalP-NN(euk) (SIGNALP)
g13711.t1	glutathione s-transferase kappa 1	C:organelle inner membrane; P:sulfur compound metabolic process; F:peroxidase activity; F:transferase activity, transferring alkyl or aryl (other than methyl) groups; C:mitochondrial part; F:protein disulfide oxidoreductase activity; P:peroxidase reaction; P:response to oxidative stress; P:electron transport	EC:1.11.1.7	IPR001853 (PFAM); IPR012336 (G3DSA:3.40.30.GENE3D); IPR014440 (PIR); PTHR13887 (PANTHER), PTHR13887:SF2 (PANTHER)
g13712.t1	protein kinase c inhibitor aswz variant 5	C:intracellular membrane-bounded organelle; F:catalytic activity	0	IPR001310 (PRINTS); IPR011146 (G3DSA:3.30.428.GENE3D); IPR019808 (PROSITE); PTHR23089:SF0 (PANTHER)
g13714.t1	---NA---	0		SignalP-NN(euk) (SIGNALP)
g13753.t1	serine threonine kinase cdc2	C:intracellular membrane-bounded organelle; F:protein serine/threonine kinase activity; P:M phase of mitotic cell cycle; F:ATP binding; P:protein phosphorylation; F:protein tyrosine kinase activity; P:serine family amino acid metabolic process	EC:2.7.11.0	IPR000719 (PFAM); IPR002290 (SMART); IPR008271 (PROSITE); IPR011009 (SUPERFAMILY); IPR020635 (SMART); G3DSA:1.10.510.10 (GENE3D), G3DSA:3.30.200.20 (GENE3D), PTHR24056 (PANTHER), PTHR24056:SF80 (PANTHER)
g13761.t1	eukaryotic initiation factor 4a	P:embryo development; P:regulation of growth rate; P:lipid localization; F:translation factor activity, nucleic acid binding; P:multicellular organismal aging; P:larval development; P:translation; F:ATP binding; F:ATP-dependent helicase activity; C:ribosome;	EC:3.6.5.3	IPR000629 (PROSITE); IPR001650 (PFAM); IPR011545 (PFAM); IPR014001 (SMART); IPR014014 (PROFILE); IPR027417 (SUPERFAMILY); G3DSA:3.40.50.300 (GENE3D), PTHR24031 (PANTHER), PTHR24031:SF84 (PANTHER)
g13770.t1	hypothetical protein WUBG_06777, partial [Wuchereria bancrofti]	0		no IPS match
g1378.t1	rfx dna-binding domain containing protein	P:transcription, DNA-dependent; F:DNA binding	0	IPR003150 (PFAM); IPR011991 (G3DSA:1.10.10.GENE3D); PTHR12619 (PANTHER), PTHR12619:SF5 (PANTHER), SSF46785 (SUPERFAMILY)
g13788.t1	hla-b associated transcript 1	F:RNA helicase activity; P:gastrulation; F:protein binding; P:mRNA export from nucleus; P:larval development; F:snRNA binding; C:small nuclear ribonucleoprotein complex; P:genitalia development; P:multicellular organismal aging; P:regulation of growth rate; C:nuclear body; P:mRNA splicing, via spliceosome; C:protein complex; F:ATP binding; F:ATP-dependent helicase activity	0	IPR001650 (PFAM); IPR011545 (PFAM); IPR014001 (SMART); IPR014014 (PROFILE); IPR027417 (SUPERFAMILY); G3DSA:3.40.50.300 (GENE3D), PTHR24031 (PANTHER), PTHR24031:SF75 (PANTHER)
g138.t1	selenium binding protein 1	C:cytoplasm; P:fat cell differentiation; P:transport; C:nuclear lumen; F:selenium binding; F:protein binding	0	IPR008826 (PANTHER); IPR015943 (G3DSA:2.130.10.GENE3D); PTHR23300:SF0 (PANTHER), SSF75011 (SUPERFAMILY)
g13802.t1	geranylgeranyl transferase type-2 subunit beta	F:binding; P:sensory perception of light stimulus; F:Rab geranylgeranyltransferase activity; P:protein geranylgeranylation; C:Rab-protein geranylgeranyltransferase complex;	0	IPR008930 (SUPERFAMILY); IPR026873 (PTHR11774:PANTHER); G3DSA:1.50.10.20 (GENE3D), PTHR11774 (PANTHER), PF13249 (PFAM), tmhmm (TMHMM)
g13806.t1	peroxiredoxin 6	F:antioxidant activity; P:oxidation-reduction process; F:peroxiredoxin activity	0	IPR000866 (PFAM); IPR012336 (G3DSA:3.40.30.GENE3D); IPR019479 (PFAM); IPR024706 (PIR); G3DSA:3.30.1020.10 (GENE3D), PTHR10681 (PANTHER), PTHR10681:SF17 (PANTHER)
g13809.t1	peroxiredoxin 6	F:antioxidant activity; F:oxidoreductase activity; P:oxidation-reduction process		IPR000866 (PFAM); IPR012336 (G3DSA:3.40.30.GENE3D); IPR024706 (PIR); PTHR10681 (PANTHER), PTHR10681:SF17 (PANTHER)
g13816.t1	dna excision repair protein ercc-6	F:DNA binding; F:ATP binding; F:helicase activity	0	IPR000330 (PFAM); IPR001650 (PFAM); IPR014001 (SMART); IPR027417 (SUPERFAMILY); G3DSA:3.40.50.300 (GENE3D), PTHR10799 (PANTHER), PTHR10799:SF49 (PANTHER)
g13820.t1	actin	P:cytoskeleton organization; P:phagocytosis; F:structural molecule activity; F:nucleoside-triphosphatase activity; P:larval development; C:actin cytoskeleton; C:microtubule cytoskeleton; P:genitalia development; P:aggressive behavior; P:maintenance of protein location; P:brain development; P:embryo development; ; P:cell cycle phase; C:nuclear chromatin; P:cellular component assembly involved in m…	EC:3.6.1.15	IPR004000 (PRINTS); IPR004001 (PROSITE); IPR020902 (PROSITE); G3DSA:3.30.420.40 (GENE3D), G3DSA:3.90.640.10 (GENE3D), PTHR11937:SF93 (PANTHER), SSF53067 (SUPERFAMILY)
g13822.t1	dpy-8	P:anatomical structure development; P:multicellular organismal process; F:structural constituent of cuticle	0	IPR002486 (PFAM); PTHR24023 (PANTHER), PTHR24023:SF261 (PANTHER), SignalP-NN(euk) (SIGNALP), tmhmm (TMHMM)
g13824.t1	atp-citrate synthase	C:nuclear lumen; F:oxo-acid-lyase activity; P:positive regulation of metabolic process; P:long-chain fatty-acyl-CoA metabolic process; P:tricarboxylic acid metabolic process; P:purine ribonucleoside triphosphate catabolic process; C:protein complex; P:triglyceride metabolic process; C:cytoplasmic part; P:cellular carbohydrate metabolic process; F:cofactor binding; F:ATP binding; F:ATP citrate syn…	EC:4.1.3.0; EC:2.3.3.0	IPR002020 (PFAM); IPR003781 (PFAM); IPR005810 (PROSITE); IPR005811 (PFAM); IPR013650 (PFAM); IPR013816 (G3DSA:3.30.470.GENE3D); IPR014608 (PIR); IPR016040 (G3DSA:3.40.50.GENE3D); IPR016102 (G3DSA:3.40.50.GENE3D); IPR016141 (SUPERFAMILY); IPR016142 (G3DSA:1.10.580.GENE3D); IPR016143 (G3DSA:1.10.230.GENE3D); IPR017440 (PROSITE); PTHR23118 (PANTHER), PTHR23118:SF0 (PANTHER), SSF51735 (SUPERFAMILY), …
g13831.t1	succinate dehydrogenase	P:phospholipid metabolic process; P:multicellular organismal reproductive behavior; C:organelle inner membrane; P:larval development; F:oxidoreductase activity; P:regulation of growth rate; P:anatomical structure morphogenesis; F:carboxy-lyase activity; P:embryo development; F:isomerase activity; F:protein binding; P:tricarboxylic acid cycle; F:flavin adenine dinucleotide binding; P:electron tran…	EC:4.1.1.0	IPR000297 (PFAM); IPR001202 (PFAM); IPR003952 (PROSITE); IPR003953 (PFAM); IPR011281 (TIGRFAMs); IPR014006 (PTHR11632:PANTHER); IPR015939 (G3DSA:1.20.58.GENE3D); IPR023058 (PROSITE); IPR027477 (G3DSA:3.90.700.GENE3D); G3DSA:2.20.70.10 (GENE3D), G3DSA:3.10.50.40 (GENE3D), G3DSA:3.50.50.60 (GENE3D), G3DSA:4.10.80.40 (GENE3D), PTHR11632 (PANTHER), SSF51905 (SUPERFAMILY), SSF54534 (SUPERFAMILY)
g13844.t1	otu-like cysteine protease family protein	0		IPR003323 (PFAM); PTHR12419 (PANTHER), SSF54001 (SUPERFAMILY)
g13847.t1	---NA---	0		SignalP-NN(euk) (SIGNALP), tmhmm (TMHMM)
g13851.t1	ubiquitin-60s ribosomal protein l40	P:response to stimulus; C:intracellular membrane-bounded organelle; C:microtubule cytoskeleton; P:chromosome organization; P:larval development; P:modification-dependent protein catabolic process; C:large ribosomal subunit; P:transcription, DNA-dependent; P:macromolecule modification; F:protein binding; F:structural constituent of ribosome; P:translation; P:ribosome biogenesis	0	IPR000626 (PFAM); IPR001975 (PFAM); IPR019954 (PROSITE); IPR019955 (PROFILE); IPR019956 (PRINTS); G3DSA:3.10.20.90 (GENE3D), PTHR10666 (PANTHER), SSF54236 (SUPERFAMILY)
g13853.t1	adp-ribosylation factor 1	P:regulation of cell morphogenesis; F:nucleoside-triphosphatase activity; C:intracellular membrane-bounded organelle; P:cellular cation homeostasis; P:Golgi transport vesicle coating; P:lipid storage; C:myofibril; P:endocytosis; P:cellular protein modification process; P:regulation of neurotransmitter levels; C:endomembrane system; F:GTP binding; P:small GTPase mediated signal transduction; P:int…	EC:3.6.1.15	IPR003579 (SMART); IPR005225 (TIGRFAMs); IPR006687 (SMART); IPR006689 (PRINTS); IPR024156 (SMART); IPR027417 (SUPERFAMILY); G3DSA:3.40.50.300 (GENE3D), PTHR11711 (PANTHER)
g13860.t1	dedicator of cytokinesis protein 1	P:cell migration; F:protein binding; F:guanyl-nucleotide exchange factor activity; P:small GTPase mediated signal transduction; P:regulation of GTPase activity	0	IPR010703 (PFAM); IPR026791 (PANTHER); IPR027007 (PFAM); IPR027357 (PROFILE); PTHR23317:SF16 (PANTHER)
g13872.t1	dna-directed rna polymerase iii subunit rpc2	P:positive regulation of type I interferon production; P:positive regulation of defense response; F:DNA binding; F:DNA-directed RNA polymerase activity; F:ribonucleoside binding; C:nucleolus; P:purine nucleobase metabolic process; P:pyrimidine nucleobase metabolic process; P:transcription, DNA-dependent	0	IPR007120 (G3DSA:2.40.270.GENE3D); IPR007121 (PROSITE); IPR007641 (PFAM); IPR007642 (G3DSA:3.90.1110.GENE3D); IPR007644 (PFAM); IPR007645 (PFAM); IPR007646 (PFAM); IPR007647 (PFAM); IPR014724 (G3DSA:2.40.50.GENE3D); IPR015712 (PANTHER); G3DSA:3.90.1100.10 (GENE3D), PTHR20856:SF8 (PANTHER), SSF64484 (SUPERFAMILY)
g13875.t1	creb-binding protein	F:receptor binding; P:regulation of transcription from RNA polymerase II promoter; P:histone modification; F:transcription cofactor activity; P:N-terminal protein amino acid acetylation; F:lysine N-acetyltransferase activity; F:MRF binding; F:nucleic acid binding transcription factor activity; P:regulation of cell cycle process; F:histone acetyltransferase activity; F:zinc ion binding; P:signal t…	EC:2.3.1.32	IPR000197 (G3DSA:1.20.1020.GENE3D); IPR001487 (PRINTS); IPR018359 (PROSITE); PTHR13808 (PANTHER)
g13909.t1	---NA---	0		no IPS match
g13912.t1	glucosidase 2 subunit beta-like	F:calcium ion binding; F:protein binding; P:N-glycan processing	0	IPR002048 (PFAM); IPR002172 (G3DSA:4.10.400.GENE3D); IPR009011 (SUPERFAMILY); IPR011992 (G3DSA:1.10.238.GENE3D); IPR018247 (PROSITE); IPR026874 (PTHR12630:PANTHER); G3DSA:2.70.130.10 (GENE3D), PTHR12630 (PANTHER), PF12999 (PFAM), PF13015 (PFAM), SignalP-NN(euk) (SIGNALP), SSF47473 (SUPERFAMILY)
g13913.t1	dnaj homolog subfamily b member 11-like	P:protein folding; F:unfolded protein binding	0	IPR001623 (PRINTS); IPR002939 (PFAM); IPR008971 (SUPERFAMILY); IPR018253 (PROSITE); G3DSA:2.60.260.20 (GENE3D), PTHR24077 (PANTHER), PTHR24077:SF14 (PANTHER), SignalP-NN(euk) (SIGNALP)
g13917.t1	large subunit ribosomal protein 6	F:structural constituent of ribosome; C:ribosome; P:translation; P:ribosome biogenesis	0	IPR000915 (PANTHER); IPR014722 (G3DSA:2.30.30.GENE3D)
g13921.t1	coiled-coil domain-containing protein 132	0		IPR019514 (PFAM); IPR019515 (PFAM); PTHR13258 (PANTHER)
g1393.t1	protein rpoa- isoform b	C:nucleolar part; P:transcription from RNA polymerase I promoter; F:DNA binding; F:DNA-directed RNA polymerase activity; F:zinc ion binding; P:purine nucleobase metabolic process; P:pyrimidine nucleobase metabolic process	0	IPR007081 (PFAM); IPR015699 (PTHR19376:PANTHER); PTHR19376 (PANTHER), SSF64484 (SUPERFAMILY)
g13933.t1	ribosomal protein s13	P:translation; P:viral genome expression; F:RNA binding; C:small ribosomal subunit; C:nuclear lumen; P:larval development; P:pancreas development; P:RNA splicing; P:embryo development; F:structural constituent of ribosome; P:ribosome biogenesis	EC:3.6.5.3	IPR000589 (PFAM); IPR009068 (SUPERFAMILY); IPR012606 (PFAM); PTHR11885 (PANTHER)
g13940.t1	protein dmsr-5	C:integral to membrane		IPR017452 (PROFILE); IPR019427 (PFAM); G3DSA:1.20.1070.10 (GENE3D), PTHR22751 (PANTHER), PTHR22751:SF12 (PANTHER), tmhmm (TMHMM), SSF81321 (SUPERFAMILY)
g13941.t1	---NA---	0		SignalP-NN(euk) (SIGNALP), tmhmm (TMHMM)
g1395.t1	---NA---	0		no IPS match
g13950.t1	nadh dehydrogenase	P:multicellular organismal aging; F:binding; P:lipid localization; P:larval development	0	IPR019377 (PFAM); PTHR13094 (PANTHER), PTHR13094:SF0 (PANTHER)
g13952.t1	dna replication licensing factor mcm6	P:genitalia development; P:embryo development; F:DNA binding; F:ATP binding; F:DNA helicase activity; P:DNA replication initiation; C:MCM complex; C:replication fork	0	IPR001208 (PRINTS); IPR004039 (G3DSA:2.20.28.GENE3D); IPR008049 (PRINTS); IPR012340 (G3DSA:2.40.50.GENE3D); IPR027417 (SUPERFAMILY); G3DSA:3.30.1640.10 (GENE3D), G3DSA:3.40.50.300 (GENE3D), PTHR11630 (PANTHER)
g13953.t1	annexin b11 isoform a	F:glycosaminoglycan binding; F:phosphatidylinositol binding; F:proteoglycan binding; P:embryo development; F:calcium ion binding; F:calcium-dependent phospholipid binding	0	IPR001464 (PRINTS); IPR013286 (PRINTS); IPR018252 (PROSITE); IPR018502 (G3DSA:1.10.220.GENE3D); PTHR10502:SF30 (PANTHER)
g13954.t1	60s ribosomal protein l21	P:embryo development; F:binding; P:larval development; F:structural constituent of ribosome; C:ribosome; P:translation; P:ribosome biogenesis	0	IPR001147 (PANTHER); IPR008991 (SUPERFAMILY); IPR018259 (PROSITE); G3DSA:2.30.30.70 (GENE3D), PTHR20981:SF0 (PANTHER)
g13959.t1	seryl-trna synthetase	F:ATP binding; C:cytoplasm; F:serine-tRNA ligase activity; P:seryl-tRNA aminoacylation; P:glycine metabolic process; P:L-serine metabolic process; P:threonine metabolic process	0	IPR002314 (PFAM); IPR002317 (PRINTS); IPR006195 (PROFILE); IPR010978 (SUPERFAMILY); IPR015866 (G3DSA:1.10.287.GENE3D); G3DSA:3.30.930.10 (GENE3D), SSF55681 (SUPERFAMILY)
g13964.t1	fbn- partial	F:protein binding; F:calcium ion binding		IPR000152 (PROSITE); IPR000742 (SMART); IPR001507 (SMART); IPR001881 (PFAM); IPR009030 (SUPERFAMILY); IPR013032 (PROSITE); IPR018097 (PROSITE); IPR023413 (G3DSA:2.40.155.GENE3D); IPR024731 (PFAM); G3DSA:2.10.25.10 (GENE3D), G3DSA:2.170.300.10 (GENE3D), PTHR24048 (PANTHER), tmhmm (TMHMM), SSF57196 (SUPERFAMILY)
g13965.t1	calcium binding egf domain containing protein	F:protein binding; F:calcium ion binding		IPR000152 (PROSITE); IPR000742 (SMART); IPR001507 (SMART); IPR001881 (PFAM); IPR009030 (SUPERFAMILY); IPR013032 (PROSITE); IPR018097 (PROSITE); IPR023413 (G3DSA:2.40.155.GENE3D); IPR024731 (PFAM); PD968187 (PRODOM), G3DSA:2.10.25.10 (GENE3D), PTHR24048 (PANTHER), PTHR24048:SF23 (PANTHER), tmhmm (TMHMM), SSF57196 (SUPERFAMILY)
g1397.t1	---NA---	0		no IPS match
g13970.t1	kh domain containing protein	P:posttranscriptional gene silencing by RNA; F:RNA binding	0	IPR004087 (SMART); IPR004088 (PFAM); IPR015096 (PFAM); G3DSA:3.30.1370.10 (GENE3D), PTHR10288 (PANTHER), PTHR10288:SF57 (PANTHER), SSF54791 (SUPERFAMILY)
g13971.t1	trehalose 6-phosphate synthase	P:locomotion; F:catalytic activity; C:intracellular part	0	PTHR10788 (PANTHER), PTHR10788:SF5 (PANTHER)
g13972.t1	msp domain-containing protein	C:intracellular non-membrane-bounded organelle; F:structural molecule activity	0	IPR000535 (PFAM); IPR008962 (G3DSA:2.60.40.GENE3D); PTHR21513 (PANTHER), PTHR21513:SF1 (PANTHER)
g13973.t1	maleylacetoacetate isomerase	F:catalytic activity; F:protein binding; C:cytoplasm; P:aromatic amino acid family metabolic process	0	IPR004045 (PROFILE); IPR005955 (TIGRFAMs); IPR010987 (G3DSA:1.20.1050.GENE3D); IPR012336 (G3DSA:3.40.30.GENE3D); IPR017933 (PROFILE); PTHR11260 (PANTHER), PTHR11260:SF59 (PANTHER), PF13417 (PFAM)
g13977.t1	chymotrypsin elastase isoinhibitor 1	F:receptor activity; F:protein binding		IPR002919 (PFAM); G3DSA:2.10.25.10 (GENE3D), SignalP-NN(euk) (SIGNALP)
g1398.t1	---NA---	0		no IPS match
g13989.t1	peptidyl-prolyl cis-trans isomerase fkbp9	C:cell part; P:peptidyl-proline modification; P:multicellular organismal aging; F:macrolide binding; F:cis-trans isomerase activity; P:protein folding	0	IPR001179 (PFAM); IPR023566 (PANTHER); G3DSA:3.10.50.40 (GENE3D), PTHR10516:SF9 (PANTHER), SignalP-NN(euk) (SIGNALP), SSF54534 (SUPERFAMILY)
g1399.t1	---NA---	0		no IPS match
g13993.t1	hypothetical protein FOXB_05705 [Fusarium oxysporum Fo5176]	0		no IPS match
g1400.t1	---NA---	0		no IPS match
g14005.t1	high density lipoprotein binding protein	P:multicellular organismal reproductive behavior; P:larval development; P:regulation of growth rate; P:locomotion; P:anatomical structure morphogenesis; C:intracellular part; P:genitalia development; P:embryo development; F:RNA binding	0	IPR004087 (SMART); IPR004088 (PFAM); G3DSA:3.30.1370.10 (GENE3D), PTHR10627 (PANTHER), PTHR10627:SF9 (PANTHER), SSF54791 (SUPERFAMILY)
g1401.t1	protein isoform a	0		no IPS match
g14017.t1	a chain high-resolution structure of ascaris trypsin inhibitor in solution	F:peptidase inhibitor activity; F:serine-type endopeptidase inhibitor activity; C:extracellular region; P:negative regulation of peptidase activity		IPR002919 (SUPERFAMILY); G3DSA:2.10.25.10 (GENE3D), PTHR23259 (PANTHER)
g14019.t1	---NA---	0		IPR021023 (PFAM); SignalP-NN(euk) (SIGNALP), tmhmm (TMHMM)
g1402.t1	protein isoform c	0		no IPS match
g14036.t1	transcription termination	C:mitochondrial outer membrane; P:intracellular protein transport; F:ATP binding; F:nucleotide binding; F:nucleoside-triphosphatase activity; F:DNA helicase activity		IPR003690 (PFAM); PTHR13068 (PANTHER), PTHR13068:SF3 (PANTHER)
g14038.t1	-like 1	C:nuclear periphery; P:transcription from RNA polymerase II promoter; P:growth; C:microtubule cytoskeleton; P:DNA metabolic process; C:H4/H2A histone acetyltransferase complex; C:histone methyltransferase complex; P:male gamete generation; P:M phase of mitotic cell cycle; P:histone exchange; P:histone acetylation; F:ATP binding; C:Ino80 complex; F:ATP-dependent 5'-3' DNA helicase activity; C:repl…	0	IPR003593 (SMART); IPR010339 (PFAM); IPR012340 (SUPERFAMILY); IPR027238 (PANTHER); IPR027417 (SUPERFAMILY); G3DSA:1.10.8.60 (GENE3D), G3DSA:3.40.50.300 (GENE3D), PTHR11093:SF3 (PANTHER)
g1404.t1	cuticle collagen 6	F:structural constituent of cuticle		IPR002486 (PFAM); IPR008160 (PFAM); PTHR24023 (PANTHER), PTHR24023:SF230 (PANTHER), SignalP-NN(euk) (SIGNALP), tmhmm (TMHMM)
g14040.t1	ankyrin repeat domain-containing protein 49	F:protein binding		IPR002110 (SMART); IPR020683 (G3DSA:1.25.40.GENE3D); PTHR24144 (PANTHER), PTHR24144:SF0 (PANTHER)
g14043.t1	protein	P:lipid localization; F:acyl-CoA oxidase activity; C:peroxisome; P:fatty acid beta-oxidation; F:acyl-CoA dehydrogenase activity; F:flavin adenine dinucleotide binding; P:acyl-CoA metabolic process; P:electron transport	EC:1.3.3.0	IPR002655 (PFAM); IPR006091 (G3DSA:2.40.110.GENE3D); IPR009075 (SUPERFAMILY); IPR009100 (SUPERFAMILY); IPR012258 (PIR); IPR013786 (G3DSA:1.10.540.GENE3D); G3DSA:1.20.140.10 (GENE3D), PTHR10909 (PANTHER)
g14046.t1	dis3-like exonuclease 2	F:RNA binding; F:ribonuclease activity; C:membrane; P:regulation of RNA metabolic process	0	IPR001900 (PFAM); IPR008253 (PROFILE); PTHR23355 (PANTHER), tmhmm (TMHMM)
g14048.t1	ubiquitin	C:endocytic vesicle; C:organelle membrane; C:nuclear lumen; P:positive regulation of sequence-specific DNA binding transcription factor activity; P:antigen receptor-mediated signaling pathway; P:DNA metabolic process; P:S phase; P:DNA damage response, signal transduction by p53 class mediator; P:negative regulation of apoptotic process; P:epidermal growth factor receptor signaling pathway; P:cell…	0	IPR000626 (PFAM); IPR002906 (PFAM); IPR019954 (PROSITE); IPR019955 (PROFILE); IPR019956 (PRINTS); G3DSA:3.10.20.90 (GENE3D), PTHR10666 (PANTHER), SSF54236 (SUPERFAMILY)
g14049.t1	profilin	C:cytoskeleton; C:contractile fiber part; F:actin binding; P:actin cytoskeleton organization	0	IPR005455 (PRINTS); G3DSA:3.30.450.30 (GENE3D)
g14064.t1	40s ribosomal protein sa	F:binding; P:molting cycle, protein-based cuticle; P:maturation of SSU-rRNA from tricistronic rRNA transcript (SSU-rRNA, 5.8S rRNA, LSU-rRNA); F:signal transducer activity; C:small ribosomal subunit; P:larval development; P:ribonucleoprotein complex assembly; C:preribosome; P:genitalia development; P:embryo development; F:structural constituent of ribosome; P:translation; P:signal transduction	0	IPR001865 (PRINTS); IPR005707 (PANTHER); IPR018130 (PROSITE); IPR023591 (SUPERFAMILY); G3DSA:3.40.50.10490 (GENE3D)
g14065.t1	enoyl- hydratase isomerase	P:embryo development; P:regulation of growth rate; F:catalytic activity; P:metabolic process	0	IPR001753 (PFAM); G3DSA:3.90.226.10 (GENE3D), PTHR11941 (PANTHER), PTHR11941:SF9 (PANTHER), PF13766 (PFAM), SignalP-NN(euk) (SIGNALP), SSF52096 (SUPERFAMILY)
g14066.t1	probable protein phosphatase 2c -like	F:cation binding; F:protein serine/threonine phosphatase activity; P:protein dephosphorylation; C:protein serine/threonine phosphatase complex	EC:3.1.3.16	IPR000222 (PROSITE); IPR001932 (G3DSA:3.60.40.GENE3D); IPR015655 (PANTHER); PTHR13832:SF103 (PANTHER)
g14068.t1	serine threonine-protein kinase	P:vulval development; F:ATP binding; P:protein phosphorylation; F:protein serine/threonine kinase activity; F:protein tyrosine kinase activity; P:serine family amino acid metabolic process	0	IPR000719 (PFAM); IPR002290 (SMART); IPR008271 (PROSITE); IPR011009 (SUPERFAMILY); IPR017441 (PROSITE); IPR020635 (SMART); G3DSA:1.10.510.10 (GENE3D), G3DSA:3.30.200.20 (GENE3D), PTHR24355 (PANTHER), PTHR24355:SF3 (PANTHER)
g14072.t1	endothelial differentiation-related factor 1	P:lipid metabolic process; F:transcription cofactor activity; F:transferase activity, transferring one-carbon groups; F:lysine N-acetyltransferase activity; C:transcription factor complex; P:positive regulation of binding; F:nucleic acid binding transcription factor activity; P:multicellular organismal process; F:protein binding; P:epithelial cell differentiation; P:transcription, DNA-dependent; …	EC:2.3.1.32	IPR001387 (PFAM); IPR010982 (G3DSA:1.10.260.GENE3D); IPR013729 (PFAM); PTHR10245 (PANTHER)
g14075.t1	meckelin	P:cellular process; C:cytoskeleton; C:cell projection; C:intracellular organelle part; C:membrane-bounded organelle; C:membrane part; C:cytoplasmic part	0	IPR019170 (PFAM); PTHR21274 (PANTHER), PTHR21274:SF0 (PANTHER), SignalP-NN(euk) (SIGNALP), tmhmm (TMHMM)
g141.t1	electron-transfer-flavoprotein beta polypeptide	F:electron carrier activity; P:electron transport		IPR012255 (PIR); IPR014729 (G3DSA:3.40.50.GENE3D); IPR014730 (PFAM); PTHR21294:SF0 (PANTHER), SSF52402 (SUPERFAMILY)
g14117.t1	upf0364 protein c6orf211 homolog	0		IPR002791 (PFAM); PTHR12260 (PANTHER)
g1412.t1	deoxyribose-phosphate aldolase	F:binding; P:nucleobase-containing small molecule catabolic process; P:deoxyribonucleoside metabolic process; F:deoxyribose-phosphate aldolase activity; C:cytoplasm; P:deoxyribonucleotide catabolic process; P:pentose-phosphate shunt	EC:4.1.2.0	IPR002915 (PFAM); IPR011343 (PIR); IPR013785 (G3DSA:3.20.20.GENE3D); SSF51569 (SUPERFAMILY)
g14123.t1	5 -amp-activated protein kinase subunit gamma-2	P:positive regulation of protein phosphorylation; C:nuclear lumen; P:positive regulation of kinase activity; P:negative regulation of kinase activity; P:cellular glucan metabolic process; F:protein serine/threonine kinase inhibitor activity; P:glycolysis; F:protein serine/threonine kinase activity; F:adenyl ribonucleotide binding; P:amino acid transmembrane transport; C:protein complex; P:regulat…	EC:2.7.11.0	IPR000644 (PFAM); IPR013785 (G3DSA:3.20.20.GENE3D); G3DSA:3.10.580.10 (GENE3D), PTHR13780 (PANTHER), PTHR13780:SF13 (PANTHER), SSF54631 (SUPERFAMILY)
g14132.t1	tetratricopeptide repeat protein 9c	F:protein binding		IPR001440 (PFAM); IPR011990 (G3DSA:1.25.40.GENE3D); IPR013026 (PROFILE); IPR019734 (PFAM); IPR023566 (PANTHER); SSF48452 (SUPERFAMILY)
g14133.t1	ribonuclease hi	P:embryo development; P:regulation of growth rate; P:lipid localization; P:multicellular organism growth; P:multicellular organismal aging; P:molting cycle, protein-based cuticle; F:hydrolase activity; P:larval development	0	IPR009027 (SUPERFAMILY); IPR011320 (G3DSA:3.40.970.GENE3D); PTHR10642 (PANTHER)
g14134.t1	utp--glucose-1-phosphate uridylyltransferase-like	P:multicellular organismal aging; P:regulation of growth rate; F:protein binding; P:larval development; P:embryo development; P:metabolic process; F:nucleotidyltransferase activity	0	IPR002618 (PANTHER); IPR016267 (PIR); G3DSA:3.90.550.10 (GENE3D), SSF53448 (SUPERFAMILY)
g14142.t1	dna-directed rna polymerases and iii subunit rpabc3	C:intracellular membrane-bounded organelle; F:RNA polymerase activity; F:kinase activity; P:transcription, DNA-dependent; P:G2 DNA damage checkpoint	0	IPR005570 (PIR); IPR012340 (G3DSA:2.40.50.GENE3D); PTHR10917:SF0 (PANTHER)
g14152.t1	ubiquitin-conjugating enzyme	P:metabolic process; F:cofactor binding; F:small conjugating protein ligase activity; F:adenyl ribonucleotide binding	0	IPR000608 (PFAM); IPR016135 (G3DSA:3.10.110.GENE3D); IPR023313 (PROSITE); PTHR24068 (PANTHER), PTHR24068:SF1 (PANTHER), SM00212 (SMART)
g14162.t1	---NA---	0		no IPS match
g14178.t1	bystin family protein	P:embryo development; P:regulation of growth rate; P:genitalia development; P:larval development; P:sexual reproduction; P:endocytosis	0	IPR007955 (PANTHER); PTHR12821:SF0 (PANTHER)
g142.t1	signal sequence receptor beta-like protein	P:embryo development; P:regulation of growth rate; F:magnesium ion binding; F:holo-[acyl-carrier-protein] synthase activity; P:macromolecule biosynthetic process; C:endoplasmic reticulum; C:integral to membrane; P:pantothenate biosynthetic process	0	IPR008278 (G3DSA:3.90.470.GENE3D); IPR008856 (PFAM); PTHR12215 (PANTHER), PTHR12215:SF4 (PANTHER), SignalP-NN(euk) (SIGNALP)
g14203.t1	hydrolase or acyltransferase of alpha beta superfamily	F:catalytic activity		IPR000073 (PRINTS); IPR000639 (PRINTS); G3DSA:3.40.50.1820 (GENE3D), PTHR10992 (PANTHER), PTHR10992:SF98 (PANTHER), PF12697 (PFAM), SignalP-NN(euk) (SIGNALP), tmhmm (TMHMM), SSF53474 (SUPERFAMILY)
g14212.t1	tetratricopeptide repeat protein 5	F:protein binding		IPR001440 (PFAM); IPR011990 (G3DSA:1.25.40.GENE3D); IPR013026 (PROFILE); IPR013105 (PFAM); IPR019734 (SMART); PTHR26312 (PANTHER), PTHR26312:SF6 (PANTHER), SSF48452 (SUPERFAMILY)
g14217.t1	cmgc gsk protein kinase	P:larval development; F:ATP binding; P:protein phosphorylation; F:protein serine/threonine kinase activity; F:protein tyrosine kinase activity; P:serine family amino acid metabolic process	0	IPR000719 (PFAM); IPR002290 (SMART); IPR008271 (PROSITE); IPR011009 (SUPERFAMILY); IPR020635 (SMART); G3DSA:1.10.510.10 (GENE3D), G3DSA:3.30.200.20 (GENE3D), PTHR24055 (PANTHER), PTHR24055:SF57 (PANTHER)
g14219.t1	protein wago-5	F:protein binding; F:nucleic acid binding		IPR003100 (PFAM); IPR003165 (PFAM); IPR012337 (SUPERFAMILY); G3DSA:2.170.260.10 (GENE3D), G3DSA:3.40.50.2300 (GENE3D), PTHR22891 (PANTHER), PTHR22891:SF0 (PANTHER)
g1422.t1	copine domain-containing protein 2	0		IPR010734 (PFAM); PTHR10857 (PANTHER), PTHR10857:SF11 (PANTHER), SignalP-NN(euk) (SIGNALP), tmhmm (TMHMM)
g14234.t1	acetyl- c-acetyltransferase	; P:anatomical structure morphogenesis; F:catalytic activity; P:acyl-carrier-protein biosynthetic process	0	IPR002155 (PANTHER); IPR013882 (PFAM); IPR016038 (G3DSA:3.40.47.GENE3D); IPR016039 (SUPERFAMILY); IPR020610 (PROSITE); IPR020613 (PROSITE); IPR020615 (PROSITE); IPR020616 (PFAM); IPR020617 (PFAM); PTHR18919:SF7 (PANTHER)
g14236.t1	endothelin-converting enzyme 1	F:metalloendopeptidase activity; P:proteolysis		IPR000718 (PANTHER); IPR018497 (PFAM); IPR024079 (G3DSA:3.40.390.GENE3D); G3DSA:1.10.8.10 (GENE3D), PTHR11733:SF9 (PANTHER), SSF55486 (SUPERFAMILY)
g1425.t1	hypothetical protein CRE_02058 [Caenorhabditis remanei]	0		SignalP-NN(euk) (SIGNALP)
g14256.t1	---NA---
g14265.t1	ring finger membrane protein	F:zinc ion binding		IPR011016 (PFAM); IPR013083 (G3DSA:3.30.40.GENE3D); PTHR13145 (PANTHER), PTHR13145:SF0 (PANTHER), tmhmm (TMHMM), SSF57850 (SUPERFAMILY)
g14267.t1	ck1 ttbkl protein kinase	F:ATP binding; P:protein phosphorylation; F:protein serine/threonine kinase activity; P:serine family amino acid metabolic process	0	IPR000719 (PFAM); IPR002290 (SMART); IPR008271 (PROSITE); IPR011009 (SUPERFAMILY); IPR017441 (PROSITE); G3DSA:1.10.510.10 (GENE3D), G3DSA:3.30.200.20 (GENE3D), PTHR11909 (PANTHER)
g14272.t1	protein isoform a	C:nuclear lumen; C:organelle inner membrane; P:larval development; P:fatty acid catabolic process; P:response to peptide hormone stimulus; F:oxidoreductase activity; P:lipid localization; P:endocytosis; C:mitochondrial matrix; F:hydro-lyase activity; P:embryo development; P:oxidation-reduction process; F:coenzyme binding	EC:4.2.1.0	IPR008927 (SUPERFAMILY); IPR013328 (G3DSA:1.10.1040.GENE3D); PTHR23309 (PANTHER)
g14276.t1	cuticlin 1	P:anatomical structure morphogenesis; F:binding; C:proteinaceous extracellular matrix	0	IPR001507 (PFAM); PTHR22907 (PANTHER), PTHR22907:SF0 (PANTHER), SignalP-NN(euk) (SIGNALP), tmhmm (TMHMM)
g14278.t1	trifunctional enzyme subunit mitochondrial	P:larval development; P:lipid localization; P:endocytosis; P:embryo development; F:3-hydroxyacyl-CoA dehydrogenase activity; F:enoyl-CoA hydratase activity; P:fatty acid beta-oxidation; C:mitochondrial fatty acid beta-oxidation multienzyme complex; F:coenzyme binding; P:isoleucine catabolic process; P:leucine catabolic process; P:lysine catabolic process; P:tryptophan metabolic process; P:valine …	0	IPR001753 (PFAM); IPR006108 (PFAM); IPR006176 (PFAM); IPR008927 (SUPERFAMILY); IPR012803 (TIGRFAMs); IPR013328 (G3DSA:1.10.1040.GENE3D); IPR016040 (G3DSA:3.40.50.GENE3D); G3DSA:3.90.226.10 (GENE3D), PTHR23309 (PANTHER), SSF51735 (SUPERFAMILY), SSF52096 (SUPERFAMILY)
g14279.t1	---NA---	0		no IPS match
g14285.t1	small subunit ribosomal protein 24	F:structural constituent of ribosome; C:ribosome; P:translation; F:nucleotide binding; P:ribosome biogenesis	0	IPR001976 (PRODOM); IPR012677 (G3DSA:3.30.70.GENE3D); IPR012678 (SUPERFAMILY); IPR018098 (PROSITE)
g14287.t1	---NA---	0		tmhmm (TMHMM)
g14312.t1	sec13-like protein	P:cellular process; P:localization; C:intracellular organelle part; F:protein binding	0	IPR001680 (PFAM); IPR015943 (G3DSA:2.130.10.GENE3D); IPR017986 (PROFILE); IPR019775 (PROSITE); PTHR11024 (PANTHER)
g14319.t1	leucyl-trna synthetase	C:cytoplasmic part; F:ATP binding; F:leucine-tRNA ligase activity; P:leucyl-tRNA aminoacylation; F:aminoacyl-tRNA editing activity; P:isoleucine biosynthetic process; P:leucine biosynthetic process; P:valine biosynthetic process	0	IPR001412 (PROSITE); IPR002300 (PFAM); IPR004493 (TIGRFAMs); IPR009008 (G3DSA:3.90.740.GENE3D); IPR009080 (SUPERFAMILY); IPR013155 (PFAM); IPR014729 (G3DSA:3.40.50.GENE3D); G3DSA:1.10.730.10 (GENE3D), PTHR11946 (PANTHER), PTHR11946:SF10 (PANTHER), SSF52374 (SUPERFAMILY)
g1433.t1	cg11981-pa	P:embryo development; P:multicellular organismal aging; C:intracellular membrane-bounded organelle; P:larval development; F:threonine-type endopeptidase activity; C:proteasome core complex; P:proteolysis involved in cellular protein catabolic process	0	IPR001353 (PFAM); IPR016050 (PROSITE); IPR023333 (PROFILE); G3DSA:3.60.20.10 (GENE3D), PTHR11599 (PANTHER), PTHR11599:SF7 (PANTHER), SSF56235 (SUPERFAMILY)
g1434.t1	coatomer subunit beta	F:binding; P:secretion; P:multicellular organismal aging; P:Golgi transport vesicle coating; P:intracellular protein transport; F:structural molecule activity; C:COPI vesicle coat	0	IPR002553 (PFAM); IPR011710 (PFAM); IPR011989 (G3DSA:1.25.10.GENE3D); IPR016024 (SUPERFAMILY); IPR016460 (PIR)
g14352.t1	phosphatidylserine decarboxylase	P:regulation of growth rate; F:phosphatidylserine decarboxylase activity; P:phospholipid biosynthetic process; P:glycine metabolic process; P:L-serine metabolic process; P:threonine metabolic process; P:glycerolipid metabolic process	0	IPR003817 (PFAM); IPR005221 (PANTHER); PTHR10067:SF0 (PANTHER), SignalP-NN(euk) (SIGNALP), tmhmm (TMHMM)
g14358.t1	ankyrin repeat domain-containing protein 13b	F:protein binding		IPR002110 (SMART); IPR003903 (SMART); IPR020683 (G3DSA:1.25.40.GENE3D); IPR021832 (PANTHER); PTHR12447:SF0 (PANTHER)
g14359.t1	ov39 antigen	F:sequence-specific DNA binding		SignalP-NN(euk) (SIGNALP)
g14363.t1	atp h+ mitochondrial f1 beta polypeptide	F:MHC protein binding; P:purine ribonucleoside diphosphate biosynthetic process; F:cation-transporting ATPase activity; C:mitochondrial matrix; F:hydrogen ion transmembrane transporter activity; P:substrate-dependent cell migration; P:electron transport chain; P:purine ribonucleoside triphosphate catabolic process; F:metal ion binding; P:ATP synthesis coupled proton transport; P:endocytosis; F:ce…	0	IPR000194 (PFAM); IPR000793 (PFAM); IPR003593 (SMART); IPR004100 (PFAM); IPR005722 (PTHR15184:PANTHER); IPR020003 (PROSITE); IPR024034 (G3DSA:1.10.1140.GENE3D); IPR027417 (SUPERFAMILY); G3DSA:2.40.10.170 (GENE3D), G3DSA:3.40.50.300 (GENE3D), PTHR15184 (PANTHER)
g14381.t1	atp synthase subunit s-like protein	F:metal ion binding; P:cell redox homeostasis; F:zinc ion binding; C:intracellular		IPR026303 (PANTHER); G3DSA:3.80.10.10 (GENE3D), SignalP-NN(euk) (SIGNALP), SSF52047 (SUPERFAMILY)
g14384.t1	elongation factor tu gtp binding domain-containing protein	P:translation; P:multicellular organismal reproductive behavior; P:larval development; P:multicellular organismal aging; P:purine ribonucleoside triphosphate catabolic process; F:translation factor activity, nucleic acid binding; P:endocytosis; P:anatomical structure morphogenesis; P:embryo development; F:protein binding; F:GTPase activity; F:GTP binding; C:eukaryotic translation initiation facto…	EC:3.6.5.3; EC:3.6.1.15	IPR000717 (PFAM); IPR000795 (PRINTS); IPR004161 (PFAM); IPR005225 (TIGRFAMs); IPR009000 (SUPERFAMILY); IPR023115 (G3DSA:3.40.50.GENE3D); IPR027417 (SUPERFAMILY); IPR027512 (PTHR14005:PANTHER); G3DSA:2.40.30.10 (GENE3D), G3DSA:3.40.50.300 (GENE3D), PTHR14005 (PANTHER), SSF46785 (SUPERFAMILY)
g14394.t1	protein isoform b	0		no IPS match
g14396.t1	26s proteasome non-atpase regulatory subunit 8	P:posttranscriptional gene silencing by RNA; P:multicellular organismal aging; P:vulval development; C:proteasome regulatory particle; P:proteolysis	0	IPR006746 (PANTHER); PF10075 (PFAM)
g14405.t1	peroxisomal biogenesis factor 19	P:transport; P:organelle organization; C:peroxisome; C:brush border; P:larval development; F:protein binding; C:membrane part; P:regulation of growth rate; P:embryo development	0	IPR006708 (PANTHER)
g14406.t1	---NA---
g1442.t1	eukaryotic translation initiation factor 3 subunit d-like	P:embryo development; P:regulation of growth rate; P:genitalia development; P:endocytosis; F:translation initiation factor activity; C:eukaryotic translation initiation factor 3 complex; C:ribosome; P:regulation of translational initiation	EC:3.6.5.3	IPR007783 (PIR)
g14427.t1	galactoside-binding lectin family protein	F:monosaccharide binding	0	IPR001079 (PFAM); IPR008985 (SUPERFAMILY); IPR013320 (G3DSA:2.60.120.GENE3D); PTHR11346 (PANTHER), PTHR11346:SF29 (PANTHER)
g1443.t1	eukaryotic translation initiation factor 3 subunit d-like	P:embryo development; P:regulation of growth rate; P:genitalia development; P:endocytosis; F:translation initiation factor activity; C:eukaryotic translation initiation factor 3 complex; C:ribosome; P:regulation of translational initiation	EC:3.6.5.3	IPR007783 (PIR)
g14434.t1	lea5 protein	0		no IPS match
g14435.t1	lea5 protein	0		no IPS match
g14440.t1	24 kda secreted protein	0		SignalP-NN(euk) (SIGNALP)
g14441.t1	24 kda protein of as22	0		no IPS match
g14446.t1	dynamin-1 isoform 2	P:cellular process; F:GTP binding; F:GTPase activity	0	IPR000375 (PFAM); IPR001401 (PFAM); IPR003130 (PFAM); IPR019762 (PROSITE); IPR020850 (PROFILE); IPR022812 (PRINTS); IPR027417 (SUPERFAMILY); G3DSA:3.40.50.300 (GENE3D)
g14449.t1	cytosolic 10-formyltetrahydrofolate dehydrogenase	F:oxidoreductase activity, acting on the CH-NH group of donors, NAD or NADP as acceptor; F:binding; F:substrate-specific transporter activity; P:10-formyltetrahydrofolate metabolic process; P:one-carbon metabolic process; C:intracellular part; F:methyltransferase activity; P:biosynthetic process; P:oxidation-reduction process	EC:1.5.1.0	IPR001555 (PROSITE); IPR002376 (G3DSA:3.40.50.GENE3D); IPR005793 (G3DSA:3.10.25.GENE3D); IPR009081 (G3DSA:1.10.1200.GENE3D); IPR011034 (SUPERFAMILY); IPR015590 (PFAM); IPR016160 (PROSITE); IPR016161 (SUPERFAMILY); IPR016162 (G3DSA:3.40.605.GENE3D); IPR016163 (G3DSA:3.40.309.GENE3D); PTHR11699 (PANTHER), PTHR11699:SF46 (PANTHER)
g14454.t1	poly -specific endoribonuclease-like	F:endonuclease activity; F:nucleic acid binding	0	IPR018998 (PFAM); PTHR12439 (PANTHER), PTHR12439:SF6 (PANTHER), SignalP-NN(euk) (SIGNALP), SSF142877 (SUPERFAMILY)
g14458.t1	granulin domain-containing protein	0		IPR000118 (PFAM); PTHR12274 (PANTHER), PTHR12274:SF0 (PANTHER), SignalP-NN(euk) (SIGNALP)
g14487.t1	leucine aminopeptidase 1	F:protein binding; F:aminopeptidase activity; P:proteolysis; C:cytoplasm; F:metalloexopeptidase activity; F:manganese ion binding; P:protein metabolic process	0	IPR000819 (PFAM); IPR011356 (PRINTS); G3DSA:3.40.50.10590 (GENE3D), G3DSA:3.40.630.10 (GENE3D), PTHR11963 (PANTHER), PTHR11963:SF4 (PANTHER), SSF53187 (SUPERFAMILY)
g14489.t1	acyl binding protein	F:fatty-acyl-CoA binding	0	IPR000582 (PFAM); IPR014352 (G3DSA:1.20.80.GENE3D); IPR022408 (PROSITE); PTHR23310 (PANTHER), PTHR23310:SF26 (PANTHER)
g14512.t1	cytochrome b5	F:heme binding	0	IPR001199 (PRINTS); IPR018506 (PROSITE); PTHR19359 (PANTHER), tmhmm (TMHMM)
g14521.t1	large subunit ribosomal protein 10	P:embryo development; P:regulation of growth rate; P:larval development; F:structural constituent of ribosome; C:ribosome; P:translation; P:ribosome biogenesis	0	IPR001197 (PIR); IPR016180 (G3DSA:3.90.1170.GENE3D); IPR018255 (PROSITE); PTHR11726 (PANTHER)
g14528.t1	6-phosphofructokinase	F:adenyl ribonucleotide binding; F:6-phosphofructokinase activity; C:6-phosphofructokinase complex; P:glycolysis; F:zinc ion binding; P:fructose 6-phosphate metabolic process; P:galactose metabolic process; P:mannose metabolic process; P:gluconeogenesis; P:pentose-phosphate shunt	0	IPR000023 (PFAM); IPR001594 (PFAM); IPR009161 (TIGRFAMs); IPR015912 (PROSITE); IPR022953 (PRINTS); G3DSA:3.40.50.450 (GENE3D), PTHR13697 (PANTHER), PTHR13697:SF0 (PANTHER), tmhmm (TMHMM)
g14535.t1	protein phosphatase inhibitor containing protein	0		IPR011107 (PANTHER)
g14536.t1	retinal-specific atp-binding cassette transporter	P:cellular process; P:transport; F:transporter activity; F:ATP binding; F:ATPase activity	0	IPR003439 (PFAM); IPR003593 (SMART); IPR017871 (PROSITE); IPR026082 (PANTHER); IPR027417 (SUPERFAMILY); G3DSA:3.40.50.300 (GENE3D), PF12698 (PFAM), tmhmm (TMHMM)
g14539.t1	integrator complex subunit 7	F:binding; C:integrator complex; P:snRNA processing; C:nucleus		PTHR13322 (PANTHER), PTHR13322:SF2 (PANTHER)
g1454.t1	protein isoform d	F:G-protein coupled receptor activity; P:G-protein coupled receptor signaling pathway; C:integral to membrane		IPR000276 (PFAM); IPR017452 (PROFILE); G3DSA:1.20.1070.10 (GENE3D), SignalP-NN(euk) (SIGNALP), tmhmm (TMHMM), SSF81321 (SUPERFAMILY)
g14551.t1	acetylcholine regulator unc-18	P:neurotransmitter secretion; C:neuron projection; P:vesicle docking involved in exocytosis	0	IPR001619 (PIR); IPR027482 (G3DSA:3.40.50.GENE3D); G3DSA:1.25.40.60 (GENE3D), G3DSA:3.40.50.2060 (GENE3D), G3DSA:3.90.830.10 (GENE3D), PTHR11679:SF7 (PANTHER)
g14553.t1	wd repeat-containing protein 6	F:protein binding		IPR001680 (SMART); IPR015943 (G3DSA:2.130.10.GENE3D); IPR017986 (PROFILE); PTHR14344 (PANTHER), PTHR14344:SF3 (PANTHER)
g14558.t1	replication licensing factor mcm7	P:anatomical structure morphogenesis; P:DNA replication initiation; P:genitalia development; P:purine ribonucleoside triphosphate catabolic process; P:embryo development; P:cell migration; F:DNA binding; F:ATP binding; F:DNA helicase activity; C:MCM complex; C:replication fork	EC:3.6.1.15	IPR001208 (PRINTS); IPR003593 (SMART); IPR008050 (PRINTS); IPR012340 (G3DSA:2.40.50.GENE3D); IPR018525 (PROSITE); IPR027417 (SUPERFAMILY); G3DSA:3.30.1640.10 (GENE3D), G3DSA:3.40.50.300 (GENE3D), PTHR11630 (PANTHER)
g14568.t1	polyadenylate-binding protein 1-like isoform 1	P:embryo development; P:regulation of growth rate; C:ribonucleoprotein granule; P:genitalia development; P:tissue morphogenesis; F:RNA binding; P:sexual reproduction; P:endocytosis; F:nucleotide binding	0	IPR000504 (PFAM); IPR002004 (G3DSA:1.10.1900.GENE3D); IPR003954 (SMART); IPR006515 (TIGRFAMs); IPR012677 (G3DSA:3.30.70.GENE3D); PTHR24011 (PANTHER), PTHR24011:SF45 (PANTHER), SSF54928 (SUPERFAMILY)
g14570.t1	motile sperm domain containing 1	F:structural molecule activity		IPR000535 (PFAM); IPR008962 (G3DSA:2.60.40.GENE3D); PTHR14512 (PANTHER), SignalP-NN(euk) (SIGNALP), tmhmm (TMHMM)
g14571.t1	atp-dependent rna helicase an3	P:meiosis; C:ribonucleoprotein granule; P:regulation of growth rate; P:cell proliferation; P:genitalia development; P:embryo development; P:hermaphrodite germ-line sex determination; F:nucleic acid binding; F:ATP binding; F:ATP-dependent helicase activity	0	IPR000629 (PROSITE); IPR001650 (PFAM); IPR011545 (PFAM); IPR014001 (SMART); IPR014014 (PROFILE); IPR027417 (SUPERFAMILY); G3DSA:3.40.50.300 (GENE3D), PTHR24031 (PANTHER), PTHR24031:SF14 (PANTHER)
g14577.t1	60s ribosomal protein l7a	P:ribonucleoprotein complex biogenesis; C:ribonucleoprotein complex	0	IPR001921 (PRINTS); IPR004038 (PFAM); IPR018492 (PRINTS); G3DSA:3.30.1330.30 (GENE3D), PTHR23105 (PANTHER), SSF55315 (SUPERFAMILY)
g14603.t1	high mobility group protein	C:intracellular membrane-bounded organelle; F:nucleic acid binding; P:tissue morphogenesis; P:multicellular organism growth; P:cell fate commitment; P:nematode larval development; P:regulation of growth rate; P:endocytosis; P:development of primary sexual characteristics; P:cell surface receptor signaling pathway; P:genitalia development; P:embryo development	0	IPR009071 (G3DSA:1.10.30.GENE3D); PR00886 (PRINTS), PTHR13711 (PANTHER)
g1461.t1	heat shock protein 40	P:genitalia development; P:protein folding; F:unfolded protein binding	0	IPR001623 (PRINTS); IPR002939 (PFAM); IPR008971 (SUPERFAMILY); G3DSA:2.60.260.20 (GENE3D), PTHR24077 (PANTHER), PTHR24077:SF13 (PANTHER)
g14618.t1	protein isoform b	F:protein binding		IPR006020 (SMART); PTHR21219 (PANTHER), PTHR21219:SF3 (PANTHER), SSF50729 (SUPERFAMILY)
g14627.t1	---NA---	0		tmhmm (TMHMM)
g14630.t1	nudix hydrolase 6	F:neuropeptide hormone activity; C:extracellular region; P:neuropeptide signaling pathway	0	IPR001166 (G3DSA:1.10.2010.GENE3D); IPR018251 (PROSITE)
g14637.t1	protein pab- isoform b	P:cellular macromolecule metabolic process; P:tissue morphogenesis; P:gene expression; P:genitalia development; P:regulation of growth rate; C:spliceosomal complex; P:embryo development; P:cell cycle process; P:endocytosis; P:primary metabolic process; P:male gamete generation; C:ribonucleoprotein granule; F:mRNA binding; F:nucleotide binding	0	IPR000504 (PFAM); IPR012677 (G3DSA:3.30.70.GENE3D); PTHR24012 (PANTHER), SSF54928 (SUPERFAMILY)
g14638.t1	coiled-coil domain-containing protein 58	0		IPR019171 (PFAM); PTHR31905 (PANTHER)
g14645.t1	ov-16 antigen	0		IPR001858 (PROSITE); IPR008914 (G3DSA:3.90.280.GENE3D); PTHR11362 (PANTHER)
g14673.t1	---NA---	0		SignalP-NN(euk) (SIGNALP)
g1468.t1	peptide methionine sulfoxide reductase	F:peptide-methionine (S)-S-oxide reductase activity; P:oxidation-reduction process; P:cellular protein modification process	0	IPR002569 (G3DSA:3.30.1060.GENE3D); PTHR10173 (PANTHER), PTHR10173:SF6 (PANTHER)
g14683.t1	protein catp- isoform b	P:nematode larval development; P:cation transport; C:integral to membrane; F:cation-transporting ATPase activity; F:nucleotide binding; F:metal ion binding	0	IPR001757 (PRINTS); IPR004014 (PFAM); IPR006068 (PFAM); IPR008250 (G3DSA:2.70.150.GENE3D); IPR018303 (PROSITE); IPR023214 (SUPERFAMILY); IPR023298 (G3DSA:1.20.1110.GENE3D); IPR023299 (G3DSA:3.40.1110.GENE3D); PR00121 (PRINTS), G3DSA:4.10.6.10 (GENE3D), PTHR24093:SF58 (PANTHER), PF13246 (PFAM), tmhmm (TMHMM), SSF81653 (SUPERFAMILY), SSF81665 (SUPERFAMILY)
g14686.t1	disorganized muscle protein 1	F:protein binding	0	IPR003598 (SMART); IPR003599 (SMART); IPR007110 (PROFILE); IPR013098 (PFAM); IPR013783 (G3DSA:2.60.40.GENE3D); PTHR13817 (PANTHER), PTHR13817:SF2 (PANTHER), SSF48726 (SUPERFAMILY)
g14714.t1	glutaredoxin family protein	F:electron carrier activity; F:protein disulfide oxidoreductase activity; P:cell redox homeostasis; P:electron transport		IPR002109 (PFAM); IPR012336 (G3DSA:3.40.30.GENE3D); PTHR10168 (PANTHER), PTHR10168:SF45 (PANTHER)
g14739.t1	mesoderm induction early response protein 1	F:chromatin binding; F:DNA binding; C:chromatin		IPR000949 (PFAM); IPR001005 (SMART); IPR009057 (SUPERFAMILY); IPR017884 (PROFILE); PTHR10865 (PANTHER), PTHR10865:SF14 (PANTHER)
g14752.t1	thioredoxin-like protein	P:protein folding; P:multicellular organismal aging; C:primary cilium; C:neuron projection; C:intracellular membrane-bounded organelle; C:cell body; P:glycerol ether metabolic process; F:electron carrier activity; F:protein disulfide oxidoreductase activity; P:cell redox homeostasis; P:electron transport	0	IPR005746 (PANTHER); IPR012336 (G3DSA:3.40.30.GENE3D); IPR013766 (PFAM)
g14761.t1	---NA---	0		SignalP-NN(euk) (SIGNALP)
g1477.t1	ras-like gtp-binding protein	P:multicellular organismal reproductive behavior; P:larval development; P:skeletal myofibril assembly; P:development of primary sexual characteristics; P:cell motility; C:cell division site part; P:assembly of actomyosin apparatus involved in cytokinesis; P:embryo development; P:female gamete generation; P:myosin filament organization; P:positive regulation of neurotransmitter secretion; C:cytopl…	EC:3.6.1.15	IPR001806 (PRINTS); IPR003578 (SMART); IPR003579 (SMART); IPR005225 (TIGRFAMs); IPR020849 (SMART); IPR027417 (SUPERFAMILY); G3DSA:3.40.50.300 (GENE3D), PTHR24072 (PANTHER)
g1478.t1	tetratricopeptide repeat domain 26	F:translation elongation factor activity; P:peptidyl-lysine modification to hypusine; F:ribosome binding; P:positive regulation of translational elongation; P:positive regulation of translational termination; F:protein binding; P:translational frameshifting; C:ribosome		IPR001884 (TIGRFAMs); IPR005824 (PFAM); IPR008991 (SUPERFAMILY); IPR011990 (G3DSA:1.25.40.GENE3D); IPR012340 (G3DSA:2.40.50.GENE3D); IPR013026 (PROFILE); IPR014722 (G3DSA:2.30.30.GENE3D); IPR019769 (PROSITE); IPR020189 (PFAM); PTHR14781 (PANTHER), PTHR14781:SF0 (PANTHER), PF13414 (PFAM), SSF48452 (SUPERFAMILY), SSF81901 (SUPERFAMILY)
g14806.t1	4-coumarate	P:pollen wall assembly; P:defense response; P:metabolic process; F:CoA-ligase activity; P:response to light stimulus; F:RNA binding	0	IPR000873 (PFAM); IPR004087 (SMART); IPR004088 (PFAM); IPR020845 (PROSITE); IPR025110 (PFAM); G3DSA:2.30.38.10 (GENE3D), G3DSA:3.30.1370.10 (GENE3D), G3DSA:3.30.300.30 (GENE3D), G3DSA:3.40.50.980 (GENE3D), PTHR24096 (PANTHER), PTHR24096:SF16 (PANTHER), SSF54791 (SUPERFAMILY), SSF56801 (SUPERFAMILY)
g1481.t1	proteasome subunit alpha type-3-like	P:ubiquitin-dependent protein catabolic process; P:regulation of ubiquitin-protein ligase activity involved in mitotic cell cycle; F:protein binding; C:proteasome core complex; F:threonine-type endopeptidase activity	0	IPR000426 (PFAM); IPR001353 (PFAM); IPR023332 (PROFILE); G3DSA:3.60.20.10 (GENE3D), PTHR11599 (PANTHER), PTHR11599:SF10 (PANTHER), SSF56235 (SUPERFAMILY)
g14841.t1	---NA---	0		SignalP-NN(euk) (SIGNALP)
g14845.t1	accessory gland protein	F:transferase activity	0	SignalP-NN(euk) (SIGNALP), tmhmm (TMHMM)
g14847.t1	protein isoform b	0		SignalP-NN(euk) (SIGNALP)
g14853.t1	protein	F:protein binding		IPR011935 (PFAM); IPR025554 (PFAM); PTHR31005 (PANTHER)
g14858.t1	hypothetical protein LOAG_03960 [Loa loa]	0		tmhmm (TMHMM)
g14865.t1	elongation factor ts family protein	P:embryo development; P:regulation of growth rate; P:larval development; P:endocytosis; F:translation elongation factor activity; F:protein binding; C:ribosome; P:regulation of translational elongation	0	IPR001816 (PANTHER); IPR009060 (SUPERFAMILY); IPR014039 (G3DSA:3.30.479.GENE3D); G3DSA:1.10.8.10 (GENE3D), PTHR11741:SF0 (PANTHER), SignalP-NN(euk) (SIGNALP)
g14866.t1	ani s 1 allergen	F:serine-type endopeptidase inhibitor activity; F:peptidase inhibitor activity; C:extracellular region; P:negative regulation of peptidase activity		PTHR10083 (PANTHER), PTHR10083:SF90 (PANTHER)
g14871.t1	serine protease inhibitor precursor	F:peptidase activity; F:serine-type endopeptidase inhibitor activity		SignalP-NN(euk) (SIGNALP), tmhmm (TMHMM)
g14881.t1	zinc finger protein 277	F:zinc ion binding	0	IPR007087 (PROSITE); IPR015880 (SMART); PTHR13267 (PANTHER), PTHR13267:SF3 (PANTHER), PF12756 (PFAM), SSF57667 (SUPERFAMILY)
g14900.t1	galactosyltransferase family protein	P:protein glycosylation; F:galactosyltransferase activity; C:membrane; F:hydrolase activity	0	IPR002659 (PFAM); IPR004843 (PFAM); IPR006186 (PRINTS); G3DSA:3.60.21.10 (GENE3D), PTHR11668 (PANTHER), PTHR11668:SF10 (PANTHER), tmhmm (TMHMM), SSF56300 (SUPERFAMILY)
g14901.t1	histone h4	P:secretion; P:larval development; P:cellular component assembly involved in morphogenesis; F:DNA binding; P:lipid localization; P:regulation of growth rate; P:endocytosis; P:transcription, DNA-dependent; P:response to stress; P:genitalia development; P:embryo development; C:nucleosome; C:nucleus; P:nucleosome assembly; F:protein heterodimerization activity	0	IPR001951 (PRINTS); IPR007125 (PFAM); IPR009072 (G3DSA:1.10.20.GENE3D); IPR019809 (PROSITE)
g14903.t1	histone h2a	P:multicellular organismal reproductive behavior; P:larval development; F:DNA binding; P:regulation of growth rate; P:transcription, DNA-dependent; P:response to stress; P:genitalia development; P:embryo development; C:nucleosome; C:nucleus; P:nucleosome assembly; F:protein heterodimerization activity	0	IPR002119 (PRINTS); IPR007125 (PFAM); IPR009072 (G3DSA:1.10.20.GENE3D); PTHR23430 (PANTHER)
g14904.t1	protein his-8	P:larval development; F:DNA binding; C:cytoplasmic part; P:regulation of growth rate; C:H4/H2A histone acetyltransferase complex; P:embryo development; C:nucleosome; P:nucleosome assembly; F:protein heterodimerization activity	0	IPR000558 (PRINTS); IPR007125 (PFAM); IPR009072 (G3DSA:1.10.20.GENE3D)
g14909.t1	protein atat-2	P:adult behavior; P:taxis; F:tubulin N-acetyltransferase activity; P:alpha-tubulin acetylation; P:acyl-carrier-protein biosynthetic process; C:tubulin complex	0	IPR007965 (PANTHER); PTHR12327:SF0 (PANTHER)
g14911.t1	maternal protein pumilio	C:ribonucleoprotein granule; F:RNA binding	0	IPR001313 (PFAM); IPR011989 (G3DSA:1.25.10.GENE3D); IPR016024 (SUPERFAMILY); PTHR12537 (PANTHER), PTHR12537:SF12 (PANTHER)
g14917.t1	profilin	C:contractile fiber part; F:actin binding; P:actin cytoskeleton organization	0	IPR005455 (PRINTS); G3DSA:3.30.450.30 (GENE3D)
g14919.t1	short branched chain specific acyl- mitochondrial	F:acyl-CoA dehydrogenase activity; P:monocarboxylic acid metabolic process; P:multicellular organismal aging; P:coenzyme metabolic process; C:mitochondrial part; P:cellular amino acid catabolic process; P:response to stress; P:embryo development; P:oxidation-reduction process; F:flavin adenine dinucleotide binding; P:electron transport	EC:1.3.99.3	IPR006089 (PROSITE); IPR006090 (PFAM); IPR006091 (G3DSA:2.40.110.GENE3D); IPR006092 (PFAM); IPR009075 (SUPERFAMILY); IPR009100 (SUPERFAMILY); IPR013786 (G3DSA:1.10.540.GENE3D); G3DSA:1.20.140.10 (GENE3D), PIRSF016578 (PIR), PTHR10909 (PANTHER), PTHR10909:SF10 (PANTHER)
g1493.t1	nonsense-mediated mrna decay protein 1	F:helicase activity; P:nuclear-transcribed mRNA catabolic process, nonsense-mediated decay; F:ATP binding; C:cytoplasm; F:hydrolase activity; F:zinc ion binding; F:DNA binding; F:nucleotide binding; F:nucleoside-triphosphatase activity; P:response to sucrose stimulus; F:RNA helicase activity; P:RNA interference; P:sugar mediated signaling pathway; P:metabolic process; C:cytosol; C:plasma membrane		IPR027417 (SUPERFAMILY); G3DSA:3.40.50.300 (GENE3D), PTHR10887 (PANTHER), PF13086 (PFAM), PF13087 (PFAM)
g14936.t1	dtdp-4-dehydrorhamnose -epimerase	F:racemase and epimerase activity, acting on carbohydrates and derivatives; P:lipopolysaccharide biosynthetic process	EC:5.1.3.0	IPR000888 (PRODOM); IPR011051 (SUPERFAMILY); IPR014710 (G3DSA:2.60.120.GENE3D); PTHR21047:SF0 (PANTHER)
g14946.t1	lysyl-trna synthetase	F:metal ion binding; F:lysine-tRNA ligase activity; F:ATP binding; P:lysyl-tRNA aminoacylation; F:nucleic acid binding; C:cytoplasm; P:lysine biosynthetic process	0	IPR002313 (PTHR22594:PANTHER); IPR004364 (PFAM); IPR004365 (PFAM); IPR006195 (PROFILE); IPR012340 (G3DSA:2.40.50.GENE3D); IPR018149 (PRINTS); IPR018150 (PANTHER); G3DSA:3.30.930.10 (GENE3D), SignalP-NN(euk) (SIGNALP), SSF55681 (SUPERFAMILY)
g14966.t1	programmed cell death protein 6	F:calcium ion binding	0	IPR002048 (SMART); IPR011992 (G3DSA:1.10.238.GENE3D); IPR018247 (PROSITE); PTHR10183 (PANTHER), PTHR10183:SF180 (PANTHER), SSF47473 (SUPERFAMILY)
g14968.t1	protein viln-1	C:intracellular part; F:actin binding; P:cytoskeleton organization	0	IPR003128 (G3DSA:1.10.950.GENE3D); IPR007122 (PANTHER); IPR007123 (PFAM); IPR015628 (PTHR11977:PANTHER); G3DSA:3.40.20.10 (GENE3D), SSF55753 (SUPERFAMILY)
g1497.t1	membrane import protein	P:response to hypoxia; F:signal transducer activity; C:integral to membrane; F:protein transmembrane transporter activity; P:protein targeting; F:wide pore channel activity; F:voltage-gated ion channel activity; P:regulation of ion transport; C:mitochondrial outer membrane; P:transmembrane transport; P:signal transduction	0	IPR023614 (G3DSA:2.40.160.GENE3D); IPR027246 (PFAM); PTHR10802 (PANTHER)
g14975.t1	rap ran-gap family protein	F:GTPase activator activity; P:regulation of small GTPase mediated signal transduction; C:nucleus; P:positive regulation of GTPase activity		IPR000331 (PFAM); IPR027107 (PANTHER); PTHR10063:SF0 (PANTHER), SSF111347 (SUPERFAMILY)
g14977.t1	dna-directed rna polymerases and iii subunit rpabc2	P:nucleotide-excision repair; C:nucleolar part; P:transcription from RNA polymerase III promoter; C:DNA-directed RNA polymerase II, holoenzyme; P:RNA splicing, via transesterification reactions with bulged adenosine as nucleophile; P:positive regulation of cellular biosynthetic process; F:kinase activity; P:mRNA processing; P:transcription from RNA polymerase II promoter; P:cellular protein modif…	0	IPR006110 (PFAM); IPR006111 (PIR); IPR012293 (G3DSA:3.90.940.GENE3D); IPR020708 (PROSITE); PTHR10773:SF8 (PANTHER)
g14983.t1	protein isoform c	0		no IPS match
g14995.t1	beta-tubulin isotype 2	P:microtubule-based process; F:GTP binding; C:microtubule; F:structural constituent of cytoskeleton; P:protein polymerization; F:GTPase activity; P:GTP catabolic process	EC:3.6.1.15	IPR000217 (PRINTS); IPR002453 (PRINTS); IPR003008 (G3DSA:3.40.50.GENE3D); IPR008280 (SUPERFAMILY); IPR013838 (PROSITE); IPR017975 (PROSITE); IPR018316 (G3DSA:3.30.1330.GENE3D); IPR023123 (G3DSA:1.10.287.GENE3D)
g14999.t1	cytochrome c1 family protein	P:embryo development; P:regulation of growth rate; P:genitalia development; P:multicellular organismal aging; P:multicellular organismal reproductive behavior; P:larval development; F:electron carrier activity; F:heme binding; P:electron transport	0	IPR002326 (PRINTS); IPR009056 (PROFILE); IPR021157 (SUPERFAMILY); G3DSA:1.10.760.10 (GENE3D), G3DSA:1.20.5.100 (GENE3D), PTHR10266:SF2 (PANTHER), SignalP-NN(euk) (SIGNALP), tmhmm (TMHMM)
g15.t1	adenosine kinase	F:binding; P:regulation of growth rate; F:adenosine kinase activity; P:purine ribonucleoside salvage; P:purine nucleobase metabolic process	0	IPR001805 (PRINTS); IPR002173 (PROSITE); IPR011611 (PFAM); G3DSA:3.30.1110.10 (GENE3D), G3DSA:3.40.1190.20 (GENE3D), PTHR10584 (PANTHER), SSF53613 (SUPERFAMILY)
g15011.t1	maguk p55 subfamily member 2	F:protein binding		IPR001452 (PROFILE); IPR008144 (PFAM); IPR008145 (SMART); IPR011511 (PFAM); IPR027417 (SUPERFAMILY); G3DSA:2.30.30.40 (GENE3D), G3DSA:3.30.63.10 (GENE3D), G3DSA:3.40.50.300 (GENE3D), PTHR23122 (PANTHER), PTHR23122:SF3 (PANTHER)
g15013.t1	serine racemase	P:cellular amino acid metabolic process; F:pyridoxal phosphate binding		IPR000634 (PROSITE); IPR001926 (PFAM); G3DSA:3.40.50.1100 (GENE3D), PTHR10314 (PANTHER), PTHR10314:SF36 (PANTHER)
g15015.t1	polyadenylate-binding protein 2	F:nucleic acid binding; F:nucleotide binding	0	IPR000504 (PFAM); IPR012677 (G3DSA:3.30.70.GENE3D); PTHR24011 (PANTHER), PTHR24011:SF3 (PANTHER), SSF54928 (SUPERFAMILY)
g15017.t1	coronin 2a	F:protein binding		IPR001680 (PFAM); IPR015048 (PFAM); IPR015049 (PFAM); IPR015505 (PANTHER); IPR015943 (G3DSA:2.130.10.GENE3D); IPR017986 (PROFILE); IPR019775 (PROSITE); SSF101908 (SUPERFAMILY)
g15018.t1	vacuolar protein sorting-associated protein 72	P:vulval development; C:nucleus	0	IPR008895 (PFAM); IPR013272 (PFAM); PTHR13275 (PANTHER)
g15021.t1	sex steroid-dependent ferrochelatase	F:ferrochelatase activity; P:heme biosynthetic process; P:chlorophyll metabolic process		IPR001015 (PANTHER); G3DSA:3.40.50.1400 (GENE3D), PTHR11108:SF0 (PANTHER), SSF53800 (SUPERFAMILY)
g15024.t1	tld family protein	F:calcium ion binding; F:structural molecule activity; C:tight junction		IPR006571 (PFAM); PTHR23354 (PANTHER), PTHR23354:SF6 (PANTHER)
g15025.t1	protein nuo- isoform b	F:nucleic acid binding; C:mitochondrial respiratory chain; P:larval development; P:multicellular organismal aging; P:regulation of growth rate; P:endocytosis; P:embryo development; F:NADH dehydrogenase (ubiquinone) activity; P:mitochondrial electron transport, NADH to ubiquinone; P:ubiquinone biosynthetic process; P:sodium ion transport; P:proton transport	EC:1.6.99.5	IPR001268 (PRODOM); IPR010218 (TIGRFAMs); IPR020396 (PROSITE); PTHR10884 (PANTHER), PTHR10884:SF5 (PANTHER), SSF143243 (SUPERFAMILY)
g1503.t1	hydroxyisourate hydrolase	F:protein binding; P:purine nucleobase metabolic process; P:transport; F:hydroxyisourate hydrolase activity	0	IPR000895 (PRINTS); IPR014306 (TIGRFAMs); IPR023416 (G3DSA:2.60.40.GENE3D); PTHR10395 (PANTHER), PTHR10395:SF7 (PANTHER), SignalP-NN(euk) (SIGNALP), tmhmm (TMHMM)
g15037.t1	chondroitin proteoglycan 3	0		PD936484 (PRODOM), SignalP-NN(euk) (SIGNALP), tmhmm (TMHMM)
g15067.t1	trifunctional purine biosynthetic protein adenosine-3	P:eye development; C:cytoplasm; F:phosphoribosylamine-glycine ligase activity; P:purine nucleobase biosynthetic process; F:protein binding; F:phosphoribosylglycinamide formyltransferase activity; P:'de novo' IMP biosynthetic process; F:phosphoribosylformylglycinamidine cyclo-ligase activity; F:ATP binding; F:metal ion binding; P:10-formyltetrahydrofolate metabolic process	EC:2.1.2.0	IPR000115 (TIGRFAMs); IPR000626 (PFAM); IPR000728 (PFAM); IPR002376 (G3DSA:3.40.50.GENE3D); IPR004607 (TIGRFAMs); IPR004733 (TIGRFAMs); IPR010918 (G3DSA:3.90.650.GENE3D); IPR011054 (SUPERFAMILY); IPR011761 (PROFILE); IPR013815 (G3DSA:3.30.1490.GENE3D); IPR013816 (G3DSA:3.30.470.GENE3D); IPR016185 (G3DSA:3.40.50.GENE3D); IPR016188 (SUPERFAMILY); IPR019954 (PROSITE); IPR019955 (PROFILE); IPR019956 …
g15069.t1	protein egas-2	F:sodium channel activity; P:sodium ion transport; C:membrane	0	IPR001873 (PRINTS); G3DSA:1.10.287.770 (GENE3D), G3DSA:2.60.470.10 (GENE3D), tmhmm (TMHMM)
g15073.t1	protein ned-8	P:multicellular organism growth; P:nematode larval development; P:genitalia development; P:tissue morphogenesis; C:intracellular membrane-bounded organelle; F:protein binding	0	IPR000626 (PFAM); IPR019954 (PROSITE); IPR019955 (PROFILE); IPR019956 (PRINTS); G3DSA:3.10.20.90 (GENE3D), PTHR10666 (PANTHER), PTHR10666:SF25 (PANTHER), SSF54236 (SUPERFAMILY)
g15076.t1	60s ribosomal protein l7	P:embryo development; P:regulation of growth rate; P:protein metabolic process; F:binding; P:gene expression; C:ribonucleoprotein complex; P:larval development; F:structural molecule activity	0	IPR005998 (TIGRFAMs); IPR012988 (PFAM); IPR016082 (G3DSA:3.30.1390.GENE3D); IPR018038 (PROSITE); PTHR11524 (PANTHER)
g15077.t1	ras-related protein rab-11b	P:transcription, DNA-dependent; F:protein binding; P:developmental process involved in reproduction; P:larval development; P:calcium ion-dependent exocytosis; F:adenyl ribonucleotide binding; P:embryo development; P:endocytosis; C:endosome; C:secretory granule; P:cytokinesis; F:GTP binding; P:small GTPase mediated signal transduction; F:GTPase activity; P:GTP catabolic process; P:intracellular pr…	EC:3.6.1.15	IPR001806 (PRINTS); IPR002041 (SMART); IPR003578 (SMART); IPR003579 (SMART); IPR005225 (TIGRFAMs); IPR020849 (SMART); IPR027417 (SUPERFAMILY); G3DSA:3.40.50.300 (GENE3D), PTHR24073 (PANTHER), PTHR24073:SF87 (PANTHER), PS51419 (PROFILE)
g15078.t1	---NA---	0		no IPS match
g15079.t1	Protein C48E7.1 [Caenorhabditis elegans]	P:sexual reproduction; P:regulation of growth rate; P:larval development; P:anatomical structure morphogenesis	0	SignalP-NN(euk) (SIGNALP), tmhmm (TMHMM)
g15085.t1	udp-glucuronosyltransferase ugt-58	F:transferase activity, transferring glycosyl groups; P:metabolic process	0	IPR002213 (PANTHER); G3DSA:3.40.50.2000 (GENE3D), PTHR11926:SF16 (PANTHER), SignalP-NN(euk) (SIGNALP), tmhmm (TMHMM), SSF53756 (SUPERFAMILY)
g15091.t1	actin-related protein 2 3 complex subunit 4	P:ameboidal cell migration; P:phagocytosis, engulfment; F:protein binding; P:regulation of growth rate; P:morphogenesis of an epithelium; P:embryo development; C:Arp2/3 protein complex; P:Arp2/3 complex-mediated actin nucleation	0	IPR008384 (PANTHER); G3DSA:3.30.1460.20 (GENE3D), SSF69645 (SUPERFAMILY)
g15092.t1	secreted salivary protein	P:regulation of growth rate; P:embryo development	0	IPR019008 (PFAM); PTHR13605 (PANTHER), PTHR13605:SF4 (PANTHER), SignalP-NN(euk) (SIGNALP), tmhmm (TMHMM)
g15104.t1	hypothetical protein WUBG_05660 [Wuchereria bancrofti]	0		no IPS match
g15105.t1	protocadherin fat 1	P:axonogenesis; F:protein binding; F:calcium ion binding; P:homophilic cell adhesion; C:plasma membrane	0	IPR000742 (SMART); IPR001791 (PFAM); IPR001881 (SMART); IPR002126 (PRINTS); IPR008985 (SUPERFAMILY); IPR013032 (PFAM); IPR013164 (PFAM); IPR013320 (G3DSA:2.60.120.GENE3D); IPR015919 (SUPERFAMILY); IPR020894 (PROSITE); G3DSA:2.10.25.10 (GENE3D), PTHR24027 (PANTHER), PTHR24027:SF118 (PANTHER), SignalP-NN(euk) (SIGNALP), tmhmm (TMHMM), SSF57196 (SUPERFAMILY)
g15119.t1	hypothetical conserved	0		IPR008166 (PFAM); PTHR21461 (PANTHER), PTHR21461:SF0 (PANTHER)
g1512.t1	geranylgeranyl transferase type-1 subunit beta	P:protein prenylation; C:protein complex; F:transition metal ion binding; P:cell proliferation; F:lipid binding; P:response to organic substance; P:regulation of cell cycle; F:protein geranylgeranyltransferase activity; P:negative regulation of macromolecule biosynthetic process;	0	IPR001330 (PFAM); IPR008930 (SUPERFAMILY); G3DSA:1.50.10.20 (GENE3D), PTHR11774 (PANTHER), PTHR11774:SF4 (PANTHER), PF13249 (PFAM)
g15120.t1	carbohydrate kinase domain-containing protein	F:kinase activity; P:phosphorylation; P:biological_process; C:cellular_component; F:molecular_function		IPR000631 (PFAM); G3DSA:3.40.1190.20 (GENE3D), PTHR12592 (PANTHER), PTHR12592:SF0 (PANTHER), SSF53613 (SUPERFAMILY)
g15124.t1	protein isoform b	0		tmhmm (TMHMM)
g15129.t1	mitochondrial inner membrane organizing system protein 1	C:mitochondrion; F:molecular_function; C:membrane; P:biological_process; C:integral to membrane; C:cellular_component		IPR007512 (PANTHER); tmhmm (TMHMM)
g15131.t1	3-hydroxyisobutyrate mitochondrial-like	F:3-hydroxyisobutyrate dehydrogenase activity; F:phosphogluconate dehydrogenase (decarboxylating) activity; P:pentose-phosphate shunt; F:NAD binding; P:isoleucine catabolic process; P:leucine catabolic process; P:valine catabolic process	EC:1.1.1.0	IPR002204 (PROSITE); IPR006115 (PFAM); IPR008927 (SUPERFAMILY); IPR011548 (TIGRFAMs); IPR013328 (G3DSA:1.10.1040.GENE3D); IPR015815 (PIR); IPR016040 (G3DSA:3.40.50.GENE3D); PTHR22981:SF7 (PANTHER), SSF51735 (SUPERFAMILY)
g15133.t1	spectrin beta chain	C:A band; P:larval development; P:chemotaxis; P:cellular homeostasis; P:body morphogenesis; P:axonogenesis; P:regulation of growth rate; C:integral to plasma membrane; F:actin binding; F:phospholipid binding; F:structural constituent of cytoskeleton; C:spectrin	0	IPR001589 (PROSITE); IPR001605 (PRINTS); IPR001715 (G3DSA:1.10.418.GENE3D); IPR002017 (PFAM); IPR011993 (G3DSA:2.30.29.GENE3D); IPR016343 (PIR); IPR018159 (SMART); G3DSA:1.20.58.60 (GENE3D), PTHR11915 (PANTHER), PTHR11915:SF48 (PANTHER), SSF46966 (SUPERFAMILY), SSF50729 (SUPERFAMILY)
g15137.t1	protein daple-like	F:protein binding	0	PTHR18947 (PANTHER)
g15144.t1	dihydrolipoyllysine-residue succinyltransferase component of 2-oxoglutarate dehydrogenase mitochondrial-like	C:intracellular membrane-bounded organelle; F:dihydrolipoyllysine-residue succinyltransferase activity; P:tricarboxylic acid cycle; C:oxoglutarate dehydrogenase complex; P:lysine catabolic process; P:acyl-carrier-protein biosynthetic process	0	IPR000089 (PFAM); IPR001078 (PFAM); IPR003016 (PROSITE); IPR006255 (TIGRFAMs); IPR011053 (SUPERFAMILY); IPR023213 (G3DSA:3.30.559.GENE3D); G3DSA:2.40.50.100 (GENE3D), PTHR23151 (PANTHER), SignalP-NN(euk) (SIGNALP), SSF52777 (SUPERFAMILY)
g15154.t1	atp synthase subunit mitochondrial-like	F:molecular_function; C:cellular_component		IPR026063 (PANTHER); G3DSA:3.80.10.10 (GENE3D), PTHR13382:SF0 (PANTHER), SSF52047 (SUPERFAMILY)
g15159.t1	endonuclease mitochondrial	P:DNA replication; F:endonuclease activity; C:intracellular membrane-bounded organelle; F:carbon-sulfur lyase activity; F:nucleic acid binding; F:metal ion binding	0	IPR001604 (PFAM); IPR020821 (G3DSA:3.40.570.GENE3D); PTHR13966 (PANTHER), SSF54060 (SUPERFAMILY)
g15162.t1	soluble nsf attachment protein	C:cell part; P:intracellular protein transport; F:protein binding	0	IPR000744 (PRINTS); IPR011990 (G3DSA:1.25.40.GENE3D); PTHR13768:SF8 (PANTHER), SSF48452 (SUPERFAMILY)
g15169.t1	heat shock protein 90	P:embryo development; P:nematode larval development; P:genitalia development; P:multicellular organismal aging; P:response to stress; C:cytoplasmic part; P:development of primary sexual characteristics; F:ATP binding; P:protein folding; F:unfolded protein binding	0	IPR001404 (PANTHER); IPR003594 (G3DSA:3.30.565.GENE3D); IPR019805 (PROSITE); IPR020575 (PRINTS); PF13589 (PFAM)
g1520.t1	methylenetetrahydrofolate reductase	P:regulation of growth rate; P:vitamin metabolic process; F:binding; C:cytoplasmic part; P:circulatory system process; P:cellular modified amino acid metabolic process; F:methylenetetrahydrofolate reductase (NADPH) activity; P:methionine metabolic process; P:oxidation-reduction process; P:tetrahydrofolate metabolic process	EC:1.5.1.0	IPR003171 (PFAM); IPR004621 (TIGRFAMs); G3DSA:3.20.20.220 (GENE3D), PTHR21091 (PANTHER), PTHR21091:SF1 (PANTHER), SSF51730 (SUPERFAMILY)
g15202.t1	calreticulin	P:response to stimulus; C:endoplasmic reticulum part; P:cell death; P:larval development; P:cell-substrate junction assembly; P:excretion; P:reproductive process; F:carbohydrate binding; F:calcium ion binding; P:protein folding; F:unfolded protein binding	0	IPR001580 (PRINTS); IPR008985 (SUPERFAMILY); IPR009169 (PIR); IPR013320 (G3DSA:2.60.120.GENE3D); IPR018124 (PROSITE); SignalP-NN(euk) (SIGNALP)
g15204.t1	leukocyte elastase inhibitor-like	F:serine-type endopeptidase inhibitor activity		IPR000215 (PANTHER); IPR023795 (PROSITE); IPR023796 (PFAM); G3DSA:2.30.39.10 (GENE3D), G3DSA:3.30.497.10 (GENE3D)
g15208.t1	---NA---
g15209.t1	hypothetical protein WUBG_00558 [Wuchereria bancrofti]	0		no IPS match
g15210.t1	insulin-degrading enzyme	F:metalloendopeptidase activity; P:proteolysis; F:metal ion binding		IPR001431 (PROSITE); IPR007863 (PFAM); IPR011237 (G3DSA:3.30.830.GENE3D); IPR011249 (SUPERFAMILY); IPR011765 (PFAM); PTHR11851 (PANTHER), PTHR11851:SF64 (PANTHER)
g15213.t1	serine threonine protein phosphatase pp1-alpha catalytic subunit	F:phosphatase activity	EC:3.1.3.0	IPR004843 (PFAM); IPR006186 (PRINTS); G3DSA:3.60.21.10 (GENE3D), PTHR11668 (PANTHER), PTHR11668:SF19 (PANTHER), SSF56300 (SUPERFAMILY)
g15220.t1	---NA---
g15224.t1	atp synthase e mitochondrial	P:larval development; P:regulation of growth rate; P:embryo development; F:hydrogen ion transmembrane transporter activity; P:ATP synthesis coupled proton transport	0	IPR008386 (PFAM); PTHR12427 (PANTHER), PTHR12427:SF0 (PANTHER)
g15227.t1	cadmium-inducible lysosomal protein cdr-5	P:positive regulation of growth rate; P:determination of adult lifespan		IPR010987 (G3DSA:1.20.1050.GENE3D); IPR012336 (G3DSA:3.40.30.GENE3D); IPR026928 (PTHR12289:PANTHER); PTHR12289 (PANTHER), PF13410 (PFAM)
g15229.t1	---NA---
g1523.t1	atp synthase delta mitochondrial	F:hydrogen ion transmembrane transporter activity; P:ATP synthesis coupled proton transport; P:larval development; F:cation-transporting ATPase activity; P:regulation of growth rate; F:adenyl ribonucleotide binding; C:proton-transporting two-sector ATPase complex, catalytic domain; P:embryo development	0	IPR001469 (PANTHER); IPR020546 (PRODOM); G3DSA:1.20.5.440 (GENE3D)
g15232.t1	chronic lymphocytic leukemia deletion region gene 6 protein	F:protein binding		IPR001870 (PROFILE); IPR003877 (PFAM); IPR008985 (SUPERFAMILY); IPR018355 (SMART); PTHR20951 (PANTHER), PTHR20951:SF0 (PANTHER)
g15236.t1	erv1 alr family protein	F:thiol oxidase activity; P:oxidation-reduction process; P:cell redox homeostasis	0	IPR006863 (G3DSA:1.20.120.GENE3D); IPR012336 (G3DSA:3.40.30.GENE3D); IPR013766 (PFAM); IPR017905 (PROFILE); IPR017937 (PROSITE); PTHR22897 (PANTHER), PTHR22897:SF4 (PANTHER), SignalP-NN(euk) (SIGNALP)
g15248.t1	transketolase-like protein 2-like isoform 2	F:transferase activity, transferring aldehyde or ketonic groups; P:metabolic process	EC:2.2.1.0	IPR005474 (PFAM); IPR005475 (PFAM); IPR005476 (PFAM); IPR009014 (SUPERFAMILY); IPR015941 (G3DSA:3.40.50.GENE3D); IPR020826 (PROSITE); G3DSA:3.40.50.970 (GENE3D), PTHR11624 (PANTHER), PTHR11624:SF2 (PANTHER), SSF52518 (SUPERFAMILY)
g1525.t1	d-2-hydroxyglutarate dehydrogenase	F:flavin adenine dinucleotide binding; F:UDP-N-acetylmuramate dehydrogenase activity; P:oxidation-reduction process; P:amino sugar metabolic process	0	IPR004113 (PFAM); IPR006094 (PFAM); IPR016164 (SUPERFAMILY); IPR016166 (PROFILE); IPR016169 (G3DSA:3.30.465.GENE3D); IPR016171 (G3DSA:1.10.45.GENE3D); G3DSA:3.75.10.10 (GENE3D), PTHR11748 (PANTHER), PTHR11748:SF7 (PANTHER)
g15266.t1	nadh dehydrogenase	F:cation binding; F:iron-sulfur cluster binding; C:mitochondrial respiratory chain; P:larval development; P:respiratory electron transport chain; F:nucleotide binding; P:establishment of localization; F:NADH dehydrogenase (quinone) activity; P:embryo development; P:electron transport	EC:1.6.99.5	IPR002023 (PANTHER); IPR012336 (G3DSA:3.40.30.GENE3D); PTHR10371:SF3 (PANTHER)
g15278.t1	protein isoform c	0		SignalP-NN(euk) (SIGNALP), tmhmm (TMHMM)
g15294.t1	proteasome ( macropain) 26s non- 1	P:proteasomal ubiquitin-dependent protein catabolic process; P:interphase; P:cell cycle arrest; P:RNA metabolic process; P:regulation of ubiquitin-protein ligase activity involved in mitotic cell cycle; C:proteasome complex; P:apoptotic process; F:binding; F:enzyme regulator activity; P:regulation of protein catabolic process	0	IPR002015 (PFAM); IPR011989 (G3DSA:1.25.10.GENE3D); IPR016024 (SUPERFAMILY); IPR016642 (PIR); PTHR10943 (PANTHER), PTHR10943:SF2 (PANTHER), PF13646 (PFAM)
g15306.t1	---NA---	0		PS51257 (PROFILE), SignalP-NN(euk) (SIGNALP), tmhmm (TMHMM)
g15326.t1	transmembrane emp24 domain-containing protein 9	P:transport; C:integral to membrane	0	IPR009038 (PFAM); PTHR22811 (PANTHER), PTHR22811:SF38 (PANTHER), SignalP-NN(euk) (SIGNALP), tmhmm (TMHMM)
g15331.t1	cre-ketn-1 protein	P:cellular process; F:protein binding	0	IPR003598 (SMART); IPR003599 (SMART); IPR007110 (PROFILE); IPR013098 (PFAM); IPR013783 (G3DSA:2.60.40.GENE3D); SSF48726 (SUPERFAMILY)
g15332.t1	protein thn-4	P:response to stress	0	IPR001938 (PRINTS); PTHR31013 (PANTHER), PTHR31013:SF1 (PANTHER), SignalP-NN(euk) (SIGNALP)
g15333.t1	camk mlck protein kinase	F:protein binding		IPR003596 (SMART); IPR003598 (SMART); IPR003599 (SMART); IPR007110 (PROFILE); IPR013098 (PFAM); IPR013783 (G3DSA:2.60.40.GENE3D); SSF48726 (SUPERFAMILY)
g15335.t1	immunoglobulin i-set domain containing protein	C:intracellular; P:cellular process; F:protein binding	0	IPR003598 (SMART); IPR003599 (SMART); IPR003961 (PFAM); IPR007110 (PROFILE); IPR013098 (PFAM); IPR013783 (G3DSA:2.60.40.GENE3D); PR00014 (PRINTS), SSF48726 (SUPERFAMILY)
g15339.t1	---NA---	0		tmhmm (TMHMM)
g1536.t1	protein	F:catalytic activity; P:biosynthetic process		IPR003719 (PIR); G3DSA:3.10.310.10 (GENE3D), SSF54506 (SUPERFAMILY)
g15369.t1	protein somi- isoform b	F:zinc ion binding; C:intracellular		no IPS match
g15371.t1	dihydrolipoamide s-acetyltransferase (e2 component of pyruvate dehydrogenase complex)	F:binding; P:acetyl-CoA biosynthetic process from pyruvate; P:regulation of growth rate; P:endocytosis; C:mitochondrial matrix; P:behavior; P:embryo development; F:dihydrolipoyllysine-residue acetyltransferase activity; C:pyruvate dehydrogenase complex; P:gluconeogenesis; P:glycolysis; P:acyl-carrier-protein biosynthetic process	0	IPR000089 (PFAM); IPR001078 (PFAM); IPR003016 (PROSITE); IPR004167 (G3DSA:4.10.320.GENE3D); IPR006257 (TIGRFAMs); IPR011053 (SUPERFAMILY); IPR023213 (G3DSA:3.30.559.GENE3D); G3DSA:2.40.50.100 (GENE3D), PTHR23151 (PANTHER), PTHR23151:SF9 (PANTHER), SSF52777 (SUPERFAMILY)
g15373.t1	melibiase family protein	F:hydrolase activity, hydrolyzing O-glycosyl compounds; P:glycoside metabolic process; C:intracellular part; P:carbohydrate metabolic process	EC:3.2.1.0	IPR000111 (PFAM); IPR002241 (PRINTS); IPR013780 (G3DSA:2.60.40.GENE3D); IPR013785 (G3DSA:3.20.20.GENE3D); IPR017853 (SUPERFAMILY); PTHR11452 (PANTHER), SignalP-NN(euk) (SIGNALP), tmhmm (TMHMM), SSF51011 (SUPERFAMILY)
g15375.t1	chaperonin containing subunit 7	C:intracellular membrane-bounded organelle; C:protein complex; P:larval development; C:cytoplasmic part; P:endocytosis; P:'de novo' protein folding; P:genitalia development; P:embryo development; F:ATP binding; F:unfolded protein binding	0	IPR002194 (PROSITE); IPR002423 (PANTHER); IPR012720 (PTHR11353:PANTHER); IPR017998 (PRINTS); IPR027409 (G3DSA:3.50.7.GENE3D); IPR027410 (G3DSA:3.30.260.GENE3D); IPR027413 (G3DSA:1.10.560.GENE3D); SSF54849 (SUPERFAMILY)
g15377.t1	---NA---
g15384.t1	---NA---
g15398.t1	histone deacetylase 10	P:primary metabolic process; P:cellular macromolecule metabolic process; F:catalytic activity; C:intracellular part	0	IPR000286 (PRINTS); IPR023801 (G3DSA:3.40.800.GENE3D); PTHR10625:SF69 (PANTHER), SSF52768 (SUPERFAMILY)
g15404.t1	acyl- dehydrogenase domain-containing protein	P:regulation of growth rate; P:embryo development; F:acyl-CoA dehydrogenase activity; P:oxidation-reduction process; F:flavin adenine dinucleotide binding; P:electron transport	0	IPR006089 (PROSITE); IPR006090 (PFAM); IPR006091 (G3DSA:2.40.110.GENE3D); IPR006092 (PFAM); IPR009075 (SUPERFAMILY); IPR009100 (SUPERFAMILY); IPR013786 (G3DSA:1.10.540.GENE3D); G3DSA:1.20.140.10 (GENE3D), PTHR10909 (PANTHER), PTHR10909:SF121 (PANTHER)
g15420.t1	protein clec-50	F:carbohydrate binding		IPR001304 (PFAM); IPR016186 (G3DSA:3.10.100.GENE3D); IPR016187 (SUPERFAMILY); PTHR22803 (PANTHER), PTHR22803:SF18 (PANTHER), SignalP-NN(euk) (SIGNALP)
g15421.t1	protein isoform b	F:carbohydrate binding		IPR001304 (PFAM); IPR001846 (PFAM); IPR002919 (PFAM); IPR014853 (SMART); IPR016186 (G3DSA:3.10.100.GENE3D); IPR016187 (SUPERFAMILY); IPR025615 (PFAM); G3DSA:2.10.25.10 (GENE3D), PTHR11339 (PANTHER)
g15427.t1	---NA---	0		no IPS match
g15430.t1	cathepsin b-like cysteine proteinase	C:lytic vacuole; P:proteolysis; F:cysteine-type peptidase activity	0	IPR000169 (PROSITE); IPR000668 (PRINTS); IPR013128 (PANTHER); IPR015643 (PTHR12411:PANTHER); IPR025660 (PROSITE); IPR025661 (PROSITE); G3DSA:3.90.70.10 (GENE3D), SignalP-NN(euk) (SIGNALP), SSF54001 (SUPERFAMILY)
g15444.t1	histone h3	C:intracellular membrane-bounded organelle; C:nucleosome; F:DNA binding; P:nucleosome assembly; F:protein heterodimerization activity	0	IPR000164 (PRINTS); IPR007125 (PFAM); IPR009072 (G3DSA:1.10.20.GENE3D)
g15445.t1	protein shq1 homolog	C:nucleoplasm	0	IPR007009 (PFAM); IPR007052 (PROFILE); IPR008978 (SUPERFAMILY); PTHR12967 (PANTHER), PTHR12967:SF0 (PANTHER)
g1546.t1	quinone oxidoreductase	F:NAD binding; F:oxidoreductase activity, acting on NAD(P)H, quinone or similar compound as acceptor; F:mRNA binding; C:intracellular membrane-bounded organelle; P:xenobiotic metabolic process; P:sensory perception of light stimulus; P:protein homooligomerization; C:cytoplasmic part; F:NADP binding; F:zinc ion binding; P:oxidation-reduction process; P:electron transport	EC:1.6.5.0	IPR002085 (PANTHER); IPR011032 (G3DSA:3.90.180.GENE3D); IPR013149 (PFAM); IPR013154 (PFAM); IPR016040 (G3DSA:3.40.50.GENE3D); IPR020843 (SMART); PTHR11695:SF228 (PANTHER), SSF51735 (SUPERFAMILY)
g15460.t1	capping protein beta subunit	P:anatomical structure morphogenesis; P:nuclear migration; P:embryonic pattern specification; P:negative regulation of actin filament depolymerization; P:larval development; P:genitalia development; P:regulation of growth rate; C:cell leading edge; F:actin binding; P:cell projection assembly; C:F-actin capping protein complex; C:WASH complex	0	IPR001698 (PRINTS); IPR019771 (PROSITE); SSF90096 (SUPERFAMILY)
g15461.t1	predicted protein [Capsaspora owczarzaki ATCC 30864]	0		no IPS match
g15486.t1	fibronectin type iii domain protein	F:cytoskeletal protein binding; C:myofibril; P:ameboidal cell migration; P:establishment of mitotic spindle localization; C:cell-cell junction; P:epithelial cell morphogenesis involved in gastrulation	0	IPR003598 (SMART); IPR003599 (SMART); IPR003961 (PFAM); IPR007110 (PROFILE); IPR013098 (PFAM); IPR013783 (G3DSA:2.60.40.GENE3D); IPR026966 (PFAM); PTHR10489 (PANTHER), PTHR10489:SF39 (PANTHER), PF13895 (PFAM), SignalP-NN(euk) (SIGNALP), tmhmm (TMHMM), SSF48726 (SUPERFAMILY)
g15507.t1	c-1-tetrahydrofolate cytoplasmic-like	P:cellular modified amino acid metabolic process; P:vitamin metabolic process; P:multicellular organismal aging; F:cyclohydrolase activity; P:cellular amino acid biosynthetic process; F:ligase activity, forming carbon-nitrogen bonds; C:cytoplasmic part; F:adenyl ribonucleotide binding; F:methylenetetrahydrofolate dehydrogenase (NADP+) activity; P:folic acid-containing compound biosynthetic proces…	EC:1.5.1.0	IPR000672 (PRINTS); IPR016040 (G3DSA:3.40.50.GENE3D); IPR020630 (PFAM); IPR020631 (PFAM); IPR020867 (PROSITE); G3DSA:3.40.192.10 (GENE3D), PTHR10025 (PANTHER), SSF51735 (SUPERFAMILY), SSF53223 (SUPERFAMILY)
g1552.t1	malic enzyme	C:mitochondrial part; P:malate metabolic process; F:malate dehydrogenase (oxaloacetate-decarboxylating) activity; F:NAD binding; F:metal ion binding; P:pyruvate metabolic process; P:tricarboxylic acid cycle	0	IPR001891 (PRINTS); IPR012301 (G3DSA:3.40.50.GENE3D); IPR012302 (PFAM); IPR015884 (PROSITE); IPR016040 (G3DSA:3.40.50.GENE3D); PTHR23406 (PANTHER), PTHR23406:SF2 (PANTHER), tmhmm (TMHMM), SSF51735 (SUPERFAMILY), SSF53223 (SUPERFAMILY)
g15521.t1	cre-pmt-2 protein	P:anatomical structure development; P:reproduction; F:transferase activity; P:multicellular organismal development; P:small molecule metabolic process; P:cellular metabolic process	0	G3DSA:3.40.50.150 (GENE3D), PTHR10108 (PANTHER), PTHR10108:SF87 (PANTHER), PF13489 (PFAM), SSF53335 (SUPERFAMILY)
g15532.t1	protein unc- isoform a	P:embryo development; P:locomotion; F:protein binding; P:intracellular protein transport; C:clathrin adaptor complex; P:endocytosis	0	IPR008968 (PFAM); IPR012320 (PROFILE); G3DSA:2.60.40.1170 (GENE3D), PTHR11998 (PANTHER), PTHR11998:SF1 (PANTHER), SignalP-NN(euk) (SIGNALP), tmhmm (TMHMM)
g15534.t1	transthyretin-like protein 46	C:intracellular non-membrane-bounded organelle; F:DNA topoisomerase activity; F:adenyl ribonucleotide binding; C:extracellular space; P:DNA topological change	0	IPR001534 (PANTHER); SignalP-NN(euk) (SIGNALP)
g15535.t1	transthyretin-like protein 46	C:intracellular non-membrane-bounded organelle; F:DNA topoisomerase activity; F:adenyl ribonucleotide binding; C:extracellular space; P:DNA topological change	0	IPR001534 (PANTHER); SignalP-NN(euk) (SIGNALP)
g1554.t1	structural maintenance of chromosomes protein 6	F:protein binding; F:ATP binding; P:chromosome organization; P:double-strand break repair via homologous recombination; C:Smc5-Smc6 complex		IPR010935 (SUPERFAMILY); IPR027132 (PTHR19306:PANTHER); PTHR19306 (PANTHER)
g15552.t1	o-acetyl-adp-ribose deacetylase macrod2	F:molecular_function; P:biological_process		IPR002589 (PFAM); G3DSA:3.40.220.10 (GENE3D), PTHR11106 (PANTHER), PTHR11106:SF3 (PANTHER), SSF52949 (SUPERFAMILY)
g15553.t1	probable molybdopterin binding domain containing protein	P:Mo-molybdopterin cofactor biosynthetic process		IPR001453 (G3DSA:3.40.980.GENE3D); IPR005110 (PFAM); IPR005111 (G3DSA:2.40.340.GENE3D); IPR020817 (TIGRFAMs); G3DSA:2.170.190.11 (GENE3D), G3DSA:3.90.105.10 (GENE3D), PTHR10192 (PANTHER), PTHR10192:SF0 (PANTHER), SignalP-NN(euk) (SIGNALP)
g15560.t1	pyruvate dehydrogenase e1 component subunit mitochondrial-like	F:binding; P:regulation of growth rate; P:embryo development; F:pyruvate dehydrogenase (acetyl-transferring) activity; P:acetyl-CoA biosynthetic process from pyruvate; P:gluconeogenesis; P:glycolysis; P:isoleucine biosynthetic process; P:leucine biosynthetic process; P:valine biosynthetic process; C:pyruvate dehydrogenase complex	0	IPR005475 (PFAM); IPR005476 (PFAM); IPR009014 (SUPERFAMILY); IPR015941 (G3DSA:3.40.50.GENE3D); IPR027110 (PTHR11624:PANTHER); G3DSA:3.40.50.970 (GENE3D), PTHR11624 (PANTHER), SSF52518 (SUPERFAMILY)
g15570.t1	glycerol-3-phosphate dehydrogenase	F:oxidoreductase activity, acting on the CH-OH group of donors, quinone or similar compound as acceptor; P:response to osmotic stress; P:cellular homeostasis; P:oxidation-reduction process; F:glycerol-3-phosphate dehydrogenase [NAD+] activity; C:glycerol-3-phosphate dehydrogenase complex; P:glycerol-3-phosphate catabolic process; F:NAD binding; F:protein homodimerization activity; P:glycerolipid …	EC:1.1.5.0; EC:1.1.1.0	IPR006109 (PFAM); IPR006168 (PRINTS); IPR008927 (SUPERFAMILY); IPR011128 (PFAM); IPR013328 (G3DSA:1.10.1040.GENE3D); IPR016040 (G3DSA:3.40.50.GENE3D); IPR017751 (TIGRFAMs); SSF51735 (SUPERFAMILY)
g15583.t1	---NA---
g1559.t1	was protein family homolog 1-like	P:cellular process; P:transport; C:endosome; F:actin binding	0	IPR003124 (SMART); IPR021854 (PFAM); PTHR23331 (PANTHER), PTHR23331:SF0 (PANTHER)
g15594.t1	hypoxanthine-guanine phosphoribosyltransferase	F:hypoxanthine phosphoribosyltransferase activity; C:cytoplasm; P:purine ribonucleoside salvage; P:hypoxanthine metabolic process		IPR000836 (PFAM); IPR005904 (TIGRFAMs); G3DSA:3.40.50.2020 (GENE3D), PTHR22573 (PANTHER), PTHR22573:SF8 (PANTHER), SSF53271 (SUPERFAMILY)
g15609.t1	ser thr protein phosphatase family protein	F:hydrolase activity	0	IPR004843 (PFAM); IPR006186 (PRINTS); G3DSA:3.60.21.10 (GENE3D), PTHR11668 (PANTHER), SSF56300 (SUPERFAMILY)
g15611.t1	histone deacetylase	F:NAD-dependent histone deacetylase activity; P:transcription, DNA-dependent; P:histone deacetylation; C:histone deacetylase complex	0	IPR000286 (PRINTS); IPR003084 (PRINTS); IPR023801 (G3DSA:3.40.800.GENE3D); PTHR10625:SF65 (PANTHER), SSF52768 (SUPERFAMILY)
g15613.t1	protein mago nashi	P:developmental process involved in reproduction; C:nucleus	0	IPR004023 (G3DSA:3.30.1560.GENE3D); PTHR12638:SF0 (PANTHER)
g15631.t1	protein col-3	P:embryo development; P:lipid localization; P:protein-based cuticle development; P:anatomical structure morphogenesis; C:intrinsic to membrane; P:larval development; C:proteinaceous extracellular matrix; P:endocytosis; F:structural constituent of cuticle	0	IPR002486 (PFAM); IPR008160 (PFAM); PTHR24023 (PANTHER), PTHR24023:SF269 (PANTHER), SignalP-NN(euk) (SIGNALP), tmhmm (TMHMM)
g15648.t1	ragulator complex protein lamtor3	C:endosome; P:phosphorylation; P:regulation of TOR signaling cascade	0	IPR015019 (PANTHER); G3DSA:3.30.450.30 (GENE3D), PTHR13378:SF0 (PANTHER), tmhmm (TMHMM), SSF103196 (SUPERFAMILY)
g15650.t1	solute carrier family 13 member 5	C:insoluble fraction; C:intrinsic to membrane; F:acidic amino acid transmembrane transporter activity; P:succinate transport; P:tricarboxylic acid transport; F:tricarboxylic acid transmembrane transporter activity; P:multicellular organismal aging; F:C4-dicarboxylate transmembrane transporter activity; F:sodium:dicarboxylate symporter activity; P:sodium ion transport; P:transmembrane transport; P…	0	IPR001898 (PFAM); PTHR10283 (PANTHER), PTHR10283:SF15 (PANTHER), SignalP-NN(euk) (SIGNALP), tmhmm (TMHMM)
g15659.t1	cg3595	P:transport; P:response to wounding; P:formation of anatomical boundary; P:establishment or maintenance of cell polarity; C:anchoring junction; P:larval development; P:ovarian follicle cell migration; F:myosin binding; C:cell division site part; P:regulation of tube size, open tracheal system; P:actin cytoskeleton organization; P:protein localization; P:meiotic cytokinesis; P:cell cycle phase; P:…	0	IPR002048 (SMART); IPR011992 (G3DSA:1.10.238.GENE3D); IPR018247 (PROSITE); PTHR23049 (PANTHER), PTHR23049:SF6 (PANTHER), SSF47473 (SUPERFAMILY)
g15665.t1	deoxynucleoside kinase	P:embryo development; P:regulation of growth rate; P:multicellular organismal aging; P:larval development; F:transferase activity, transferring phosphorus-containing groups; F:ATP binding; P:nucleobase-containing compound metabolic process	0	IPR002624 (PANTHER); IPR015828 (PIR); IPR027417 (SUPERFAMILY); G3DSA:3.40.50.300 (GENE3D), SignalP-NN(euk) (SIGNALP)
g1568.t1	succinate semialdehyde mitochondrial	P:oxidation-reduction process; P:dicarboxylic acid metabolic process; C:mitochondrion; F:oxidoreductase activity, acting on the aldehyde or oxo group of donors, NAD or NADP as acceptor; P:monocarboxylic acid metabolic process; P:glutamine family amino acid metabolic process; P:glycosylceramide metabolic process; P:nervous system development; F:nucleotide binding; C:cell fraction; P:cellular amino…	EC:1.2.1.0	IPR015590 (PFAM); IPR016161 (SUPERFAMILY); IPR016162 (G3DSA:3.40.605.GENE3D); IPR016163 (G3DSA:3.40.309.GENE3D); PTHR11699 (PANTHER), PTHR11699:SF49 (PANTHER)
g15681.t1	tektin a1-like	F:metal ion binding; P:microtubule cytoskeleton organization; C:microtubule	0	IPR000435 (PRINTS); PTHR19960:SF2 (PANTHER)
g15684.t1	succinate dehydrogenase	F:quinone binding; F:cation binding; F:iron-sulfur cluster binding; C:mitochondrial respiratory chain; P:larval development; P:regulation of growth rate; P:establishment of localization; F:succinate dehydrogenase activity; P:anatomical structure morphogenesis; P:embryo development; F:electron carrier activity; P:electron transport; P:oxidative phosphorylation; P:benzoate metabolic process; P:redu…	EC:1.3.99.1	IPR001041 (PROFILE); IPR004489 (TIGRFAMs); IPR006058 (PROSITE); IPR009051 (SUPERFAMILY); IPR012285 (G3DSA:1.10.1060.GENE3D); IPR012675 (G3DSA:3.10.20.GENE3D); IPR017896 (PROFILE); IPR017900 (PROSITE); IPR025192 (PFAM); PTHR11921 (PANTHER), PF13534 (PFAM)
g15685.t1	ribosomal protein l3	F:structural constituent of ribosome; C:ribosome; P:translation; P:ribosome biogenesis	0	IPR000597 (PFAM); IPR009000 (SUPERFAMILY); IPR019926 (PROSITE); G3DSA:2.40.30.10 (GENE3D), G3DSA:3.30.1430.10 (GENE3D), G3DSA:4.10.960.10 (GENE3D), PTHR11363 (PANTHER)
g15688.t1	proteasome a-type and b-type family protein	P:embryo development; P:multicellular organismal aging; C:intracellular membrane-bounded organelle; P:larval development; C:proteasome core complex; P:proteolysis involved in cellular protein catabolic process; F:threonine-type endopeptidase activity	0	IPR000243 (PRINTS); IPR001353 (PFAM); IPR023333 (PROFILE); G3DSA:3.60.20.10 (GENE3D), PTHR11599 (PANTHER), PTHR11599:SF1 (PANTHER), SSF56235 (SUPERFAMILY)
g1569.t1	u6 snrna-associated sm-like protein lsm4-like	0		IPR001163 (PFAM); IPR006649 (SMART); IPR010920 (SUPERFAMILY); IPR027141 (PANTHER); G3DSA:2.30.30.100 (GENE3D)
g15693.t1	kynurenine-oxoglutarate transaminase	P:lipid localization; P:biosynthetic process; P:cellular amino acid metabolic process; F:transaminase activity; F:lyase activity; F:pyridoxal phosphate binding	EC:2.6.1.0	IPR004839 (PFAM); IPR015421 (G3DSA:3.40.640.GENE3D); IPR015422 (G3DSA:3.90.1150.GENE3D); IPR015424 (SUPERFAMILY); PTHR11751 (PANTHER), PTHR11751:SF38 (PANTHER), SignalP-NN(euk) (SIGNALP)
g15719.t1	actin-related protein 2 3 complex subunit 3	P:multicellular organismal reproductive behavior; P:ameboidal cell migration; P:chromosome segregation; P:vulval development; P:regulation of growth rate; P:morphogenesis of an epithelium; P:embryo development; C:Arp2/3 protein complex; P:Arp2/3 complex-mediated actin nucleation	0	IPR007204 (G3DSA:1.10.1760.GENE3D); PTHR12391:SF0 (PANTHER)
g15730.t1	grpe protein homolog mitochondrial-like	C:mitochondrion; F:adenyl-nucleotide exchange factor activity; P:protein folding; F:protein homodimerization activity; F:chaperone binding	0	IPR000740 (PRINTS); IPR009012 (G3DSA:2.30.22.GENE3D); IPR013805 (G3DSA:3.90.20.GENE3D); PTHR21237:SF9 (PANTHER)
g15738.t1	aldehyde dimeric nadp-preferring	P:developmental process; P:response to nutrient levels; P:cell proliferation; P:response to corticosteroid stimulus; C:intrinsic to membrane; C:cytoplasmic part; F:aldehyde dehydrogenase [NAD(P)+] activity; P:cellular aldehyde metabolic process; P:oxidation-reduction process; P:gluconeogenesis; P:glycolysis; P:histidine metabolic process; P:L-phenylalanine metabolic process; P:tyrosine metabolic …	EC:1.2.1.0	IPR012394 (PIR); IPR015590 (PFAM); IPR016161 (SUPERFAMILY); IPR016162 (G3DSA:3.40.605.GENE3D); IPR016163 (G3DSA:3.40.309.GENE3D); PTHR11699 (PANTHER), tmhmm (TMHMM)
g15745.t1	map microtubule affinity-regulating kinase 4-like	F:ATP binding; P:protein phosphorylation; F:protein serine/threonine kinase activity; P:serine family amino acid metabolic process		IPR000719 (PFAM); IPR002290 (SMART); IPR008271 (PROSITE); IPR011009 (SUPERFAMILY); G3DSA:1.10.510.10 (GENE3D), G3DSA:3.30.200.20 (GENE3D), PTHR24343 (PANTHER), PTHR24343:SF1 (PANTHER)
g15752.t1	transmembrane gtpase fzo-1	P:multicellular organism growth; P:regulation of growth rate; P:embryo development; F:GTPase activity; F:GTP binding; C:mitochondrial outer membrane; P:GTP catabolic process; P:mitochondrial fusion; C:integral to membrane	0	IPR001401 (PFAM); IPR006884 (PFAM); IPR027091 (PTHR10465:PANTHER); IPR027094 (PANTHER); IPR027417 (SUPERFAMILY); G3DSA:3.40.50.300 (GENE3D)
g15753.t1	proteasome ( macropain) 26s non- 13	C:proteasome complex; F:protein binding	0	IPR000717 (PFAM); PTHR10539 (PANTHER), SignalP-NN(euk) (SIGNALP), SSF46785 (SUPERFAMILY)
g15754.t1	pci domain containing protein	P:multicellular organismal aging; C:proteasome complex; P:larval development; P:embryo development; P:anatomical structure morphogenesis	0	PTHR10539 (PANTHER)
g15759.t1	nfx1-type zinc finger-containing protein 1	F:sequence-specific DNA binding transcription factor activity; F:zinc ion binding; C:transcription factor complex;		IPR000967 (SMART); IPR027417 (SUPERFAMILY); G3DSA:3.40.50.300 (GENE3D), PTHR10887 (PANTHER), PTHR10887:SF10 (PANTHER), PF13086 (PFAM), PF13087 (PFAM)
g1577.t1	protein lact- isoform a	0		IPR001466 (PFAM); IPR012338 (G3DSA:3.40.710.GENE3D); PTHR10566 (PANTHER), PTHR10566:SF6 (PANTHER)
g158.t1	protein atgp- isoform a	F:catalytic activity; P:carbohydrate metabolic process; F:cation binding		IPR006047 (PFAM); IPR006589 (SMART); IPR013781 (G3DSA:3.20.20.GENE3D); IPR015902 (PANTHER); IPR017853 (SUPERFAMILY); PTHR10357:SF11 (PANTHER), SignalP-NN(euk) (SIGNALP), tmhmm (TMHMM)
g15804.t1	heat shock protein 90	C:cytoplasmic part; F:ATP binding; P:protein folding; P:response to stress; F:unfolded protein binding	0	IPR001404 (PIR); IPR003594 (G3DSA:3.30.565.GENE3D); IPR019805 (PROSITE); IPR020568 (SUPERFAMILY); IPR020575 (PRINTS); PF13589 (PFAM), SSF110942 (SUPERFAMILY)
g15833.t1	upf0041-domain-containing protein	0		IPR005336 (PFAM); PTHR14154 (PANTHER), PTHR14154:SF3 (PANTHER)
g15837.t1	polyadenylate-binding protein 5-like	F:nucleic acid binding; F:nucleotide binding		IPR000504 (PFAM); IPR012677 (G3DSA:3.30.70.GENE3D); PTHR24011 (PANTHER), SSF54928 (SUPERFAMILY)
g15843.t1	casein kinase alpha 1	C:microtubule organizing center; P:protein phosphorylation; C:nuclear body; F:metal ion binding; P:cellular component morphogenesis; P:M phase of mitotic cell cycle; C:mRNA cleavage factor complex; C:kinetochore; F:protein binding; P:organ development; C:cell fraction; P:cell surface receptor signaling pathway; F:ATP binding; F:protein serine/threonine kinase activity; F:protein tyrosine kinase a…	0	IPR000719 (PFAM); IPR002290 (SMART); IPR008271 (PROSITE); IPR011009 (SUPERFAMILY); IPR017441 (PROSITE); IPR020635 (SMART); G3DSA:1.10.510.10 (GENE3D), G3DSA:3.30.200.20 (GENE3D), PTHR11909 (PANTHER), PTHR11909:SF25 (PANTHER)
g15846.t1	integrin-linked protein kinase	P:cell surface receptor signaling pathway; P:striated muscle contraction; F:receptor binding; F:phospholipase activity; C:anchoring junction; P:larval development; F:protein tyrosine kinase activity; P:multicellular organismal aging; C:A band; P:embryo development; P:endocytosis; P:cellular component assembly involved in morphogenesis; C:integral to plasma membrane; F:ATP binding; P:protein phosp…	EC:2.7.10.0	IPR000719 (PROFILE); IPR001245 (PFAM); IPR002110 (SMART); IPR002290 (SMART); IPR006671 (PFAM); IPR011009 (SUPERFAMILY); IPR013763 (G3DSA:1.10.472.GENE3D); IPR020635 (SMART); IPR020683 (G3DSA:1.25.40.GENE3D); G3DSA:1.10.510.10 (GENE3D), G3DSA:3.30.200.20 (GENE3D), PTHR23257 (PANTHER), PTHR23257:SF30 (PANTHER)
g15851.t1	casein kinase alpha 1	C:microtubule organizing center; P:protein phosphorylation; C:nuclear body; F:metal ion binding; P:cellular component morphogenesis; P:M phase of mitotic cell cycle; C:mRNA cleavage factor complex; C:kinetochore; F:protein binding; P:organ development; C:cell fraction; P:cell surface receptor signaling pathway; F:ATP binding; F:protein serine/threonine kinase activity; F:protein tyrosine kinase a…	0	IPR000719 (PFAM); IPR002290 (SMART); IPR008271 (PROSITE); IPR011009 (SUPERFAMILY); IPR017441 (PROSITE); IPR020635 (SMART); G3DSA:1.10.510.10 (GENE3D), G3DSA:3.30.200.20 (GENE3D), PTHR11909 (PANTHER), PTHR11909:SF25 (PANTHER)
g15864.t1	muscle-specific protein isoform i	P:establishment of localization; P:cytoskeleton organization; C:intracellular organelle; P:multicellular organismal process; F:actin binding	0	IPR001589 (PROSITE); IPR001715 (G3DSA:1.10.418.GENE3D); PTHR11915 (PANTHER), PTHR11915:SF54 (PANTHER), SSF46966 (SUPERFAMILY)
g15871.t1	transcription initiation factor tfiid subunit 4b	F:binding; P:transcription, DNA-dependent; F:sequence-specific DNA binding transcription factor activity; C:transcription factor TFIID complex;	0	IPR003894 (PFAM); IPR007900 (PFAM); PTHR15138 (PANTHER), PTHR15138:SF4 (PANTHER)
g15874.t1	uba ts-n domain containing protein	P:larval development; F:protein binding	0	IPR009060 (SUPERFAMILY); PTHR16308 (PANTHER)
g15878.t1	chromatin assembly factor 1 subunit b	P:cellular process; C:intracellular part; F:protein binding	0	IPR001680 (PFAM); IPR015943 (G3DSA:2.130.10.GENE3D); IPR017986 (PROFILE); PTHR15271 (PANTHER), PTHR15271:SF4 (PANTHER)
g15883.t1	ribosomal protein s26	P:embryo development; P:multicellular organismal aging; P:anatomical structure morphogenesis; P:larval development; F:structural constituent of ribosome; C:ribosome; P:translation; P:ribosome biogenesis	0	IPR000892 (PANTHER)
g15884.t1	dnaj homolog subfamily a member 1	F:lipoprotein particle receptor binding; F:cation binding; P:response to stress; F:adenyl ribonucleotide binding; C:intracellular part; F:heat shock protein binding; F:unfolded protein binding; P:protein folding	0	IPR001305 (G3DSA:2.10.230.GENE3D); IPR001623 (PRINTS); IPR002939 (PFAM); IPR008971 (SUPERFAMILY); IPR018253 (PROSITE); G3DSA:2.60.260.20 (GENE3D), PTHR24076 (PANTHER), PTHR24076:SF1 (PANTHER)
g1589.t1	ani s 9 allergen precursor	0		IPR003677 (PFAM); SignalP-NN(euk) (SIGNALP)
g15891.t1	60s ribosomal protein l18a	F:structural constituent of ribosome; C:ribosome; P:translation; P:ribosome biogenesis	0	IPR021138 (PIR); IPR023573 (PFAM); G3DSA:3.10.20.10 (GENE3D), PTHR10052:SF1 (PANTHER)
g15894.t1	sec63 domain containing protein	F:protein transporter activity; P:protein transport		IPR001623 (PRINTS); IPR004179 (PFAM); IPR027137 (PANTHER); G3DSA:1.10.150.20 (GENE3D), G3DSA:1.10.3380.10 (GENE3D), G3DSA:2.60.40.150 (GENE3D), SignalP-NN(euk) (SIGNALP), tmhmm (TMHMM)
g15897.t1	gtp-binding regulatory protein gs alpha-s chain	F:guanyl ribonucleotide binding; P:multicellular organismal reproductive behavior; F:receptor binding; P:tissue morphogenesis; P:programmed cell death; P:larval development; C:extrinsic to internal side of plasma membrane; P:genitalia development; P:multicellular organismal aging; P:regulation of growth rate; P:purine ribonucleoside triphosphate catabolic process; P:endocytosis; P:sensory percept…	EC:3.6.1.15	IPR001019 (PRINTS); IPR011025 (G3DSA:1.10.400.GENE3D); IPR027417 (SUPERFAMILY); G3DSA:3.40.50.300 (GENE3D), PTHR10218:SF132 (PANTHER)
g15899.t1	vacuolar protein sorting-associated protein 4b	P:organelle organization; C:lytic vacuole; F:ATPase activity, coupled; P:cholesterol transport; P:purine ribonucleoside triphosphate catabolic process; C:late endosome; F:protein binding; C:organelle membrane; P:metal ion transport; P:response to organic substance; P:endosome transport via multivesicular body sorting pathway; F:ATP binding	0	IPR003593 (SMART); IPR003959 (PFAM); IPR003960 (PROSITE); IPR007330 (PFAM); IPR015415 (PFAM); IPR027417 (SUPERFAMILY); G3DSA:1.10.8.60 (GENE3D), G3DSA:1.20.58.280 (GENE3D), G3DSA:3.40.50.300 (GENE3D), PTHR23074 (PANTHER), PTHR23074:SF3 (PANTHER), SSF116846 (SUPERFAMILY)
g15900.t1	---NA---	0		SignalP-NN(euk) (SIGNALP)
g15901.t1	cytochrome c oxidase subunit iv	P:embryo development; P:multicellular organismal aging; P:larval development; F:cytochrome-c oxidase activity; P:mitochondrial electron transport, cytochrome c to oxygen; P:proton transport; C:respiratory chain complex IV	0	IPR004203 (G3DSA:1.10.442.GENE3D); IPR013288 (PRINTS); PTHR10707 (PANTHER), PTHR10707:SF4 (PANTHER), SignalP-NN(euk) (SIGNALP), tmhmm (TMHMM)
g15903.t1	ribosomal protein l31	F:structural constituent of ribosome; C:ribosome; P:translation; P:ribosome biogenesis	0	IPR000054 (PRODOM); IPR020052 (PROSITE); IPR023621 (G3DSA:3.10.440.GENE3D); PTHR10956:SF0 (PANTHER)
g15904.t1	phosphoglucose isomerase	P:embryo development; P:multicellular organismal aging; F:binding; C:intracellular part; F:glucose-6-phosphate isomerase activity; P:gluconeogenesis; P:glycolysis; P:starch metabolic process; P:sucrose metabolic process; P:pentose-phosphate shunt	EC:5.3.1.0	IPR001672 (PRINTS); IPR018189 (PROSITE); IPR023096 (G3DSA:1.10.1390.GENE3D); G3DSA:3.40.50.10490 (GENE3D), PTHR11469:SF0 (PANTHER), SSF53697 (SUPERFAMILY)
g15905.t1	ferm domain-containing protein 5	C:cytoskeleton	0	IPR000299 (PROFILE); IPR011993 (G3DSA:2.30.29.GENE3D); IPR014352 (G3DSA:1.20.80.GENE3D); IPR018980 (PFAM); IPR019748 (PFAM); PTHR23280 (PANTHER), SSF50729 (SUPERFAMILY)
g15907.t1	protein ptcd3	P:posttranscriptional gene silencing by RNA; P:larval development; P:embryo development	0	PTHR16276 (PANTHER), PTHR16276:SF0 (PANTHER)
g15911.t1	large subunit ribosomal protein 14	F:structural constituent of ribosome; C:ribosome; P:translation; P:ribosome biogenesis	0	IPR002784 (PFAM); IPR014722 (G3DSA:2.30.30.GENE3D); PTHR11127 (PANTHER), PTHR11127:SF0 (PANTHER)
g15921.t1	26s proteasome non-atpase regulatory subunit 7	C:protein complex; P:multicellular organismal aging; P:larval development; P:anatomical structure morphogenesis; F:protein binding	0	IPR000555 (PFAM); IPR024969 (PFAM); PTHR10540 (PANTHER), PTHR10540:SF7 (PANTHER)
g15925.t1	nuclear anchorage protein 1	F:actin binding; C:integral to membrane		IPR012315 (PFAM); PTHR21524 (PANTHER), PTHR21524:SF4 (PANTHER), tmhmm (TMHMM)
g15932.t1	protein alh- isoform a	F:binding; F:oxidoreductase activity, acting on the aldehyde or oxo group of donors, NAD or NADP as acceptor; P:neurotransmitter metabolic process; C:cytoplasmic part; P:amino-acid betaine biosynthetic process; C:membrane; P:oxidation-reduction process	EC:1.2.1.0	IPR015590 (PFAM); IPR016160 (PROSITE); IPR016161 (SUPERFAMILY); IPR016162 (G3DSA:3.40.605.GENE3D); IPR016163 (G3DSA:3.40.309.GENE3D); PTHR11699 (PANTHER), PTHR11699:SF47 (PANTHER)
g15938.t1	protein emb- isoform a	P:angiogenesis; F:receptor binding; C:basement membrane; P:cell proliferation; ; P:sensory perception of mechanical stimulus; P:apoptotic process; P:induction of programmed cell death; P:chemotaxis; P:circulatory system process; F:extracellular matrix structural constituent; C:collagen; P:signal transduction	0	IPR001442 (G3DSA:2.170.240.GENE3D); IPR008160 (PFAM); IPR016187 (SUPERFAMILY); PTHR24023 (PANTHER), PTHR24023:SF195 (PANTHER), SignalP-NN(euk) (SIGNALP), tmhmm (TMHMM)
g15950.t1	---NA---	0		IPR018545 (PFAM)
g15954.t1	structural maintenance of chromosomes protein 5	P:double-strand break repair via homologous recombination; C:Smc5-Smc6 complex		IPR003395 (PFAM); IPR027131 (PTHR19306:PANTHER); IPR027417 (SUPERFAMILY); G3DSA:3.40.50.300 (GENE3D), PTHR19306 (PANTHER)
g15958.t1	calreticulin	P:response to stimulus; C:endoplasmic reticulum part; P:cell death; P:larval development; P:cell-substrate junction assembly; P:excretion; P:reproductive process; F:carbohydrate binding; F:calcium ion binding; P:protein folding; F:unfolded protein binding	0	IPR001580 (PRINTS); IPR008985 (SUPERFAMILY); IPR009033 (G3DSA:2.10.250.GENE3D); IPR009169 (PIR); IPR013320 (G3DSA:2.60.120.GENE3D); IPR018124 (PROSITE); SignalP-NN(euk) (SIGNALP)
g15960.t1	t-complex protein 1 subunit alpha	P:cell migration; P:protein folding; P:larval development; P:regulation of growth rate; P:endocytosis; C:intracellular part; P:genitalia development; P:embryo development; F:ATP binding; F:unfolded protein binding	0	IPR002194 (PROSITE); IPR002423 (PANTHER); IPR012715 (PTHR11353:PANTHER); IPR017998 (PRINTS); IPR027409 (G3DSA:3.50.7.GENE3D); IPR027410 (G3DSA:3.30.260.GENE3D); IPR027413 (G3DSA:1.10.560.GENE3D); SSF54849 (SUPERFAMILY)
g15967.t1	histone h4	P:secretion; P:larval development; P:cellular component assembly involved in morphogenesis; F:DNA binding; P:lipid localization; P:regulation of growth rate; P:endocytosis; P:transcription, DNA-dependent; P:response to stress; P:genitalia development; P:embryo development; C:nucleosome; C:nucleus; P:nucleosome assembly; F:protein heterodimerization activity	0	IPR001951 (PRINTS); IPR007125 (PFAM); IPR009072 (G3DSA:1.10.20.GENE3D); IPR019809 (PROSITE)
g15970.t1	methylcrotonoyl- carboxylase subunit mitochondrial	F:ATP binding; F:metal ion binding; F:biotin carboxylase activity; P:fatty acid biosynthetic process; C:biotin carboxylase complex	0	IPR000089 (PFAM); IPR001882 (PROSITE); IPR005479 (PFAM); IPR005481 (PFAM); IPR005482 (PFAM); IPR011053 (SUPERFAMILY); IPR011054 (SUPERFAMILY); IPR011761 (PROFILE); IPR011764 (PROFILE); IPR013815 (G3DSA:3.30.1490.GENE3D); IPR013816 (G3DSA:3.30.470.GENE3D); IPR016185 (G3DSA:3.40.50.GENE3D); G3DSA:2.40.50.100 (GENE3D), PTHR18866 (PANTHER), SSF56059 (SUPERFAMILY)
g15971.t1	2-oxoglutarate dehydrogenase	P:glucose catabolic process; P:larval development; P:multicellular organismal aging; P:regulation of growth rate; C:mitochondrial envelope; P:embryo development; F:oxoglutarate dehydrogenase (succinyl-transferring) activity; P:tricarboxylic acid cycle; F:thiamine pyrophosphate binding; P:lysine catabolic process; P:tryptophan metabolic process; C:oxoglutarate dehydrogenase complex	EC:1.2.4.0	IPR001017 (PFAM); IPR005475 (PFAM); IPR011603 (PIR); G3DSA:3.40.50.970 (GENE3D), PTHR23152:SF0 (PANTHER), SSF52518 (SUPERFAMILY)
g15978.t1	cytochrome c type-1	P:embryo development; P:regulation of growth rate; P:multicellular organism growth; P:establishment of localization; P:multicellular organismal aging; P:larval development; C:membrane part; C:mitochondrial part; P:generation of precursor metabolites and energy; F:electron carrier activity; F:heme binding; P:electron transport	0	IPR002327 (PRINTS); IPR003088 (PFAM); IPR009056 (PROFILE); G3DSA:1.10.760.10 (GENE3D), PTHR11961:SF0 (PANTHER)
g15984.t1	---NA---	0		no IPS match
g15989.t1	---NA---
g15994.t1	protein isoform b	0		SignalP-NN(euk) (SIGNALP), tmhmm (TMHMM)
g15995.t1	protein isoform b	0		SignalP-NN(euk) (SIGNALP), tmhmm (TMHMM)
g1600.t1	ov39 antigen	F:sequence-specific DNA binding		SignalP-NN(euk) (SIGNALP)
g16000.t1	glutaryl-coenzyme a dehydrogenase	F:acyl-CoA dehydrogenase activity; P:oxidation-reduction process; F:flavin adenine dinucleotide binding; P:electron transport	0	IPR006089 (PROSITE); IPR006090 (PFAM); IPR006091 (G3DSA:2.40.110.GENE3D); IPR006092 (PFAM); IPR009075 (SUPERFAMILY); IPR009100 (SUPERFAMILY); IPR013786 (G3DSA:1.10.540.GENE3D); G3DSA:1.20.140.10 (GENE3D), PTHR10909 (PANTHER), PTHR10909:SF152 (PANTHER)
g1601.t1	protein djr-	0		IPR002818 (PFAM); IPR006287 (TIGRFAMs); G3DSA:3.40.50.880 (GENE3D), PTHR11019 (PANTHER), PTHR11019:SF5 (PANTHER), SSF52317 (SUPERFAMILY)
g16015.t1	nucleolar and coiled-body phosphoprotein 1	C:nucleoplasm	0	IPR007718 (PFAM); PTHR23216 (PANTHER)
g16017.t1	proteasome subunit beta type-2	P:embryo development; P:multicellular organismal aging; F:threonine-type endopeptidase activity; C:proteasome core complex; P:proteolysis involved in cellular protein catabolic process	0	IPR001353 (PFAM); IPR016050 (PROSITE); IPR023333 (PROFILE); G3DSA:3.60.20.10 (GENE3D), PTHR11599 (PANTHER), PTHR11599:SF6 (PANTHER), SignalP-NN(euk) (SIGNALP), SSF56235 (SUPERFAMILY)
g16018.t1	proteasome subunit beta type 2	P:embryo development; P:multicellular organismal aging; F:threonine-type endopeptidase activity; C:proteasome core complex; P:proteolysis involved in cellular protein catabolic process	0	IPR001353 (PFAM); IPR016050 (PROSITE); IPR023333 (PROFILE); G3DSA:3.60.20.10 (GENE3D), PTHR11599 (PANTHER), PTHR11599:SF6 (PANTHER), SignalP-NN(euk) (SIGNALP), SSF56235 (SUPERFAMILY)
g1602.t1	protein isoform b	F:structural constituent of ribosome; C:ribosome; P:translation; P:ribosome biogenesis		IPR018130 (PROSITE); SignalP-NN(euk) (SIGNALP)
g16042.t1	protein	F:protein binding; F:carbohydrate binding		IPR000742 (SMART); IPR001304 (PFAM); IPR006582 (SMART); IPR013032 (PFAM); IPR016186 (G3DSA:3.10.100.GENE3D); IPR016187 (SUPERFAMILY); G3DSA:2.170.300.10 (GENE3D), PTHR22802 (PANTHER), PTHR22802:SF140 (PANTHER), SignalP-NN(euk) (SIGNALP), SSF53300 (SUPERFAMILY), SSF57196 (SUPERFAMILY)
g16043.t1	protein	F:protein binding; F:carbohydrate binding		IPR000742 (SMART); IPR001304 (PFAM); IPR006582 (SMART); IPR013032 (PFAM); IPR016186 (G3DSA:3.10.100.GENE3D); IPR016187 (SUPERFAMILY); G3DSA:2.10.25.10 (GENE3D), G3DSA:2.170.300.10 (GENE3D), PTHR24838 (PANTHER), SignalP-NN(euk) (SIGNALP), tmhmm (TMHMM), SSF57196 (SUPERFAMILY)
g16052.t1	protein transport protein sec23a-like	P:regulation of cuticle pigmentation; P:regulation of cell morphogenesis; P:establishment or maintenance of cell polarity; C:Golgi apparatus part; P:cell-cell adhesion; P:larval chitin-based cuticle development; P:organelle organization; P:tube formation; P:negative regulation of cell projection organization; P:regulation of extracellular matrix constituent secretion; F:protein binding; P:intrace…	0	IPR002035 (G3DSA:3.40.50.GENE3D); IPR006895 (PFAM); IPR006896 (PFAM); IPR006900 (PFAM); IPR007123 (PFAM); IPR012990 (PFAM); G3DSA:2.60.40.1670 (GENE3D), G3DSA:3.40.20.10 (GENE3D), PTHR11141 (PANTHER), SignalP-NN(euk) (SIGNALP), SSF53300 (SUPERFAMILY), SSF81995 (SUPERFAMILY), SSF82754 (SUPERFAMILY)
g1606.t1	mitochondrial 2-oxoglutarate malate carrier protein isoform 1	C:intracellular membrane-bounded organelle; F:malate transmembrane transporter activity; C:integral to membrane; C:organelle inner membrane; P:intracellular transport; P:glucose metabolic process; P:malate transport	0	IPR018108 (PFAM); IPR023395 (G3DSA:1.50.40.GENE3D); PTHR24089 (PANTHER), PTHR24089:SF86 (PANTHER), tmhmm (TMHMM)
g16072.t1	protein dhc-4	F:metallocarboxypeptidase activity; P:proteolysis; F:zinc ion binding	0	IPR000834 (PRINTS); IPR013602 (PFAM); IPR024743 (PFAM); IPR027417 (SUPERFAMILY); G3DSA:3.40.630.10 (GENE3D), PTHR11705 (PANTHER), SSF53187 (SUPERFAMILY)
g16077.t1	calnexin	P:embryo development; C:dendrite; C:intrinsic to membrane; C:endoplasmic reticulum; F:calcium ion binding; P:protein folding; F:unfolded protein binding	0	IPR001580 (PRINTS); IPR008985 (SUPERFAMILY); IPR009033 (G3DSA:2.10.250.GENE3D); IPR013320 (G3DSA:2.60.120.GENE3D); IPR018124 (PROSITE); PTHR11073:SF1 (PANTHER), PS51257 (PROFILE), SignalP-NN(euk) (SIGNALP), tmhmm (TMHMM)
g16082.t1	ubiquitin carboxyl-terminal hydrolase 46	F:small conjugating protein-specific protease activity; F:binding; P:response to stimulus; P:regulation of synaptic transmission; F:ubiquitin thiolesterase activity; P:ubiquitin-dependent protein catabolic process; P:protein deubiquitination	EC:3.1.2.0	IPR001394 (PFAM); IPR018200 (PROSITE); G3DSA:2.20.210.10 (GENE3D), PTHR24006 (PANTHER), PTHR24006:SF123 (PANTHER), SSF54001 (SUPERFAMILY)
g16088.t1	protein ttn- isoform d	F:protein binding		IPR003598 (SMART); IPR003599 (SMART); IPR007110 (PROFILE); IPR013098 (PFAM); IPR013783 (G3DSA:2.60.40.GENE3D); PS51257 (PROFILE), SSF48726 (SUPERFAMILY)
g16095.t1	protein catp- isoform a	P:nematode larval development; P:cation transport; C:integral to membrane; F:cation-transporting ATPase activity; F:nucleotide binding; F:metal ion binding	0	IPR001757 (PRINTS); IPR004014 (PFAM); IPR006068 (PFAM); IPR008250 (G3DSA:2.70.150.GENE3D); IPR018303 (PROSITE); IPR023214 (PFAM); IPR023298 (G3DSA:1.20.1110.GENE3D); IPR023299 (G3DSA:3.40.1110.GENE3D); PR00121 (PRINTS), PTHR24093:SF58 (PANTHER), tmhmm (TMHMM), SSF81653 (SUPERFAMILY), SSF81665 (SUPERFAMILY)
g16096.t1	camk tssk protein kinase	F:ATP binding; P:protein phosphorylation; F:protein serine/threonine kinase activity; F:protein tyrosine kinase activity; P:serine family amino acid metabolic process	0	IPR000719 (PFAM); IPR002290 (SMART); IPR008271 (PROSITE); IPR011009 (SUPERFAMILY); IPR017441 (PROSITE); IPR020635 (SMART); G3DSA:1.10.510.10 (GENE3D), G3DSA:3.30.200.20 (GENE3D), PTHR24343 (PANTHER), PTHR24343:SF18 (PANTHER)
g16110.t1	cre-ttr-15 protein	C:extracellular space		IPR001534 (PANTHER); SignalP-NN(euk) (SIGNALP)
g16112.t1	---NA---	0		no IPS match
g16115.t1	metalloproteinase inhibitor tag-225	F:protein binding; F:metalloendopeptidase inhibitor activity		IPR001134 (PROFILE); IPR001820 (PANTHER); IPR008993 (SUPERFAMILY); G3DSA:2.40.50.120 (GENE3D), PS51257 (PROFILE), SignalP-NN(euk) (SIGNALP)
g16145.t1	calcineurin subunit b type 2	F:calcium ion binding	0	IPR002048 (SMART); IPR011992 (G3DSA:1.10.238.GENE3D); IPR018247 (PROSITE); PTHR23056 (PANTHER), SSF47473 (SUPERFAMILY)
g1615.t1	nucleoprotein tpr	C:intracellular organelle part	0	no IPS match
g16159.t1	pao retrotransposon peptidase family protein	F:RNA binding; F:RNA-directed DNA polymerase activity; P:RNA-dependent DNA replication; P:DNA integration; F:zinc ion binding		IPR000477 (PFAM); IPR001584 (PFAM); IPR001878 (G3DSA:4.10.60.GENE3D); IPR005312 (PFAM); IPR008042 (PFAM); IPR012337 (SUPERFAMILY); G3DSA:3.30.420.10 (GENE3D), PTHR22955 (PANTHER), PTHR22955:SF0 (PANTHER), SSF56672 (SUPERFAMILY)
g16165.t1	---NA---	P:proteolysis; F:cysteine-type peptidase activity		IPR003653 (PFAM); SSF54001 (SUPERFAMILY)
g16223.t1	pao retrotransposon peptidase family protein	F:nucleic acid binding; F:zinc ion binding; F:aspartic-type endopeptidase activity; P:proteolysis	0	IPR001878 (SMART); IPR001995 (PROFILE); IPR008042 (PFAM); PTHR22955 (PANTHER), PTHR22955:SF0 (PANTHER), SSF56672 (SUPERFAMILY)
g16225.t1	protein far-2	F:lipid binding		IPR008632 (PFAM); PTHR31418 (PANTHER), PTHR31418:SF0 (PANTHER), SignalP-NN(euk) (SIGNALP)
g1623.t1	glyceraldehyde-3-phosphate dehydrogenase	P:embryo development; P:lipid localization; P:multicellular organismal aging; F:glyceraldehyde-3-phosphate dehydrogenase activity; C:intracellular part; F:NADP binding; F:NAD binding; P:oxidation-reduction process; P:glycolysis	0	IPR006424 (TIGRFAMs); IPR016040 (G3DSA:3.40.50.GENE3D); IPR020828 (PFAM); IPR020829 (PFAM); IPR020830 (PROSITE); IPR020831 (PRINTS); G3DSA:3.30.360.10 (GENE3D), SSF51735 (SUPERFAMILY), SSF55347 (SUPERFAMILY)
g16233.t1	histone h4	P:secretion; P:larval development; P:cellular component assembly involved in morphogenesis; F:DNA binding; P:lipid localization; P:regulation of growth rate; P:endocytosis; P:transcription, DNA-dependent; P:response to stress; P:genitalia development; P:embryo development; C:nucleosome; C:nucleus; P:nucleosome assembly; F:protein heterodimerization activity	0	IPR001951 (PRINTS); IPR007125 (PFAM); IPR009072 (G3DSA:1.10.20.GENE3D); IPR019809 (PROSITE)
g16235.t1	histone h2b 5-like	P:larval development; F:DNA binding; C:cytoplasmic part; P:regulation of growth rate; C:H4/H2A histone acetyltransferase complex; P:embryo development; C:nucleosome; P:nucleosome assembly; F:protein heterodimerization activity	0	IPR000558 (PRINTS); IPR007125 (PFAM); IPR009072 (G3DSA:1.10.20.GENE3D)
g16238.t1	tick partial	F:RNA binding; F:RNA-directed DNA polymerase activity; P:RNA-dependent DNA replication; P:DNA integration	0	IPR000477 (PFAM); IPR001584 (PFAM); IPR012337 (SUPERFAMILY); G3DSA:3.10.10.10 (GENE3D), G3DSA:3.30.420.10 (GENE3D), G3DSA:3.30.70.270 (GENE3D), PTHR10178 (PANTHER), SSF56672 (SUPERFAMILY)
g16239.t1	dynamin-2 isoform partial	F:protein binding; C:membrane; C:intracellular membrane-bounded organelle; C:cytoskeletal part; P:receptor-mediated endocytosis; P:insemination; P:microspike assembly; P:purine ribonucleoside triphosphate catabolic process; C:neuron spine; C:protein complex; P:nervous system development; C:cytoplasmic part; F:GTP binding; F:GTPase activity	EC:3.6.1.15	IPR000375 (PFAM); IPR001401 (PFAM); IPR019762 (PROSITE); IPR022812 (PRINTS); IPR027417 (SUPERFAMILY); G3DSA:3.40.50.300 (GENE3D), PTHR11566:SF33 (PANTHER)
g16246.t1	dynamin-2 isoform partial	C:protein complex; C:cytoskeleton; P:purine ribonucleoside triphosphate catabolic process; F:protein binding; P:endocytosis; C:cytoplasm; F:GTP binding; F:GTPase activity	0	IPR000375 (PFAM); IPR001401 (PFAM); IPR019762 (PROSITE); IPR022812 (PRINTS); IPR027417 (SUPERFAMILY); G3DSA:3.40.50.300 (GENE3D)
g16251.t1	vacuolar atp synthase proteolipid subunit	P:programmed cell death; P:larval development; P:genitalia development; P:regulation of growth rate; P:regulation of anatomical structure morphogenesis; C:intrinsic to membrane; P:embryo development; C:vacuolar proton-transporting V-type ATPase complex; P:endocytosis; P:female gamete generation; C:proton-transporting two-sector ATPase complex, proton-transporting domain; P:molting cycle, protein-…	0	IPR000245 (PRINTS); IPR002379 (PFAM); IPR011555 (TIGRFAMs); G3DSA:1.20.120.610 (GENE3D), PTHR10263 (PANTHER), PTHR10263:SF2 (PANTHER), SignalP-NN(euk) (SIGNALP), tmhmm (TMHMM)
g16254.t1	actin	P:cell migration; F:nucleoside-triphosphatase activity; ; P:cellular component assembly involved in morphogenesis; P:larval development; P:cytoskeleton organization; P:cytokinetic cell separation; P:cell cycle phase; C:actin cytoskeleton; C:cytoplasmic part; P:endocytosis; F:structural molecule activity; P:genitalia development; P:embryo development; F:ATP binding	EC:3.6.1.15	IPR004000 (PRINTS); IPR004001 (PROSITE); IPR020902 (PROSITE); G3DSA:3.30.420.40 (GENE3D), G3DSA:3.90.640.10 (GENE3D), PTHR11937:SF93 (PANTHER), SSF53067 (SUPERFAMILY)
g16255.t1	protein his-8	P:larval development; F:DNA binding; C:cytoplasmic part; P:regulation of growth rate; C:H4/H2A histone acetyltransferase complex; P:embryo development; C:nucleosome; P:nucleosome assembly; F:protein heterodimerization activity	0	IPR000558 (PRINTS); IPR007125 (PFAM); IPR009072 (G3DSA:1.10.20.GENE3D)
g16256.t1	histone h2a	P:multicellular organismal reproductive behavior; P:larval development; F:DNA binding; P:regulation of growth rate; P:transcription, DNA-dependent; P:response to stress; P:genitalia development; P:embryo development; C:nucleosome; C:nucleus; P:nucleosome assembly; F:protein heterodimerization activity	0	IPR002119 (PRINTS); IPR007125 (PFAM); IPR009072 (G3DSA:1.10.20.GENE3D); PTHR23430 (PANTHER)
g16262.t1	aminopeptidase n-like	0		G3DSA:1.10.390.10 (GENE3D), SSF55486 (SUPERFAMILY)
g16283.t1	protein ned-8	P:multicellular organism growth; P:nematode larval development; P:genitalia development; P:tissue morphogenesis; C:intracellular membrane-bounded organelle; F:protein binding	0	IPR000626 (PFAM); IPR019954 (PROSITE); IPR019955 (PROFILE); IPR019956 (PRINTS); G3DSA:3.10.20.90 (GENE3D), PTHR10666 (PANTHER), PTHR10666:SF25 (PANTHER), SSF54236 (SUPERFAMILY)
g16285.t1	tk fer protein kinase	F:cytoskeletal protein binding; F:enzyme binding; F:cell adhesion molecule binding; P:germ cell development; F:ATP binding; P:protein phosphorylation; F:protein tyrosine kinase activity	0	IPR000719 (PROFILE); IPR000980 (G3DSA:3.30.505.GENE3D); IPR001245 (PRINTS); IPR002290 (SMART); IPR008266 (PROSITE); IPR011009 (SUPERFAMILY); IPR017441 (PROSITE); IPR020635 (SMART); G3DSA:1.10.510.10 (GENE3D), G3DSA:3.30.200.20 (GENE3D), PTHR24418 (PANTHER), PTHR24418:SF0 (PANTHER), SSF55550 (SUPERFAMILY)
g163.t1	---NA---	0		no IPS match
g1638.t1	transcription elongation regulator 1	F:protein binding		IPR001202 (PFAM); IPR002713 (G3DSA:1.10.10.GENE3D); G3DSA:2.20.70.10 (GENE3D), PTHR15377:SF3 (PANTHER)
g1655.t1	---NA---
g1662.t1	peptidyl-prolyl cis-trans isomerase b	C:endoplasmic reticulum part; P:peptidyl-proline modification; F:protein binding; F:peptidyl-prolyl cis-trans isomerase activity; P:protein folding	0	IPR002130 (PRINTS); IPR020892 (PROSITE); IPR024936 (PIR); G3DSA:2.40.100.10 (GENE3D), PTHR11071 (PANTHER), PTHR11071:SF63 (PANTHER), SignalP-NN(euk) (SIGNALP)
g167.t1	---NA---	0		no IPS match
g1673.t1	Hypothetical protein CBG11062 [Caenorhabditis briggsae]	0		SignalP-NN(euk) (SIGNALP)
g1708.t1	adenylate cyclase	P:phosphate-containing compound metabolic process; P:cAMP biosynthetic process; F:lyase activity; F:adenylate cyclase activity		IPR023577 (G3DSA:2.40.320.GENE3D); PTHR21028 (PANTHER), PTHR21028:SF0 (PANTHER)
g1724.t1	arginine kinase	C:intrinsic to membrane; P:phosphate-containing compound metabolic process; F:phosphotransferase activity, nitrogenous group as acceptor; F:adenyl ribonucleotide binding; F:kinase activity	EC:2.7.3.0	IPR000749 (PANTHER); IPR014746 (G3DSA:3.30.590.GENE3D); IPR022413 (G3DSA:1.10.135.GENE3D); IPR022414 (PFAM); IPR022415 (PROSITE); PTHR11547:SF13 (PANTHER), SSF55931 (SUPERFAMILY)
g1726.t1	pumilio domain-containing protein kiaa0020 homolog	P:multicellular organismal reproductive behavior; F:RNA binding	0	IPR001313 (SMART); IPR011989 (G3DSA:1.25.10.GENE3D); IPR012959 (PFAM); IPR016024 (SUPERFAMILY); PTHR13389 (PANTHER)
g1728.t1	domain containing protein	C:collagen		IPR011038 (SUPERFAMILY); IPR014878 (PFAM); PTHR15854 (PANTHER), PTHR15854:SF0 (PANTHER)
g1730.t1	zinc c2h2 type family protein	P:regulation of growth rate; P:embryo development; F:zinc ion binding; F:nucleic acid binding	0	IPR007087 (PROSITE); IPR013087 (G3DSA:3.30.160.GENE3D); IPR015880 (SMART); PTHR24385 (PANTHER), PTHR24385:SF37 (PANTHER), PF13465 (PFAM), SSF57667 (SUPERFAMILY)
g1741.t1	eukaryotic translation initiation factor 3 subunit g	P:growth; P:multicellular organismal development; F:nucleotide binding; F:translation initiation factor activity; C:eukaryotic translation initiation factor 3 complex; C:ribosome; P:regulation of translational initiation	EC:3.6.5.3	IPR000504 (PFAM); IPR012677 (G3DSA:3.30.70.GENE3D); IPR017334 (PIR); IPR024675 (PFAM); SSF54928 (SUPERFAMILY)
g1745.t1	adaptin ear-binding coat-associated protein 1	C:endomembrane system; C:clathrin coat; P:endocytosis	0	IPR011993 (G3DSA:2.30.29.GENE3D); IPR012466 (PFAM); PTHR12847 (PANTHER), PTHR12847:SF0 (PANTHER), SSF50729 (SUPERFAMILY)
g1747.t1	zinc-binding dehydrogenase family protein	F:zinc ion binding; F:oxidoreductase activity; P:oxidation-reduction process	0	IPR002085 (PANTHER); IPR011032 (G3DSA:3.90.180.GENE3D); IPR013149 (PFAM); IPR013154 (PFAM); IPR016040 (G3DSA:3.40.50.GENE3D); IPR020843 (SMART); PTHR11695:SF15 (PANTHER), SSF51735 (SUPERFAMILY)
g1748.t1	cral-trio domain-containing protein	P:regulation of growth rate	0	IPR001251 (G3DSA:3.40.525.GENE3D); PTHR23324 (PANTHER), PTHR23324:SF20 (PANTHER)
g1749.t1	60s ribosomal protein l44	P:embryo development; P:multicellular organism growth; P:genitalia development; P:molting cycle, protein-based cuticle; P:larval development; F:structural constituent of ribosome; C:ribosome; P:translation; P:ribosome biogenesis	0	IPR000552 (PRODOM); IPR011332 (SUPERFAMILY)
g1778.t1	dynamin-like isoform 1	C:intracellular membrane-bounded organelle; P:multicellular organismal process; C:cytoplasmic part; ; C:cytoskeletal part; F:GTP binding; F:GTPase activity	0	IPR000375 (PFAM); IPR001401 (PFAM); IPR003130 (PFAM); IPR019762 (PROSITE); IPR020850 (PROFILE); IPR022812 (PRINTS); IPR027417 (SUPERFAMILY); G3DSA:3.40.50.300 (GENE3D)
g178.t1	cgmp-dependent protein kinase egl-4	P:negative regulation of growth; F:cation binding; C:intracellular membrane-bounded organelle; C:protein complex; P:cell growth; F:GMP binding; P:multicellular organism growth; P:multicellular organismal aging; C:cytoplasmic part; P:behavior; F:protein kinase regulator activity; F:ATP binding; F:cGMP-dependent protein kinase activity; F:protein tyrosine kinase activity; P:regulation of protein ki…	0	IPR000595 (PFAM); IPR000719 (PFAM); IPR000961 (SMART); IPR002290 (SMART); IPR002374 (PRINTS); IPR008271 (PROSITE); IPR011009 (SUPERFAMILY); IPR014710 (G3DSA:2.60.120.GENE3D); IPR016232 (PIR); IPR017441 (PROSITE); IPR018488 (PROSITE); IPR018490 (SUPERFAMILY); IPR020635 (SMART); G3DSA:1.10.510.10 (GENE3D), G3DSA:3.30.200.20 (GENE3D), PTHR24353 (PANTHER), PTHR24353:SF1 (PANTHER)
g1784.t1	aldehyde dehydrogenase 7 member a1	P:lysine metabolic process; F:oxidoreductase activity, acting on the aldehyde or oxo group of donors, NAD or NADP as acceptor; P:sensory perception of mechanical stimulus; C:mitochondrial part; P:oxidation-reduction process	EC:1.2.1.0	IPR015590 (PFAM); IPR016160 (PROSITE); IPR016161 (SUPERFAMILY); IPR016162 (G3DSA:3.40.605.GENE3D); IPR016163 (G3DSA:3.40.309.GENE3D); PTHR11699 (PANTHER), PTHR11699:SF26 (PANTHER)
g1789.t1	isoform a	C:intracellular membrane-bounded organelle		IPR006622 (SMART); IPR018967 (PFAM); PTHR13680 (PANTHER), PTHR13680:SF5 (PANTHER)
g1799.t1	cytochrome c type-1	P:embryo development; P:regulation of growth rate; P:multicellular organism growth; P:establishment of localization; P:multicellular organismal aging; P:larval development; C:membrane part; C:mitochondrial part; P:generation of precursor metabolites and energy; F:electron carrier activity; F:heme binding; P:electron transport	0	IPR002327 (PRINTS); IPR003088 (PFAM); IPR009056 (PROFILE); G3DSA:1.10.760.10 (GENE3D), PTHR11961:SF0 (PANTHER)
g1806.t1	gtp-binding protein rheb	P:multicellular organism growth; P:regulation of growth rate; F:GTP binding; P:small GTPase mediated signal transduction; C:intracellular; P:protein transport; F:GTPase activity; P:GTP catabolic process; C:membrane	EC:3.6.1.15	IPR001806 (PRINTS); IPR003578 (SMART); IPR003579 (SMART); IPR005225 (TIGRFAMs); IPR020849 (PANTHER); IPR027417 (SUPERFAMILY); G3DSA:3.40.50.300 (GENE3D), PTHR24070:SF103 (PANTHER)
g181.t1	protein isoform b	P:intracellular protein transport; C:intracellular		IPR002014 (PFAM); IPR004152 (PFAM); IPR008942 (G3DSA:1.25.40.GENE3D); IPR014645 (PIR); IPR018205 (SMART); G3DSA:1.20.58.160 (GENE3D), PTHR13856 (PANTHER), PTHR13856:SF30 (PANTHER), SSF89009 (SUPERFAMILY)
g183.t1	fun14 family protein	P:embryo development	0	IPR007014 (PFAM); PTHR21346 (PANTHER), tmhmm (TMHMM)
g184.t1	fructose- -bisphosphatase	P:carbohydrate metabolic process; C:intracellular part; F:sugar-phosphatase activity	EC:3.1.3.23	IPR000146 (PRINTS); IPR020548 (PROSITE); G3DSA:3.30.540.10 (GENE3D), G3DSA:3.40.190.80 (GENE3D), PTHR11556:SF3 (PANTHER), SSF56655 (SUPERFAMILY)
g1849.t1	protein isoform b	F:metal ion binding; F:zinc ion binding		SignalP-NN(euk) (SIGNALP), tmhmm (TMHMM)
g1859.t1	ubiquinone biosynthesis protein coq7 homolog	C:intracellular membrane-bounded organelle; P:macromolecule metabolic process; P:multicellular organismal aging; P:response to chemical stimulus; P:energy derivation by oxidation of organic compounds; P:regulation of growth rate; P:positive regulation of response to stimulus; P:behavior; F:oxidoreductase activity; F:transition metal ion binding; P:ubiquinone biosynthetic process	0	IPR009078 (SUPERFAMILY); IPR011566 (PANTHER); IPR012347 (G3DSA:1.20.1260.GENE3D)
g1861.t1	alpha 1a	C:neuron projection; P:cell cycle process; P:taxis; C:microtubule; C:cell body; F:protein dimerization activity; C:cytoplasmic part; P:microtubule-based process; P:'de novo' protein folding; P:response to mechanical stimulus; F:GTP binding; F:structural constituent of cytoskeleton; P:protein polymerization; F:GTPase activity; P:GTP catabolic process	EC:3.6.1.15	IPR000217 (PRINTS); IPR002452 (PRINTS); IPR003008 (G3DSA:3.40.50.GENE3D); IPR008280 (SUPERFAMILY); IPR017975 (PROSITE); IPR018316 (G3DSA:3.30.1330.GENE3D); IPR023123 (G3DSA:1.10.287.GENE3D)
g1863.t1	Protein Y57G11C.38 [Caenorhabditis elegans]	0		SignalP-NN(euk) (SIGNALP), tmhmm (TMHMM)
g1866.t1	dynein light chain cytoplasmic	P:nuclear migration; F:dynein binding; P:microtubule-based process; P:tissue morphogenesis; C:intracellular membrane-bounded organelle; P:larval development; P:cell proliferation; P:genitalia development; P:phosphorylation; P:DNA metabolic process; P:regulation of growth rate; P:autophagic cell death; P:actin filament organization; C:dynein complex; F:identical protein binding; F:motor activity; …	0	IPR001372 (G3DSA:3.30.740.GENE3D); IPR019763 (PROSITE)
g1868.t1	hypothetical kda protein in chromosome	P:embryo development	0	IPR007052 (PROFILE); IPR008978 (SUPERFAMILY); IPR017447 (PFAM); G3DSA:2.60.40.790 (GENE3D), PTHR22932 (PANTHER), PTHR22932:SF1 (PANTHER)
g1899.t1	probable atp-dependent rna helicase dhx37-like	P:cellular component assembly involved in morphogenesis; P:larval development; P:multicellular organismal aging; P:posttranscriptional gene silencing by RNA; P:regulation of growth rate; P:endocytosis; P:embryo development; F:nucleic acid binding; F:ATP binding; F:ATP-dependent helicase activity	EC:3.6.1.15	IPR001650 (PFAM); IPR002464 (PROSITE); IPR007502 (PFAM); IPR011545 (PFAM); IPR011709 (PFAM); IPR014001 (SMART); IPR027417 (SUPERFAMILY); G3DSA:3.40.50.300 (GENE3D), PTHR18934 (PANTHER), PTHR18934:SF68 (PANTHER)
g1906.t1	cre-tag-314 protein	F:zinc ion binding; F:metal ion binding; C:integral to membrane; C:membrane		IPR015157 (PFAM); PTHR11685 (PANTHER), PTHR11685:SF28 (PANTHER), tmhmm (TMHMM), SSF57850 (SUPERFAMILY)
g1907.t1	heat-responsive protein 12	C:nuclear lumen; P:translational termination; F:deaminase activity	0	IPR006056 (TIGRFAMs); IPR006175 (PANTHER); IPR013813 (G3DSA:3.30.1330.GENE3D)
g1910.t1	---NA---	0		no IPS match
g1915.t1	muts protein homolog 5	F:ATP binding; P:mismatch repair; F:mismatched DNA binding		IPR000432 (PFAM); IPR007696 (PFAM); IPR007861 (PFAM); IPR027417 (SUPERFAMILY); G3DSA:1.10.1420.10 (GENE3D), G3DSA:3.40.50.300 (GENE3D), PTHR11361 (PANTHER), PTHR11361:SF20 (PANTHER)
g1923.t1	neprilysin	F:metalloendopeptidase activity; P:proteolysis		IPR000718 (PANTHER); IPR018497 (PFAM); IPR024079 (G3DSA:3.40.390.GENE3D); SignalP-NN(euk) (SIGNALP), tmhmm (TMHMM), SSF55486 (SUPERFAMILY)
g1924.t1	small subunit ribosomal protein 1	P:embryo development; P:genitalia development; F:binding; P:molting cycle, protein-based cuticle; P:larval development; F:structural constituent of ribosome; C:ribosome; P:translation; P:ribosome biogenesis	0	IPR001593 (PFAM); IPR018281 (PROSITE); PTHR11830 (PANTHER)
g1941.t1	tyrosine-protein kinase fer	F:ATP binding; P:protein phosphorylation; F:protein binding; F:protein tyrosine kinase activity	0	IPR000719 (PROFILE); IPR000980 (G3DSA:3.30.505.GENE3D); IPR001245 (PRINTS); IPR002290 (SMART); IPR008266 (PROSITE); IPR011009 (SUPERFAMILY); IPR017441 (PROSITE); IPR020635 (SMART); G3DSA:1.10.510.10 (GENE3D), G3DSA:3.30.200.20 (GENE3D), PTHR24418 (PANTHER), PTHR24418:SF0 (PANTHER), SSF55550 (SUPERFAMILY)
g1947.t1	proteasomal ubiquitin receptor adrm1	P:cellular process; F:binding; P:metabolic process; C:nucleus; C:cytoplasm	0	IPR006773 (PANTHER); PF13658 (PFAM)
g1953.t1	phosphoenolpyruvate synthase-like	F:ATP binding; F:kinase activity; P:phosphorylation		IPR002192 (PFAM); IPR008279 (PFAM); IPR013815 (G3DSA:3.30.1490.GENE3D); IPR013816 (G3DSA:3.30.470.GENE3D); G3DSA:3.50.30.10 (GENE3D), PTHR22931 (PANTHER), PTHR22931:SF14 (PANTHER), SSF56059 (SUPERFAMILY)
g1960.t1	protein btb-2	F:protein binding		IPR000210 (SMART); IPR011333 (G3DSA:3.30.710.GENE3D); IPR013069 (PFAM); PTHR22744 (PANTHER)
g1972.t1	transmembrane cell adhesion receptor mua-3	C:protein complex; C:basal plasma membrane; P:larval development; F:protein binding; F:calcium ion binding	0	IPR000082 (PFAM); IPR000152 (PROSITE); IPR000742 (PFAM); IPR001881 (PFAM); IPR002035 (G3DSA:3.40.50.GENE3D); IPR002919 (SUPERFAMILY); IPR013032 (PROSITE); IPR018097 (PROSITE); PR00453 (PRINTS), G3DSA:2.10.25.10 (GENE3D), PTHR22992 (PANTHER), PTHR22992:SF12 (PANTHER), SignalP-NN(euk) (SIGNALP), tmhmm (TMHMM), SSF53300 (SUPERFAMILY), SSF57196 (SUPERFAMILY), SSF82671 (SUPERFAMILY)
g1974.t1	proteasome subunit alpha type-1	P:proteasomal ubiquitin-dependent protein catabolic process; C:intracellular membrane-bounded organelle; P:larval development; C:proteasome core complex; P:multicellular organismal aging; P:inflammatory response to antigenic stimulus; P:regulation of ubiquitin-protein ligase activity involved in mitotic cell cycle; P:embryo development; P:molting cycle, protein-based cuticle; F:binding; F:threoni…	0	IPR000426 (PFAM); IPR001353 (PFAM); IPR023332 (PROFILE); G3DSA:3.60.20.10 (GENE3D), PTHR11599 (PANTHER), PTHR11599:SF12 (PANTHER), SSF56235 (SUPERFAMILY)
g1987.t1	androgen induced inhibitor of proliferation pds5	F:binding; P:carbohydrate metabolic process		IPR011989 (G3DSA:1.25.10.GENE3D); IPR016024 (SUPERFAMILY); IPR018484 (PFAM); G3DSA:3.30.420.40 (GENE3D), PTHR12663 (PANTHER), PTHR12663:SF0 (PANTHER), SSF53067 (SUPERFAMILY)
g1988.t1	npl4 family protein	P:organelle organization; P:tissue morphogenesis; P:larval development; P:multicellular organismal aging; F:protein binding; P:regulation of growth rate; P:endocytosis; C:endoplasmic reticulum membrane; P:misfolded or incompletely synthesized protein catabolic process; P:embryo development; F:zinc ion binding	0	IPR001876 (SMART); IPR007716 (PFAM); IPR007717 (PFAM); PTHR12710 (PANTHER), SSF90209 (SUPERFAMILY)
g1989.t1	glutaredoxin-related protein 5	P:multicellular organism growth; P:regulation of growth rate; P:embryo development; F:electron carrier activity; F:protein disulfide oxidoreductase activity; P:cell redox homeostasis; P:electron transport	0	IPR002109 (PFAM); IPR004480 (PANTHER); IPR012336 (G3DSA:3.40.30.GENE3D); IPR014434 (PIR); PTHR10293:SF15 (PANTHER)
g1990.t1	protein phosphatase 1g-like	C:intracellular part; F:protein serine/threonine phosphatase activity; P:protein dephosphorylation; C:protein serine/threonine phosphatase complex	EC:3.1.3.16	IPR000222 (PROSITE); IPR001932 (G3DSA:3.60.40.GENE3D); IPR015655 (PANTHER); PTHR13832:SF91 (PANTHER)
g1995.t1	vacuolar protein sorting-associated protein 53 homolog	C:mitochondrion		IPR007234 (PFAM); PTHR12820 (PANTHER), PTHR12820:SF0 (PANTHER)
g1997.t1	protein alh- isoform a	F:oxidoreductase activity; P:oxidation-reduction process	0	IPR015590 (PFAM); IPR016160 (PROSITE); IPR016161 (SUPERFAMILY); IPR016162 (G3DSA:3.40.605.GENE3D); IPR016163 (G3DSA:3.40.309.GENE3D); G3DSA:2.30.30.330 (GENE3D), PTHR11699 (PANTHER), PTHR11699:SF47 (PANTHER), PF05708 (PFAM), SignalP-NN(euk) (SIGNALP)
g20.t1	stress-activated protein kinase jnk	P:protein phosphorylation; C:intracellular membrane-bounded organelle; C:neuron projection; P:lipid biosynthetic process; P:MAPK cascade; C:cell body; F:SAP kinase activity; P:multicellular organismal aging; P:response to osmotic stress; F:protein binding; P:actin filament-based movement; F:ATP binding; F:protein tyrosine kinase activity; P:transmembrane receptor protein serine/threonine kinase s…	0	IPR000719 (PFAM); IPR002290 (SMART); IPR003527 (PROSITE); IPR008271 (PROSITE); IPR008351 (PRINTS); IPR011009 (SUPERFAMILY); IPR020635 (SMART); G3DSA:1.10.510.10 (GENE3D), G3DSA:3.30.200.20 (GENE3D), PTHR24055 (PANTHER), PTHR24055:SF11 (PANTHER)
g2000.t1	---NA---	0		SignalP-NN(euk) (SIGNALP), tmhmm (TMHMM)
g2009.t1	protein phosphatase methylesterase 1	F:protein phosphatase regulator activity; F:protein methylesterase activity; F:protein phosphatase binding; P:protein dealkylation; F:potassium channel activity; C:membrane; P:potassium ion transmembrane transport	0	IPR001507 (PFAM); IPR003280 (PRINTS); IPR013099 (PFAM); G3DSA:1.10.287.70 (GENE3D), G3DSA:3.40.50.1820 (GENE3D), PTHR11003 (PANTHER), PTHR11003:SF47 (PANTHER), PF12697 (PFAM), tmhmm (TMHMM), SSF53474 (SUPERFAMILY), SSF81324 (SUPERFAMILY)
g201.t1	disorganized muscle protein 1	F:protein binding	0	IPR007110 (PROFILE); IPR013098 (PFAM); IPR013783 (G3DSA:2.60.40.GENE3D); SSF48726 (SUPERFAMILY)
g2014.t1	Protein F59B1.2 [Caenorhabditis elegans]	F:binding	0	SignalP-NN(euk) (SIGNALP), tmhmm (TMHMM)
g2018.t1	telomere length regulation protein tel2 homolog	F:binding; C:intracellular		IPR019337 (PFAM); G3DSA:1.10.287.70 (GENE3D), G3DSA:3.40.190.10 (GENE3D), PTHR15830 (PANTHER), tmhmm (TMHMM), SSF53850 (SUPERFAMILY)
g2019.t1	set domain containing protein	C:nuclear lumen; P:meiosis I; P:regulation of transcription from RNA polymerase II promoter; F:histone-lysine N-methyltransferase activity; P:histone lysine methylation; F:protein binding; P:lysine catabolic process	EC:2.1.1.43	IPR001214 (SMART); G3DSA:2.170.270.10 (GENE3D), PTHR16515 (PANTHER), PTHR16515:SF2 (PANTHER), SSF82199 (SUPERFAMILY)
g2039.t1	eukaryotic translation initiation factor 3 subunit b	P:larval development; P:multicellular organismal aging; P:lipid localization; P:regulation of growth rate; P:endocytosis; P:anatomical structure morphogenesis; P:embryo development; F:translation initiation factor activity; C:eukaryotic translation initiation factor 3 complex; F:translation initiation factor binding; C:ribosome; P:regulation of translational initiation	0	IPR011400 (PIR); IPR013979 (PFAM); IPR015943 (G3DSA:2.130.10.GENE3D); PTHR14068:SF0 (PANTHER), SSF82171 (SUPERFAMILY)
g2046.t1	transmembrane cell adhesion receptor mua-3	P:molting cycle, protein-based cuticle; C:protein complex; C:basal plasma membrane; P:cellular component assembly involved in morphogenesis; P:larval development; P:multicellular organismal aging; P:endocytosis; C:extracellular region part; F:protein binding; F:calcium ion binding	0	IPR000082 (PFAM); IPR000152 (PROSITE); IPR000742 (PFAM); IPR001881 (PFAM); IPR002035 (G3DSA:3.40.50.GENE3D); IPR013032 (PROSITE); IPR018097 (PROSITE); IPR023413 (G3DSA:2.40.155.GENE3D); IPR024731 (PFAM); PR00453 (PRINTS), G3DSA:2.10.25.10 (GENE3D), G3DSA:2.170.300.10 (GENE3D), PTHR22992 (PANTHER), PTHR22992:SF12 (PANTHER), SignalP-NN(euk) (SIGNALP), tmhmm (TMHMM), SSF53300 (SUPERFAMILY), SSF57196…
g2049.t1	cre-rle-1 protein	P:multicellular organismal aging; F:nucleic acid binding; P:response to stress; C:insoluble fraction; F:small conjugating protein ligase activity; F:zinc ion binding; F:protein binding; F:methyltransferase activity; P:methylation	0	IPR000571 (G3DSA:4.10.1000.GENE3D); IPR001841 (SMART); IPR002052 (PROSITE); IPR013083 (G3DSA:3.30.40.GENE3D); IPR017907 (PROSITE); IPR019369 (PFAM); PTHR13139 (PANTHER), PTHR13139:SF5 (PANTHER), SSF57850 (SUPERFAMILY), SSF90229 (SUPERFAMILY)
g2052.t1	myc box-dependent-interacting protein 1 isoform 6	C:endosome; F:protein binding	0	IPR001452 (PFAM); IPR003005 (PRINTS); IPR004148 (PFAM); IPR027267 (G3DSA:1.20.1270.GENE3D); G3DSA:2.30.30.40 (GENE3D), PTHR10321 (PANTHER), PTHR10321:SF7 (PANTHER), SSF103657 (SUPERFAMILY)
g2054.t1	protein pac- isoform b	F:Ras GTPase activator activity; P:regulation of Ras GTPase activity; C:intracellular; F:protein binding; F:phospholipid binding; P:small GTPase mediated signal transduction	0	IPR000198 (G3DSA:1.10.555.GENE3D); IPR001478 (PFAM); IPR001849 (PFAM); IPR008936 (SUPERFAMILY); IPR011993 (G3DSA:2.30.29.GENE3D); G3DSA:2.30.42.10 (GENE3D), PTHR23175 (PANTHER), PTHR23175:SF3 (PANTHER), SSF50729 (SUPERFAMILY)
g2055.t1	---NA---	0		no IPS match
g2062.t1	protein cri-3	P:regulation of growth rate; F:binding; P:tissue morphogenesis; C:mitochondrial matrix	0	IPR003428 (G3DSA:3.10.280.GENE3D); PTHR10826 (PANTHER), PTHR10826:SF2 (PANTHER), SignalP-NN(euk) (SIGNALP)
g2066.t1	apoptosis-inducing factor 3 isoform 2	P:induction of programmed cell death; C:intracellular membrane-bounded organelle; C:organelle inner membrane; P:regulation of mitochondrial membrane potential; F:peptidase activator activity involved in apoptotic process; C:cytoplasmic part; P:activation of cysteine-type endopeptidase activity involved in apoptotic process; F:oxidoreductase activity; P:oxidation-reduction process; P:cell redox ho…	0	IPR000103 (PRINTS); IPR004099 (G3DSA:3.30.390.GENE3D); IPR013027 (PRINTS); IPR016156 (SUPERFAMILY); IPR017941 (G3DSA:2.102.10.GENE3D); IPR023753 (PFAM); G3DSA:3.50.50.60 (GENE3D), PTHR22912 (PANTHER), PTHR22912:SF7 (PANTHER), SSF51905 (SUPERFAMILY)
g2075.t1	protein isoform a	C:integral to membrane; C:membrane		IPR007667 (PFAM); PTHR12297 (PANTHER), PTHR12297:SF4 (PANTHER), tmhmm (TMHMM)
g2087.t1	protein isoform a	C:membrane	0	IPR007667 (PFAM); PTHR12297 (PANTHER), PTHR12297:SF4 (PANTHER), tmhmm (TMHMM)
g210.t1	cre-lpr-3 protein	P:regulation of growth rate	0	IPR011038 (SUPERFAMILY); IPR012674 (G3DSA:2.40.128.GENE3D); SignalP-NN(euk) (SIGNALP)
g211.t1	protein lpr- isoform a	F:binding; P:locomotion; P:positive regulation of growth rate		SignalP-NN(euk) (SIGNALP), tmhmm (TMHMM)
g2110.t1	an1-type zinc finger protein 1	F:zinc ion binding		IPR000058 (G3DSA:4.10.1110.GENE3D); PTHR14677 (PANTHER), SSF118310 (SUPERFAMILY)
g2127.t1	histone h2a	P:multicellular organismal reproductive behavior; P:larval development; F:DNA binding; P:regulation of growth rate; P:transcription, DNA-dependent; P:response to stress; P:genitalia development; P:embryo development; C:nucleosome; C:nucleus; P:nucleosome assembly; F:protein heterodimerization activity	0	IPR002119 (PRINTS); IPR007125 (PFAM); IPR009072 (G3DSA:1.10.20.GENE3D); PTHR23430 (PANTHER)
g2128.t1	histone h2b 5-like	P:larval development; F:DNA binding; C:cytoplasmic part; P:regulation of growth rate; C:H4/H2A histone acetyltransferase complex; P:embryo development; C:nucleosome; P:nucleosome assembly; F:protein heterodimerization activity	0	IPR000558 (PRINTS); IPR007125 (PFAM); IPR009072 (G3DSA:1.10.20.GENE3D)
g2141.t1	3-hydroxyacyl- dehydrogenase type-2	P:enterobactin metabolic process; F:nucleotide binding; P:larval development; P:aging; P:locomotion; P:cellular amino acid catabolic process; P:genitalia development; F:steroid dehydrogenase activity, acting on the CH-OH group of donors, NAD or NADP as acceptor; F:steroid hormone receptor binding; P:response to protein stimulus; F:lipid binding; C:organelle inner membrane; P:protein homooligomeri…	EC:1.3.1.0	IPR002198 (PRINTS); IPR002347 (PRINTS); IPR016040 (G3DSA:3.40.50.GENE3D); IPR020904 (PROSITE); PTHR24316 (PANTHER), PTHR24316:SF0 (PANTHER), SSF51735 (SUPERFAMILY)
g2149.t1	116 kda u5 small nuclear ribonucleoprotein component	P:translation; P:purine ribonucleoside triphosphate catabolic process; F:translation factor activity, nucleic acid binding; F:GTPase activity; F:GTP binding; C:ribosome;	EC:3.6.5.3; EC:3.6.1.15	IPR000640 (G3DSA:3.30.70.GENE3D); IPR000795 (PRINTS); IPR004161 (PFAM); IPR005225 (TIGRFAMs); IPR005517 (PFAM); IPR009000 (SUPERFAMILY); IPR009022 (SUPERFAMILY); IPR014721 (G3DSA:3.30.230.GENE3D); IPR020568 (SUPERFAMILY); IPR027417 (SUPERFAMILY); G3DSA:2.40.30.10 (GENE3D), G3DSA:3.30.70.870 (GENE3D), G3DSA:3.40.50.300 (GENE3D), G3DSA:3.90.1430.10 (GENE3D), PTHR23115 (PANTHER), PTHR23115:SF5 (PANT…
g2159.t1	e3 ubiquitin-protein ligase hecw2	F:ubiquitin-protein ligase activity; C:intracellular; F:protein binding; P:protein ubiquitination		IPR000569 (PFAM); IPR001202 (PFAM); G3DSA:2.20.70.10 (GENE3D), G3DSA:3.30.2160.10 (GENE3D), PTHR11254 (PANTHER), PTHR11254:SF127 (PANTHER)
g2171.t1	mitochondrial inner membrane protein	C:mitochondrial inner membrane; C:intrinsic to membrane	0	IPR019133 (PFAM); PTHR15415 (PANTHER), PTHR15415:SF7 (PANTHER), SignalP-NN(euk) (SIGNALP), tmhmm (TMHMM)
g2179.t1	40s ribosomal protein s15a	P:translation; P:viral genome expression; P:central nervous system development; P:response to other organism; C:intracellular membrane-bounded organelle; F:nucleic acid binding; C:small ribosomal subunit; P:regulation of cell cycle; P:pancreas development; P:cell proliferation; F:catalytic activity; F:structural constituent of ribosome; P:ribosome biogenesis	EC:3.6.5.3	IPR000630 (PANTHER); G3DSA:3.30.1370.30 (GENE3D), G3DSA:3.30.1490.10 (GENE3D)
g2192.t1	zinc finger protein	P:meiosis; P:cell motility; P:tissue morphogenesis; P:larval development; P:regulation of growth rate; P:endocytosis; P:development of primary sexual characteristics; P:cell proliferation; P:genitalia development; P:embryo development; F:zinc ion binding; F:RNA binding	0	IPR001878 (G3DSA:4.10.60.GENE3D); IPR004087 (SMART); IPR004088 (PFAM); G3DSA:3.30.1370.10 (GENE3D), PTHR11208 (PANTHER), PTHR11208:SF6 (PANTHER), SSF54791 (SUPERFAMILY)
g2195.t1	ubx domain-containing protein 4-like	F:protein binding		IPR001012 (PFAM); G3DSA:3.10.20.90 (GENE3D), PTHR13020 (PANTHER), SSF54236 (SUPERFAMILY)
g22.t1	protein transport protein sec24b-like	P:vesicle coating; P:protein N-linked glycosylation; F:protein binding; P:intracellular protein transport; P:ER to Golgi vesicle-mediated transport; F:zinc ion binding; C:COPII vesicle coat	0	IPR002035 (G3DSA:3.40.50.GENE3D); IPR006895 (PFAM); IPR006896 (PFAM); IPR006900 (PFAM); IPR007123 (PFAM); IPR012990 (PFAM); G3DSA:3.40.20.10 (GENE3D), PTHR13803 (PANTHER), PTHR13803:SF0 (PANTHER), SSF53300 (SUPERFAMILY), SSF81995 (SUPERFAMILY), SSF82754 (SUPERFAMILY)
g221.t1	pwwp domain-containing protein 2a	F:molecular_function; P:biological_process		SSF63748 (SUPERFAMILY)
g2222.t1	integrin alpha pat-2	P:cell migration; P:striated muscle contraction; P:multicellular organismal reproductive behavior; P:secretion; P:larval development; P:endocytosis; P:embryo development; P:cell adhesion; C:integrin complex	0	IPR000413 (PRINTS); IPR013517 (PFAM); IPR013519 (SMART); IPR013649 (PFAM); G3DSA:2.130.10.130 (GENE3D), G3DSA:2.60.40.1460 (GENE3D), PTHR23220 (PANTHER), PTHR23220:SF11 (PANTHER), SignalP-NN(euk) (SIGNALP), tmhmm (TMHMM), SSF69179 (SUPERFAMILY), SSF69318 (SUPERFAMILY)
g2227.t1	integrin alpha-ps2-like	P:cell migration; P:striated muscle contraction; P:multicellular organismal reproductive behavior; P:secretion; P:larval development; P:endocytosis; P:embryo development; P:cell adhesion; C:integrin complex	0	IPR000413 (PRINTS); IPR013517 (PFAM); IPR013519 (SMART); IPR013649 (PFAM); IPR018184 (PFAM); G3DSA:1.20.5.930 (GENE3D), G3DSA:2.130.10.130 (GENE3D), G3DSA:2.60.40.1460 (GENE3D), G3DSA:2.60.40.1510 (GENE3D), G3DSA:2.60.40.1530 (GENE3D), PTHR23220 (PANTHER), PTHR23220:SF11 (PANTHER), SignalP-NN(euk) (SIGNALP), tmhmm (TMHMM), SSF69179 (SUPERFAMILY), SSF69318 (SUPERFAMILY)
g2228.t1	tnf receptor-associated protein 1	C:intracellular part; F:ATP binding; P:protein folding; P:response to stress; F:unfolded protein binding	0	IPR001404 (PIR); IPR003594 (G3DSA:3.30.565.GENE3D); IPR020568 (SUPERFAMILY); IPR020575 (PRINTS); PTHR11528:SF24 (PANTHER), PF13589 (PFAM), SSF110942 (SUPERFAMILY)
g2229.t1	---NA---	0		SignalP-NN(euk) (SIGNALP), tmhmm (TMHMM)
g223.t1	cre-gas-1 protein	F:oxidoreductase activity, acting on NAD(P)H; C:mitochondrial respiratory chain; P:larval development; P:multicellular organismal aging; P:response to chemical stimulus; P:respiratory electron transport chain; P:endocytosis; P:embryo development; F:quinone binding; F:NAD binding	0	IPR001135 (PFAM); IPR014029 (PROSITE); IPR022885 (TIGRFAMs); G3DSA:1.10.645.10 (GENE3D), PTHR11993 (PANTHER), PTHR11993:SF10 (PANTHER), SignalP-NN(euk) (SIGNALP), SSF56762 (SUPERFAMILY)
g2230.t1	lim and sh3 domain protein	F:protein binding		IPR000108 (PRINTS); IPR000900 (PFAM); IPR001452 (PRINTS); G3DSA:2.30.30.40 (GENE3D), PTHR11039 (PANTHER)
g2236.t1	serine threonine-protein phosphatase pp1 isozyme 2	F:phosphatase activity	EC:3.1.3.0	IPR004843 (PFAM); IPR006186 (PRINTS); G3DSA:3.60.21.10 (GENE3D), PTHR11668 (PANTHER), PTHR11668:SF83 (PANTHER), SSF56300 (SUPERFAMILY)
g2238.t1	es2 protein	F:molecular_function; F:protein binding		IPR019148 (PFAM); PTHR12940 (PANTHER)
g2239.t1	serine threonine protein phosphatase pp1( )	F:phosphoprotein phosphatase activity; C:protein complex; P:protein dephosphorylation	EC:3.1.3.16	IPR004843 (PFAM); IPR006186 (PRINTS); G3DSA:3.60.21.10 (GENE3D), PTHR11668 (PANTHER), tmhmm (TMHMM), SSF56300 (SUPERFAMILY)
g2240.t1	protein lin-25	P:developmental process; P:multicellular organismal process	0	IPR021429 (PFAM)
g2242.t1	superoxide dismutase soluble	P:superoxide metabolic process; F:metal ion binding; P:oxidation-reduction process		IPR001424 (PRINTS); IPR024134 (PANTHER); SignalP-NN(euk) (SIGNALP)
g2246.t1	60s ribosomal protein l22	P:embryo development; P:regulation of growth rate; P:multicellular organism growth; P:larval development; F:structural constituent of ribosome; C:ribosome; P:translation; P:ribosome biogenesis	0	IPR002671 (PANTHER)
g225.t1	protein kinase c alpha type	P:cell activation; C:intrinsic to membrane; P:negative regulation of glucose transport; C:nuclear lumen; C:neuron projection; P:positive regulation of cell proliferation; C:macromolecular complex; P:positive regulation of endothelial cell migration; P:energy derivation by oxidation of organic compounds; P:transmembrane receptor protein tyrosine kinase signaling pathway; P:response to glucocortico…	EC:2.7.11.13; EC:3.6.5.3	IPR000008 (PFAM); IPR000719 (PFAM); IPR000961 (SMART); IPR002219 (PFAM); IPR002290 (SMART); IPR008271 (PROSITE); IPR008973 (SUPERFAMILY); IPR011009 (SUPERFAMILY); IPR014375 (PIR); IPR017441 (PROSITE); IPR017892 (PFAM); IPR018029 (PROFILE); IPR020454 (PRINTS); IPR020477 (PRINTS); IPR020635 (SMART); G3DSA:1.10.510.10 (GENE3D), G3DSA:2.60.40.150 (GENE3D), G3DSA:3.30.200.20 (GENE3D), G3DSA:3.30.60.20…
g2253.t1	translation initiation factor eif-2b subunit epsilon	P:anatomical structure development; P:multicellular organismal development; P:reproduction; P:regulation of growth; F:protein binding; F:transferase activity; P:RNA metabolic process	0	IPR001451 (PFAM); IPR003307 (PFAM); IPR011004 (SUPERFAMILY); IPR016021 (G3DSA:1.25.40.GENE3D); IPR016024 (SUPERFAMILY); G3DSA:2.160.10.10 (GENE3D), G3DSA:3.90.550.10 (GENE3D), PTHR22572 (PANTHER), PTHR22572:SF4 (PANTHER), SSF53448 (SUPERFAMILY)
g2254.t1	phd-finger family protein	F:protein binding		IPR004022 (PFAM); IPR011011 (SUPERFAMILY); IPR013083 (G3DSA:3.30.40.GENE3D); IPR018500 (SMART); IPR018501 (PROFILE); IPR019787 (PROFILE); PTHR22880 (PANTHER), PTHR22880:SF3 (PANTHER)
g2263.t1	cax-interacting protein 4	P:system development	0	no IPS match
g2267.t1	acetyl-coenzyme a synthetase	P:lipid metabolic process; C:membrane-bounded organelle; C:cytoplasmic part; P:propionate metabolic process; F:acetate-CoA ligase activity; F:AMP binding; P:acetyl-CoA biosynthetic process from acetate; P:gluconeogenesis; P:glycolysis; P:reductive tricarboxylic acid cycle	0	IPR000873 (PFAM); IPR011904 (TIGRFAMs); IPR020845 (PROSITE); IPR024597 (PFAM); IPR025110 (PFAM); G3DSA:2.30.38.10 (GENE3D), G3DSA:3.30.300.30 (GENE3D), G3DSA:3.40.50.980 (GENE3D), PTHR24095 (PANTHER), PTHR24095:SF14 (PANTHER), SSF56801 (SUPERFAMILY)
g2271.t1	upf0636 protein c4orf41-like	P:cellular response to stress; P:cellular component assembly involved in morphogenesis	0	IPR012880 (PFAM); IPR021773 (PFAM); PTHR14374 (PANTHER)
g2278.t1	calpain clp-1	P:cellular process; C:intrinsic to membrane; F:calcium-dependent cysteine-type endopeptidase activity; C:intracellular; P:proteolysis	EC:3.4.22.0	IPR000169 (PROSITE); IPR001300 (PFAM); IPR022682 (PFAM); IPR022683 (SMART); IPR022684 (PRINTS); G3DSA:2.60.120.380 (GENE3D), G3DSA:3.90.70.10 (GENE3D), PTHR10183 (PANTHER), PTHR10183:SF45 (PANTHER), SSF54001 (SUPERFAMILY)
g2279.t1	paxillin	P:cell surface receptor signaling pathway; F:BH domain binding; P:larval development; P:morphogenesis of a branching structure; P:regulation of growth rate; C:cell leading edge; P:cell-substrate junction assembly; P:organelle organization; C:cell-substrate adherens junction; P:protein phosphorylation; P:cell projection assembly; P:embryo development; P:MAPK cascade; F:zinc ion binding	0	IPR001781 (G3DSA:2.10.110.GENE3D); PTHR24216 (PANTHER), PTHR24216:SF0 (PANTHER), SSF57716 (SUPERFAMILY)
g2282.t1	amidophosphoribosyltransferase	F:binding; P:nucleoside metabolic process; F:amidophosphoribosyltransferase activity; P:purine nucleobase biosynthetic process; P:glutamate metabolic process; P:glutamine metabolic process	EC:2.4.2.0	IPR000836 (PFAM); IPR005854 (PIR); IPR017932 (PROFILE); G3DSA:3.40.50.2020 (GENE3D), G3DSA:3.60.20.10 (GENE3D), PTHR11907 (PANTHER), PTHR11907:SF0 (PANTHER), PF13522 (PFAM), SSF53271 (SUPERFAMILY), SSF56235 (SUPERFAMILY)
g2283.t1	serine threonine phosphatase	F:hydrolase activity		IPR004843 (PFAM); IPR006186 (PRINTS); G3DSA:3.60.21.10 (GENE3D), PTHR11668 (PANTHER), SSF56300 (SUPERFAMILY)
g2284.t1	small subunit ribosomal protein 14	F:structural constituent of ribosome; C:ribosome; P:translation; P:ribosome biogenesis	0	IPR001971 (G3DSA:3.30.420.GENE3D); IPR018102 (PROSITE); PTHR11759:SF1 (PANTHER), SSF53137 (SUPERFAMILY)
g2285.t1	ribosomal protein l36	F:binding; F:structural constituent of ribosome; C:ribosome; P:translation; P:ribosome biogenesis	0	IPR000509 (PANTHER)
g2286.t1	phosphopantetheine attachment site family protein	P:regulation of growth rate; P:multicellular organismal aging; F:binding; F:substrate-specific transporter activity; P:larval development; P:endocytosis; P:fatty acid biosynthetic process	0	IPR003231 (PRODOM); IPR009081 (G3DSA:1.10.1200.GENE3D); PTHR20863 (PANTHER), PTHR20863:SF5 (PANTHER), SignalP-NN(euk) (SIGNALP)
g2295.t1	sodium potassium-transporting atpase subunit alpha	P:larval development; F:potassium-transporting ATPase activity; P:regulation of membrane potential; P:ion transmembrane transport; P:muscle contraction; P:embryo development; C:integral to membrane; F:cation-transporting ATPase activity; F:ATP binding; P:ATP biosynthetic process; F:metal ion binding; P:potassium ion transport	EC:3.6.3.12	IPR001757 (PRINTS); IPR004014 (PFAM); IPR005775 (TIGRFAMs); IPR006068 (PFAM); IPR008250 (G3DSA:2.70.150.GENE3D); IPR018303 (PROSITE); IPR023214 (PFAM); IPR023298 (G3DSA:1.20.1110.GENE3D); IPR023299 (G3DSA:3.40.1110.GENE3D); PR00121 (PRINTS), G3DSA:4.10.6.10 (GENE3D), PTHR24093:SF58 (PANTHER), tmhmm (TMHMM), SSF81653 (SUPERFAMILY), SSF81665 (SUPERFAMILY)
g2296.t1	heat shock protein 90	P:embryo development; P:nematode larval development; P:genitalia development; P:multicellular organismal aging; P:response to stress; C:cytoplasmic part; P:development of primary sexual characteristics; F:ATP binding; P:protein folding; F:unfolded protein binding	0	IPR001404 (PIR); IPR003594 (G3DSA:3.30.565.GENE3D); IPR019805 (PROSITE); IPR020568 (SUPERFAMILY); IPR020575 (PRINTS); PF13589 (PFAM), SSF110942 (SUPERFAMILY)
g23.t1	protein ccr- isoform c	P:multicellular organismal aging; P:protein-based cuticle development; P:multicellular organism growth	0	IPR005135 (G3DSA:3.60.10.GENE3D); PTHR12121 (PANTHER), PTHR12121:SF13 (PANTHER)
g2306.t1	protein isoform c	P:multicellular organismal aging	0	IPR006571 (PFAM); PTHR23354 (PANTHER), PTHR23354:SF23 (PANTHER)
g2318.t1	hmg box family protein	P:chromatin modification; F:binding; C:SWI/SNF superfamily-type complex; P:transcription, DNA-dependent	0	IPR009071 (G3DSA:1.10.30.GENE3D); PTHR13711 (PANTHER), PTHR13711:SF13 (PANTHER)
g2332.t1	hypothetical protein LOAG_17440 [Loa loa]	0		SignalP-NN(euk) (SIGNALP)
g2339.t1	serine arginine-rich splicing factor 1-like	F:RNA binding; C:spliceosomal complex; P:spliceosomal complex assembly; P:G2 DNA damage checkpoint; F:nucleotide binding	0	IPR000504 (PFAM); IPR000884 (PROFILE); IPR012677 (G3DSA:3.30.70.GENE3D); G3DSA:2.20.100.10 (GENE3D), PTHR10548 (PANTHER), SSF54928 (SUPERFAMILY)
g2346.t1	protein isoform c	F:binding	0	IPR006150 (SMART); PS51257 (PROFILE), SignalP-NN(euk) (SIGNALP), tmhmm (TMHMM)
g2347.t1	---NA---	0		SignalP-NN(euk) (SIGNALP), tmhmm (TMHMM)
g2351.t1	actin-related protein 2 3 complex subunit 1a	P:larval development; P:multicellular organism growth; C:actin cytoskeleton; P:regulation of growth rate; P:embryo development; F:actin binding; P:regulation of actin filament polymerization	0	IPR001680 (PFAM); IPR015943 (G3DSA:2.130.10.GENE3D); IPR017383 (PIR); IPR017986 (PROFILE)
g2354.t1	40s ribosomal protein s3-like protein	P:embryo development; P:lipid localization; P:multicellular organismal aging; P:molting cycle, protein-based cuticle; P:larval development; F:catalytic activity; F:structural constituent of ribosome; P:translation; F:RNA binding; C:small ribosomal subunit; P:ribosome biogenesis	0	IPR001351 (G3DSA:3.30.1140.GENE3D); IPR004044 (PFAM); IPR005703 (TIGRFAMs); IPR009019 (SUPERFAMILY); IPR015946 (G3DSA:3.30.300.GENE3D); IPR018280 (PROSITE); PTHR11760 (PANTHER), PTHR11760:SF9 (PANTHER)
g2355.t1	hypothetical kda protein in chromosome	P:biological_process; C:cellular_component; C:FHF complex; P:lysosome organization; P:early endosome to late endosome transport; P:endosome to lysosome transport; P:protein transport; P:transport		IPR019384 (PFAM); PTHR21705 (PANTHER), PTHR21705:SF0 (PANTHER)
g2357.t1	heat-responsive protein 12	C:nuclear lumen; P:translational termination; F:hydrolase activity; F:deaminase activity	0	IPR006056 (TIGRFAMs); IPR006175 (PANTHER); IPR013813 (G3DSA:3.30.1330.GENE3D)
g2358.t1	40s ribosomal protein s3	F:carbon-oxygen lyase activity; P:larval development; P:multicellular organismal aging; P:negative regulation of sequence-specific DNA binding transcription factor activity; C:ruffle; P:regulation of DNA repair; F:DNA binding; P:embryo development; P:apoptotic process; P:induction of programmed cell death; F:RNA binding; F:nuclease activity; P:molting cycle, protein-based cuticle; P:lipid localiz…	0	IPR001351 (G3DSA:3.30.1140.GENE3D); IPR004044 (PFAM); IPR005703 (TIGRFAMs); IPR009019 (SUPERFAMILY); IPR015946 (G3DSA:3.30.300.GENE3D); PTHR11760 (PANTHER), PTHR11760:SF9 (PANTHER)
g2361.t1	ubiquitin-fold modifier-conjugating enzyme 1-like	F:binding	0	IPR014806 (PIR); IPR016135 (SUPERFAMILY)
g2362.t1	histone h2b type 1-a-like	P:defense response; C:extrinsic to membrane; P:zymogen activation; P:response to acid; P:larval development; P:leukocyte migration; F:DNA binding; P:positive regulation of molecular function; C:cytoplasmic part; C:H4/H2A histone acetyltransferase complex; P:embryo development; C:nucleosome; P:nucleosome assembly; F:protein heterodimerization activity	0	IPR000558 (PRINTS); IPR007125 (PFAM); IPR009072 (G3DSA:1.10.20.GENE3D)
g2364.t1	cre-ucr-1 protein	F:metal ion binding; F:hydrolase activity; P:multicellular organismal aging; P:larval development; P:embryo development	0	IPR007863 (PFAM); IPR011237 (G3DSA:3.30.830.GENE3D); IPR011249 (SUPERFAMILY); IPR011765 (PFAM); PTHR11851 (PANTHER), PTHR11851:SF58 (PANTHER)
g2366.t1	hypothetical protein CAEBREN_15320 [Caenorhabditis brenneri]	P:multicellular organism growth; P:larval development; P:embryo development	0	no IPS match
g237.t1	227 kda spindle- and centromere-associated protein	F:binding; C:spindle microtubule; C:nuclear pore; P:protein import into nucleus	0	IPR009053 (SUPERFAMILY); IPR012929 (PFAM); PTHR23159 (PANTHER), PTHR23159:SF6 (PANTHER), SSF46966 (SUPERFAMILY)
g2379.t1	rna-binding protein larp sro9	P:anatomical structure morphogenesis; P:multicellular organismal development; P:reproduction; P:regulation of growth	0	IPR006607 (SMART); IPR006630 (PFAM); IPR011991 (G3DSA:1.10.10.GENE3D); PTHR22792 (PANTHER), PTHR22792:SF8 (PANTHER), SSF46785 (SUPERFAMILY)
g2396.t1	protein lethal essential for life-like	F:protein binding	0	IPR001436 (PRINTS); IPR002068 (PFAM); IPR008978 (SUPERFAMILY); G3DSA:2.60.40.790 (GENE3D), PTHR11527 (PANTHER)
g2397.t1	protein glb-11	F:binding	0	no IPS match
g2403.t1	adenylosuccinate lyase	F:amidine-lyase activity; P:organelle organization; P:multicellular organismal reproductive behavior; P:tissue morphogenesis; P:larval development; P:regulation of growth rate; P:endocytosis; P:genitalia development; P:embryo development; P:purine ribonucleotide biosynthetic process	EC:4.3.2.0	IPR000362 (PRINTS); IPR004769 (PTHR11444:PANTHER); IPR008948 (SUPERFAMILY); IPR019468 (PFAM); IPR020557 (PROSITE); IPR022761 (PFAM); IPR024083 (G3DSA:1.10.275.GENE3D); G3DSA:1.20.200.10 (GENE3D), PTHR11444 (PANTHER)
g2406.t1	cre-ppk-2 protein	P:phosphatidylinositol metabolic process; P:regulation of cell morphogenesis; F:phosphatidylinositol phosphate kinase activity; P:phosphate-containing compound metabolic process; P:actin cytoskeleton organization	0	IPR002498 (PFAM); IPR016034 (SMART); IPR023610 (PANTHER); IPR027483 (G3DSA:3.30.810.GENE3D); IPR027484 (G3DSA:3.30.800.GENE3D); PTHR23086:SF3 (PANTHER), SSF56104 (SUPERFAMILY)
g2412.t1	ap-1 complex subunit beta-1	P:embryo development; F:binding; P:larval development; P:endocytosis; P:intracellular protein transport; C:clathrin adaptor complex; F:protein transporter activity	0	IPR002553 (PFAM); IPR008152 (PFAM); IPR009028 (SUPERFAMILY); IPR011989 (G3DSA:1.25.10.GENE3D); IPR012295 (G3DSA:3.30.310.GENE3D); IPR013037 (G3DSA:2.60.40.GENE3D); IPR013041 (SUPERFAMILY); IPR015151 (PFAM); IPR016024 (SUPERFAMILY); IPR016342 (PIR); IPR026739 (PANTHER)
g242.t1	protein nas- isoform a	P:embryo development; F:metalloendopeptidase activity; P:proteolysis; F:zinc ion binding	0	IPR001506 (PRINTS); IPR003582 (PFAM); IPR006026 (SMART); IPR024079 (G3DSA:3.40.390.GENE3D); PTHR10127 (PANTHER), PTHR10127:SF342 (PANTHER), SignalP-NN(euk) (SIGNALP), SSF55486 (SUPERFAMILY)
g2424.t1	mitochondrial cytochrome c oxidase subunit 6b	F:binding; P:primary metabolic process; C:mitochondrion; F:hydrolase activity, acting on glycosyl bonds; P:larval development; P:multicellular organismal aging; P:regulation of growth rate; P:embryo development; F:cytochrome-c oxidase activity; P:mitochondrial electron transport, cytochrome c to oxygen; P:proton transport; C:respiratory chain complex IV	0	IPR003213 (G3DSA:1.10.10.GENE3D); PD015172 (PRODOM), PTHR11387 (PANTHER), PTHR11387:SF2 (PANTHER)
g2425.t1	tubulin-specific chaperone c	P:larval development; P:multicellular organismal aging; P:regulation of growth rate; P:endocytosis; P:embryo development; C:mitochondrial inner membrane; F:NADH dehydrogenase (ubiquinone) activity; P:mitochondrial electron transport, NADH to ubiquinone; P:ubiquinone biosynthetic process; P:sodium ion transport; P:proton transport	0	IPR009423 (PFAM); IPR012945 (PFAM); IPR017901 (PROFILE); PTHR15139 (PANTHER), PTHR15139:SF0 (PANTHER), tmhmm (TMHMM)
g2441.t1	trafficking protein particle complex subunit 3	P:purine nucleotide biosynthetic process; F:cyclase activity; F:iron ion binding	0	IPR007194 (PFAM); IPR016721 (PIR); IPR024096 (SUPERFAMILY); G3DSA:3.30.1380.20 (GENE3D)
g2446.t1	protein wago-1	F:protein binding; F:nucleic acid binding		IPR003100 (PFAM); IPR003165 (PFAM); IPR012337 (SUPERFAMILY); G3DSA:2.170.260.10 (GENE3D), G3DSA:3.40.50.2300 (GENE3D), PTHR22891 (PANTHER), PTHR22891:SF0 (PANTHER)
g2457.t1	protein catp- isoform a	P:purine ribonucleoside triphosphate biosynthetic process; P:nematode larval development; C:cell part; F:adenyl ribonucleotide binding; P:cation transport; C:integral to membrane; F:cation-transporting ATPase activity; F:metal ion binding	0	IPR001757 (PRINTS); IPR004014 (PFAM); IPR006068 (PFAM); IPR008250 (G3DSA:2.70.150.GENE3D); IPR018303 (PROSITE); IPR023214 (PFAM); IPR023298 (G3DSA:1.20.1110.GENE3D); IPR023299 (G3DSA:3.40.1110.GENE3D); PR00121 (PRINTS), G3DSA:4.10.6.10 (GENE3D), PTHR24093:SF58 (PANTHER), tmhmm (TMHMM), SSF81653 (SUPERFAMILY), SSF81665 (SUPERFAMILY)
g2459.t1	protein hsp-	C:intracellular part; P:response to stress; P:multicellular organismal aging; P:response to magnetism; F:protein binding	0	IPR001436 (PRINTS); IPR002068 (PFAM); IPR008978 (SUPERFAMILY); G3DSA:2.60.40.790 (GENE3D), PTHR11527 (PANTHER), PTHR11527:SF54 (PANTHER)
g2460.t1	small heat shock protein	C:intracellular part; P:response to stress; P:multicellular organismal aging; P:response to magnetism; F:protein binding	0	IPR001436 (PRINTS); IPR002068 (PFAM); IPR008978 (SUPERFAMILY); G3DSA:2.60.40.790 (GENE3D), PTHR11527 (PANTHER), PTHR11527:SF54 (PANTHER)
g2461.t1	small heat shock protein	C:intracellular part; P:response to stress; F:protein binding; P:response to magnetism	0	IPR002068 (PFAM); IPR008978 (SUPERFAMILY); G3DSA:2.60.40.790 (GENE3D), PTHR11527 (PANTHER), PTHR11527:SF54 (PANTHER)
g2468.t1	s-phase kinase-associated protein 1	F:transferase activity, transferring phosphorus-containing groups; F:binding; P:phosphate-containing compound metabolic process; P:tissue morphogenesis; P:larval development; P:multicellular organismal aging; P:posttranscriptional gene silencing by RNA; P:regulation of growth rate; P:endocytosis; P:genitalia development; P:embryo development; P:ubiquitin-dependent protein catabolic process	0	IPR001232 (PANTHER); IPR011333 (G3DSA:3.30.710.GENE3D); IPR016072 (PFAM); IPR016073 (PFAM); IPR016897 (PIR); PTHR11165:SF46 (PANTHER)
g2475.t1	adenylate cyclase type 1	C:cell part; P:intracellular signal transduction; P:cyclic nucleotide biosynthetic process; F:phosphorus-oxygen lyase activity	0	IPR001054 (G3DSA:3.30.70.GENE3D); PTHR11920 (PANTHER), PTHR11920:SF6 (PANTHER), SignalP-NN(euk) (SIGNALP), tmhmm (TMHMM)
g2482.t1	protein isoform a	F:catalytic activity; P:nucleoside metabolic process		IPR000845 (G3DSA:3.40.50.GENE3D); SSF53167 (SUPERFAMILY)
g2485.t1	protein glb-11	P:oxygen transport; F:oxygen binding; F:heme binding	0	IPR009050 (SUPERFAMILY); IPR012292 (G3DSA:1.10.490.GENE3D)
g2490.t1	eukaryotic translation initiation factor 4h	F:translation factor activity, nucleic acid binding; C:protein complex; P:translational initiation; F:nucleotide binding; C:ribosome;	0	IPR000504 (PFAM); IPR012677 (G3DSA:3.30.70.GENE3D); PTHR23236 (PANTHER), SSF54928 (SUPERFAMILY)
g2491.t1	acyl- -binding domain-containing protein 6	F:fatty-acyl-CoA binding; F:protein binding		IPR000582 (PRINTS); IPR002110 (SMART); IPR002634 (G3DSA:3.30.300.GENE3D); IPR014352 (G3DSA:1.20.80.GENE3D); IPR020683 (G3DSA:1.25.40.GENE3D); PTHR12735 (PANTHER)
g2494.t1	ras suppressor protein 1	P:cell junction organization; C:cytoplasmic part; P:small GTPase mediated signal transduction; F:protein binding	0	IPR001611 (PFAM); IPR003591 (SMART); IPR025875 (PFAM); G3DSA:3.80.10.10 (GENE3D), PTHR23155 (PANTHER), PTHR23155:SF21 (PANTHER), PF13855 (PFAM), SM00364 (SMART), SSF52058 (SUPERFAMILY)
g250.t1	camk mlck protein kinase	F:protein serine/threonine kinase activity; P:acute inflammatory response; P:myofibril assembly; P:biological regulation; P:response to interleukin-1; C:cytoplasm; F:ATP binding; P:protein phosphorylation; F:protein tyrosine kinase activity; P:serine family amino acid metabolic process	EC:2.7.11.0	IPR000719 (PFAM); IPR002290 (SMART); IPR008271 (PROSITE); IPR011009 (SUPERFAMILY); IPR017441 (PROSITE); IPR020635 (SMART); IPR020675 (PANTHER); G3DSA:1.10.510.10 (GENE3D), G3DSA:3.30.200.20 (GENE3D)
g2511.t1	tpa_inf	P:purine ribonucleoside triphosphate catabolic process; F:GTPase activity; F:GTP binding; F:translation elongation factor activity; C:ribosome; P:regulation of translational elongation	EC:3.6.5.3; EC:3.6.1.15	IPR000795 (PRINTS); IPR004160 (PFAM); IPR004161 (PFAM); IPR004539 (TIGRFAMs); IPR009000 (SUPERFAMILY); IPR009001 (SUPERFAMILY); IPR027417 (SUPERFAMILY); G3DSA:2.40.30.10 (GENE3D), G3DSA:3.40.50.300 (GENE3D), PTHR23115 (PANTHER), PTHR23115:SF37 (PANTHER)
g2518.t1	26s protease regulatory subunit 8	F:DNA helicase activity; P:DNA metabolic process; P:larval development; P:multicellular organismal aging; P:mitosis; P:embryo development; F:ATP binding; C:cytoplasm; P:protein catabolic process; C:replication fork	0	IPR003593 (SMART); IPR003959 (PFAM); IPR003960 (PROSITE); IPR005937 (TIGRFAMs); IPR027417 (SUPERFAMILY); G3DSA:1.10.8.60 (GENE3D), G3DSA:3.40.50.300 (GENE3D), PTHR23073 (PANTHER), PTHR23073:SF12 (PANTHER)
g2524.t1	cleavage stimulation factor subunit 3	P:embryo development; P:RNA splicing, via transesterification reactions with bulged adenosine as nucleophile; F:nucleic acid binding; P:mRNA 3'-end processing; C:nuclear lumen; P:transcription from RNA polymerase II promoter	0	IPR003107 (SMART); IPR008847 (PFAM); PTHR19980 (PANTHER)
g2529.t1	---NA---	0		no IPS match
g2538.t1	uridine phosphorylase 2-like	P:nucleoside metabolic process; F:uridine phosphorylase activity; C:cytoplasm; P:nucleotide catabolic process; P:pyrimidine nucleobase metabolic process	EC:2.4.2.0	IPR000845 (G3DSA:3.40.50.GENE3D); IPR010059 (PTHR21234:PANTHER); IPR018017 (PANTHER); SSF53167 (SUPERFAMILY)
g2546.t1	---NA---	0		no IPS match
g2557.t1	carbonyl reductase	P:metabolic process; F:oxidoreductase activity	0	IPR002198 (PRINTS); IPR002347 (PRINTS); IPR016040 (G3DSA:3.40.50.GENE3D); PTHR24322 (PANTHER), PTHR24322:SF58 (PANTHER), SSF51735 (SUPERFAMILY)
g2566.t1	rna-binding protein 8a	C:nucleoplasm; P:gastrulation; P:hermaphrodite germ-line sex determination; P:tissue morphogenesis; P:transcription from RNA polymerase II promoter; P:larval development; P:mRNA processing; P:genitalia development; P:nuclear-transcribed mRNA catabolic process; C:spliceosomal complex; C:protein complex; P:endocytosis; P:RNA splicing, via transesterification reactions with bulged adenosine as nucle…	0	IPR000504 (PFAM); IPR008111 (PRINTS); IPR012677 (G3DSA:3.30.70.GENE3D); PTHR23139 (PANTHER), PTHR23139:SF24 (PANTHER), SSF54928 (SUPERFAMILY)
g2568.t1	cre-cor-1 protein	P:cytoskeleton organization; C:cytoskeleton; F:actin binding	0	IPR001680 (PFAM); IPR015048 (PFAM); IPR015049 (PFAM); IPR015505 (PANTHER); IPR015943 (G3DSA:2.130.10.GENE3D); IPR017986 (PROFILE); SSF101908 (SUPERFAMILY)
g2569.t1	nucleolar protein	F:ribonucleoprotein complex binding; C:nuclear lumen; P:rRNA processing; P:larval development; P:regulation of growth rate; C:ribonucleoprotein complex; F:hydro-lyase activity; F:RNA binding; P:pseudouridine synthesis; F:pseudouridine synthase activity	EC:4.2.1.0	IPR002478 (PFAM); IPR002501 (PFAM); IPR004802 (PANTHER); IPR012960 (PFAM); IPR015947 (G3DSA:2.30.130.GENE3D); IPR020103 (SUPERFAMILY)
g257.t1	protein npr- isoform b	C:integral to membrane; F:neuropeptide Y receptor activity; P:G-protein coupled receptor signaling pathway, coupled to cyclic nucleotide second messenger; P:synaptic transmission	0	IPR000276 (PRINTS); IPR000611 (PRINTS); IPR017452 (PROFILE); G3DSA:1.20.1070.10 (GENE3D), PTHR24235 (PANTHER), PTHR24235:SF3 (PANTHER), tmhmm (TMHMM), SSF81321 (SUPERFAMILY)
g2572.t1	60s ribosomal protein l37-a	P:mitotic spindle organization; F:RNA binding; C:large ribosomal subunit; F:structural constituent of ribosome; P:translation; P:ribosome biogenesis	0	IPR001569 (PRODOM); IPR011331 (G3DSA:2.20.25.GENE3D); IPR011332 (SUPERFAMILY); IPR018267 (PROSITE); PTHR10768:SF0 (PANTHER)
g2573.t1	gtp-binding protein 128up-like	P:embryo development; P:genitalia development; F:iron ion transmembrane transporter activity; C:intrinsic to membrane; P:iron ion transport; P:larval development; F:GTP binding	0	IPR004095 (PFAM); IPR005225 (TIGRFAMs); IPR006073 (PRINTS); IPR006074 (PROSITE); IPR012675 (G3DSA:3.10.20.GENE3D); IPR012676 (SUPERFAMILY); IPR027417 (SUPERFAMILY); G3DSA:3.40.50.300 (GENE3D), PTHR11702 (PANTHER), PTHR11702:SF8 (PANTHER)
g2574.t1	protein isoform a	P:multicellular organismal development	0	SignalP-NN(euk) (SIGNALP), tmhmm (TMHMM)
g2575.t1	protein isoform b	0		SignalP-NN(euk) (SIGNALP), tmhmm (TMHMM)
g258.t1	glutathione s-transferase-like	F:catalytic activity; F:binding	0	IPR004046 (PFAM); IPR010987 (G3DSA:1.20.1050.GENE3D); IPR012336 (G3DSA:3.40.30.GENE3D); IPR017933 (PROFILE); PTHR11571 (PANTHER), PTHR11571:SF17 (PANTHER)
g2580.t1	60s ribosomal protein l35a	P:embryo development; P:regulation of growth rate; P:locomotion; P:larval development; F:structural constituent of ribosome; C:ribosome; P:translation; P:ribosome biogenesis	0	IPR001780 (PRODOM); IPR009000 (SUPERFAMILY); IPR018266 (PROSITE); PTHR10902:SF0 (PANTHER)
g2589.t1	tfiih basal transcription factor complex helicase xpb subunit	P:macromolecule localization; F:protein binding; P:regulation of transcription from RNA polymerase II promoter; P:epidermal cell differentiation; P:response to UV; P:cell cycle arrest; P:purine ribonucleoside triphosphate catabolic process; C:transcription factor complex; P:nucleotide-excision repair; F:protein serine/threonine kinase activity; P:embryo development; P:induction of programmed cell…	EC:2.7.11.0	IPR001161 (PRINTS); IPR001650 (PFAM); IPR006935 (PFAM); IPR014001 (SMART); IPR027417 (SUPERFAMILY); G3DSA:3.40.50.300 (GENE3D), PTHR11274 (PANTHER), PF13625 (PFAM)
g2590.t1	pab-dependent poly -specific ribonuclease subunit 2	F:ubiquitin thiolesterase activity; P:ubiquitin-dependent protein catabolic process; F:exonuclease activity; C:intracellular; F:nucleic acid binding; P:protein deubiquitination		IPR001394 (PROFILE); IPR006055 (SMART); IPR012337 (SUPERFAMILY); IPR013520 (PFAM); G3DSA:3.30.420.10 (GENE3D), PTHR15728 (PANTHER), PTHR15728:SF0 (PANTHER), PF13423 (PFAM)
g2601.t1	nadh dehydrogenase	F:iron-sulfur cluster binding; C:mitochondrial respiratory chain; P:NADH dehydrogenase complex assembly; F:transition metal ion binding; P:larval development; P:cellular component assembly involved in morphogenesis; P:multicellular organismal aging; P:response to chemical stimulus; P:respiratory electron transport chain; P:regulation of growth rate; P:establishment of localization; F:NADH dehydro…	EC:1.6.99.5	IPR001450 (PFAM); IPR010226 (TIGRFAMs); IPR012285 (G3DSA:1.10.1060.GENE3D); IPR017896 (PROFILE); IPR017900 (PROSITE); PTHR10849 (PANTHER), SignalP-NN(euk) (SIGNALP), SSF54862 (SUPERFAMILY)
g261.t1	actin	P:cytoskeleton organization; P:phagocytosis; F:structural molecule activity; F:nucleoside-triphosphatase activity; P:larval development; C:actin cytoskeleton; C:microtubule cytoskeleton; P:genitalia development; P:aggressive behavior; P:maintenance of protein location; P:brain development; P:embryo development; ; P:cell cycle phase; C:nuclear chromatin; P:cellular component assembly involved in m…	EC:3.6.1.15	IPR004000 (PRINTS); IPR004001 (PROSITE); IPR020902 (PROSITE); G3DSA:3.30.420.40 (GENE3D), G3DSA:3.90.640.10 (GENE3D), PTHR11937:SF93 (PANTHER), SSF53067 (SUPERFAMILY)
g2610.t1	grip domain containing protein	0		no IPS match
g2611.t1	golgin subfamily a member 4	C:cytoplasm; C:intracellular membrane-bounded organelle; P:protein targeting to Golgi; F:protein binding	0	IPR000237 (G3DSA:1.10.220.GENE3D); PTHR19327 (PANTHER), SSF81573 (SUPERFAMILY)
g2616.t1	ubiquitin carboxyl-terminal hydrolase 14-like isoform 1	P:regulation of metabolic process; C:cell fraction; C:cytoplasm; F:protein binding; F:ubiquitin thiolesterase activity; P:ubiquitin-dependent protein catabolic process; P:protein deubiquitination	0	IPR000626 (SMART); IPR001394 (PFAM); IPR018200 (PROSITE); G3DSA:3.10.20.90 (GENE3D), PTHR24006 (PANTHER), PTHR24006:SF121 (PANTHER), SSF54001 (SUPERFAMILY), SSF54236 (SUPERFAMILY)
g2644.t1	b-box zinc finger family protein	C:ribonucleoprotein granule; P:regulation of development, heterochronic; F:zinc ion binding; F:protein binding	0	IPR000315 (G3DSA:4.10.45.GENE3D); IPR001258 (PFAM); IPR001841 (SMART); IPR003649 (SMART); IPR011042 (G3DSA:2.120.10.GENE3D); IPR013017 (PROFILE); IPR013083 (G3DSA:3.30.40.GENE3D); IPR017907 (PROSITE); PTHR24103 (PANTHER), SSF101898 (SUPERFAMILY), SSF57845 (SUPERFAMILY), SSF57850 (SUPERFAMILY)
g2668.t1	upf0587 protein c1orf123 homolog	P:biological_process; C:cellular_component; F:molecular_function		IPR008584 (PANTHER); PTHR12857:SF0 (PANTHER), SSF141678 (SUPERFAMILY)
g267.t1	v-type proton atpase catalytic subunit a	F:cation-transporting ATPase activity; C:intracellular membrane-bounded organelle; P:larval development; F:hydrogen ion transmembrane transporter activity; P:protein transport; P:regulation of growth rate; F:adenyl ribonucleotide binding; P:embryo development; P:ATP synthesis coupled proton transport; P:endocytosis; C:proton-transporting V-type ATPase complex; C:cell projection; C:plasma membrane…	0	IPR000793 (PFAM); IPR024034 (G3DSA:1.10.1140.GENE3D); PTHR15184 (PANTHER), PTHR15184:SF7 (PANTHER)
g2674.t1	hypothetical protein Bm1_06440 [Brugia malayi]	0		no IPS match
g2687.t1	protein isoform a	P:embryo development; F:protein tyrosine phosphatase activity; P:protein dephosphorylation; P:tyrosine metabolic process	EC:3.1.3.0	IPR000242 (PRINTS); IPR000387 (PROFILE); IPR000884 (SMART); IPR003595 (SMART); G3DSA:3.90.190.10 (GENE3D), PTHR19134 (PANTHER), PTHR19134:SF26 (PANTHER), SignalP-NN(euk) (SIGNALP), SSF52799 (SUPERFAMILY)
g2688.t1	lec1_liopo ame	F:carbohydrate binding		IPR001304 (PFAM); IPR016186 (G3DSA:3.10.100.GENE3D); IPR016187 (SUPERFAMILY); PTHR22801 (PANTHER), SignalP-NN(euk) (SIGNALP)
g269.t1	v-type proton atpase catalytic subunit a	F:cation-transporting ATPase activity; C:intracellular membrane-bounded organelle; P:larval development; P:response to pH; F:hydrogen ion transmembrane transporter activity; P:protein transport; P:regulation of growth rate; P:response to osmotic stress; P:embryo development; P:ATP synthesis coupled proton transport; P:endocytosis; C:proton-transporting V-type ATPase complex; C:cell projection; C:…	0	IPR000194 (PFAM); IPR004100 (PFAM); IPR005725 (TIGRFAMs); IPR027417 (SUPERFAMILY); G3DSA:3.40.50.300 (GENE3D), PTHR15184 (PANTHER), PTHR15184:SF7 (PANTHER)
g2692.t1	protein lpd- isoform a	P:primary metabolic process; P:regulation of growth rate; P:lipid localization; P:larval development; P:embryo development	0	no IPS match
g2694.t1	protein cyn-3	P:peptidyl-proline modification; P:embryo development; F:peptidyl-prolyl cis-trans isomerase activity; P:protein folding	0	IPR002130 (PRINTS); IPR020892 (PROSITE); IPR024936 (PIR); G3DSA:2.40.100.10 (GENE3D), PTHR11071 (PANTHER)
g2712.t1	regulator of microtubule dynamics protein 1	C:intracellular part; F:protein binding	0	IPR011990 (G3DSA:1.25.40.GENE3D); IPR013026 (PROFILE); IPR019734 (SMART); PTHR16056 (PANTHER), PTHR16056:SF3 (PANTHER), PF13414 (PFAM), SignalP-NN(euk) (SIGNALP), SSF48452 (SUPERFAMILY)
g2720.t1	reticulon family protein	C:endoplasmic reticulum; P:aggressive behavior; F:binding	0	IPR003388 (PANTHER); SignalP-NN(euk) (SIGNALP), tmhmm (TMHMM)
g2726.t1	aspartate aminotransferase	F:catalytic activity; P:biosynthetic process; F:pyridoxal phosphate binding	0	IPR004839 (PFAM); IPR015421 (G3DSA:3.40.640.GENE3D); IPR015422 (G3DSA:3.90.1150.GENE3D); IPR015424 (SUPERFAMILY); PTHR11751 (PANTHER)
g2742.t1	---NA---	0		no IPS match
g2748.t1	---NA---	0		no IPS match
g2757.t1	small subunit ribosomal protein 8	P:translation; C:small ribosomal subunit; P:larval development; P:multicellular organismal aging; P:maturation of SSU-rRNA; P:lipid localization; P:endocytosis; F:structural constituent of ribosome	EC:3.6.5.3	IPR001047 (PANTHER); IPR018283 (PROSITE); IPR022309 (PFAM); PTHR10394:SF1 (PANTHER)
g2761.t1	cre-dpy-17 protein	P:anatomical structure development; P:multicellular organismal development; F:structural constituent of cuticle	0	IPR002486 (PFAM); IPR008160 (PFAM); PTHR24023 (PANTHER), SignalP-NN(euk) (SIGNALP), tmhmm (TMHMM)
g2772.t1	hypothetical protein CAEBREN_04281 [Caenorhabditis brenneri]	P:allantoin catabolic process; F:ureidoglycolate hydrolase activity; P:purine nucleobase metabolic process		IPR007247 (PFAM); IPR011051 (SUPERFAMILY); IPR024060 (G3DSA:2.60.120.GENE3D)
g2778.t1	pyrroline-5-carboxylate reductase	F:pyrroline-5-carboxylate reductase activity; P:proline biosynthetic process; P:oxidation-reduction process; P:arginine metabolic process	0	IPR000304 (PIR); IPR004455 (PFAM); IPR008927 (SUPERFAMILY); IPR016040 (G3DSA:3.40.50.GENE3D); G3DSA:1.10.3730.10 (GENE3D), SSF51735 (SUPERFAMILY)
g2789.t1	kinesin motor domain containing protein	P:anatomical structure morphogenesis; P:system development; P:response to stimulus; P:regulation of cellular process; P:cell migration; F:microtubule motor activity; F:ATP binding; C:microtubule associated complex; P:microtubule-based movement; C:microtubule	0	IPR001752 (G3DSA:3.40.850.GENE3D); IPR027417 (SUPERFAMILY); PTHR24115 (PANTHER), PTHR24115:SF33 (PANTHER)
g2794.t1	rna binding motif protein 4	P:negative regulation of translation; P:positive regulation of cell differentiation; C:nuclear body; P:regulation of translational initiation; P:gene silencing by miRNA; P:regulation of intracellular transport; P:response to stress; P:alternative mRNA splicing, via spliceosome; C:ribonucleoprotein granule; F:mRNA binding; P:MAPK cascade; F:zinc ion binding; F:nucleotide binding	0	IPR000504 (PFAM); IPR001878 (PROFILE); IPR012677 (G3DSA:3.30.70.GENE3D); PTHR24011 (PANTHER), PTHR24011:SF141 (PANTHER), SSF54928 (SUPERFAMILY)
g2795.t1	protein dpy-30 homolog	P:dosage compensation; P:transcription, DNA-dependent; C:chromatin remodeling complex; C:Golgi apparatus part; P:locomotion; P:regulation of growth rate; P:vesicle-mediated transport; F:identical protein binding; P:embryo development; C:methyltransferase complex; P:tail morphogenesis; P:multicellular organism growth; P:histone lysine methylation; P:vulval development	0	IPR007858 (PFAM); PTHR23356 (PANTHER), PTHR23356:SF0 (PANTHER)
g2802.t1	protein phosphatase 1b-like	F:metal ion binding; F:protein serine/threonine phosphatase activity; P:protein dephosphorylation; C:protein serine/threonine phosphatase complex	0	IPR000222 (PROSITE); IPR001932 (G3DSA:3.60.40.GENE3D); IPR015655 (PANTHER); PTHR13832:SF90 (PANTHER)
g2809.t1	thioredoxin domain-containing protein 1	P:multicellular organism growth; F:binding; P:multicellular organismal reproductive behavior; P:anatomical structure morphogenesis; C:intrinsic to membrane; F:isomerase activity; P:cell redox homeostasis	0	IPR012336 (G3DSA:3.40.30.GENE3D); IPR013766 (PFAM); IPR017937 (PROSITE); PTHR18929 (PANTHER), SignalP-NN(euk) (SIGNALP), tmhmm (TMHMM)
g2837.t1	1-phosphatidylinositol- -bisphosphate phosphodiesterase beta-4	P:G-protein coupled receptor signaling pathway; P:pharyngeal pumping; P:copulation; P:male mating behavior; P:regulation of behavior; C:cytoplasmic part; P:regulation of growth rate; P:locomotion; P:embryo development; F:phosphatidylinositol phospholipase C activity; P:intracellular signal transduction; F:calcium ion binding; ; P:phospholipid catabolic process; P:diacylglycerol metabolic process	0	IPR000909 (PFAM); IPR001192 (PRINTS); IPR001711 (PFAM); IPR011992 (G3DSA:1.10.238.GENE3D); IPR015359 (PFAM); IPR017946 (G3DSA:3.20.20.GENE3D); SSF47473 (SUPERFAMILY)
g2839.t1	ribonuclease p protein subunit rpr2	0		no IPS match
g2848.t1	bifunctional atp-dependent dihydroxyacetone kinase fad-amp lyase	F:glycerone kinase activity; P:glycerol metabolic process; P:glycerolipid metabolic process		IPR004006 (PFAM); IPR004007 (PFAM); G3DSA:3.30.1180.20 (GENE3D), G3DSA:3.40.50.10440 (GENE3D), PTHR32101 (PANTHER), PTHR32101:SF0 (PANTHER), SSF82549 (SUPERFAMILY)
g2856.t1	leucine-rich ppr-motif containing	P:cellular process; C:intracellular organelle	0	PTHR24015 (PANTHER)
g2865.t1	mitochondrial dicarboxylate carrier	C:organelle inner membrane; C:intrinsic to membrane; P:transport	0	IPR018108 (PFAM); IPR023395 (G3DSA:1.50.40.GENE3D); PTHR24089 (PANTHER), PTHR24089:SF40 (PANTHER), PS51257 (PROFILE), tmhmm (TMHMM)
g2869.t1	26s proteasome non-atpase regulatory subunit 14	P:proteasomal ubiquitin-dependent protein catabolic process; F:peptidase activity, acting on L-amino acid peptides; C:protein complex; F:endopeptidase regulator activity; P:regulation of ubiquitin-protein ligase activity involved in mitotic cell cycle; F:protein complex binding; P:positive regulation of peptidase activity	0	IPR000555 (PFAM); IPR024969 (PFAM); G3DSA:3.40.140.10 (GENE3D), PTHR10410 (PANTHER), PTHR10410:SF5 (PANTHER), SSF102712 (SUPERFAMILY)
g2871.t1	translationally controlled tumor protein	P:embryo development; F:binding; C:ribonucleoprotein complex; P:larval development; P:translation; P:endocytosis; F:structural molecule activity; P:ribosome biogenesis	EC:3.6.5.3	IPR001790 (PFAM); IPR011057 (SUPERFAMILY); IPR011323 (G3DSA:2.170.150.GENE3D); IPR018103 (PROSITE); IPR018105 (PRINTS); PTHR21141 (PANTHER)
g2889.t1	exportin-1	C:nuclear lumen; P:response to chemical stimulus; F:protein binding; P:tissue morphogenesis; P:transcription from RNA polymerase II promoter; P:larval development; C:nuclear outer membrane-endoplasmic reticulum membrane network; P:protein targeting; P:regulation of catabolic process; P:regulation of growth rate; P:regulation of intracellular protein transport; C:chromosome, centromeric region; P:…	0	IPR001494 (PFAM); IPR011989 (G3DSA:1.25.10.GENE3D); IPR013598 (PFAM); IPR014877 (PFAM); IPR016024 (SUPERFAMILY); PTHR11223 (PANTHER), PTHR11223:SF2 (PANTHER)
g2890.t1	ef hand family protein	F:calcium ion binding		IPR002048 (PROFILE); IPR011992 (G3DSA:1.10.238.GENE3D); IPR018247 (PROSITE); PTHR10891 (PANTHER), SignalP-NN(euk) (SIGNALP), SSF47473 (SUPERFAMILY)
g2895.t1	microtubule-associated protein rp eb family member 3	C:aster; C:microtubule organizing center; C:microtubule; F:microtubule binding; C:tubulin complex	0	IPR001715 (G3DSA:1.10.418.GENE3D); IPR004953 (PFAM); IPR027328 (PANTHER)
g2896.t1	u6 snrna-associated sm-like protein lsm5	P:nuclear-transcribed mRNA catabolic process, exonucleolytic; P:cell proliferation; F:nucleic acid binding; P:meiosis; F:protein dimerization activity; C:intracellular membrane-bounded organelle; C:cytoplasmic part; C:macromolecular complex; P:RNA processing	0	IPR001163 (PFAM); IPR006649 (SMART); IPR010920 (SUPERFAMILY); G3DSA:2.30.30.100 (GENE3D), PTHR20971 (PANTHER)
g2899.t1	large subunit ribosomal protein 2	P:embryo development; P:regulation of growth rate; F:nucleic acid binding; P:larval development; F:structural constituent of ribosome; C:ribosome; P:translation; P:ribosome biogenesis	0	IPR002171 (PIR); IPR008991 (SUPERFAMILY); IPR012340 (G3DSA:2.40.50.GENE3D); IPR014722 (G3DSA:2.30.30.GENE3D); IPR014726 (G3DSA:4.10.950.GENE3D); IPR022666 (PFAM); IPR022669 (PFAM); IPR022671 (PROSITE); PTHR13691:SF4 (PANTHER)
g29.t1	nucleoredoxin-like protein 2	P:metabolic process; F:catalytic activity; F:binding; P:cellular homeostasis	0	IPR012336 (G3DSA:3.40.30.GENE3D); PTHR13871 (PANTHER), PTHR13871:SF4 (PANTHER), PF13905 (PFAM)
g2905.t1	von willebrand factor type a domain containing protein	F:protein binding		IPR002035 (G3DSA:3.40.50.GENE3D); PR00453 (PRINTS), PTHR22992 (PANTHER), PS51257 (PROFILE), SignalP-NN(euk) (SIGNALP), tmhmm (TMHMM), SSF53300 (SUPERFAMILY)
g2906.t1	ras-related protein rab-1a	P:molting cycle, protein-based cuticle; C:intracellular membrane-bounded organelle; P:larval development; P:multicellular organismal aging; P:female gamete generation; F:protein binding; P:endocytosis; P:transcription, DNA-dependent; F:adenyl ribonucleotide binding; P:embryo development; F:GTP binding; P:small GTPase mediated signal transduction; F:GTPase activity; P:GTP catabolic process; P:intr…	0	IPR001806 (PRINTS); IPR002041 (SMART); IPR003578 (SMART); IPR003579 (SMART); IPR005225 (TIGRFAMs); IPR020849 (SMART); IPR024156 (SMART); IPR027417 (SUPERFAMILY); G3DSA:3.40.50.300 (GENE3D), PTHR24073 (PANTHER), PTHR24073:SF212 (PANTHER), PS51419 (PROFILE)
g2913.t1	spectrin beta chain	P:protein-based cuticle development; P:multicellular organismal reproductive behavior; P:larval development; P:cellular component assembly involved in morphogenesis; C:plasma membrane part; P:multicellular organism growth; P:regulation of cell size; P:body morphogenesis; P:epithelial cell differentiation; P:regulation of growth rate; P:positive regulation of growth; P:locomotion; C:intracellular …	0	IPR001452 (PFAM); IPR001589 (PROSITE); IPR001605 (PRINTS); IPR001715 (G3DSA:1.10.418.GENE3D); IPR001849 (PFAM); IPR002017 (PFAM); IPR011993 (G3DSA:2.30.29.GENE3D); IPR018159 (SMART); G3DSA:1.20.58.60 (GENE3D), G3DSA:2.30.30.40 (GENE3D), PTHR11915 (PANTHER), PTHR11915:SF72 (PANTHER), SSF46966 (SUPERFAMILY), SSF50729 (SUPERFAMILY)
g2914.t1	protein phosphatase catalytic beta isoform	C:histone methyltransferase complex; F:cation binding; P:glycogen catabolic process; P:triglyceride metabolic process; C:protein serine/threonine phosphatase complex; F:protein serine/threonine phosphatase activity; C:cytoplasmic part; P:glycogen biosynthetic process; P:protein dephosphorylation	0	IPR004843 (PFAM); IPR006186 (PRINTS); G3DSA:3.60.21.10 (GENE3D), PTHR11668 (PANTHER), PTHR11668:SF75 (PANTHER), SSF56300 (SUPERFAMILY)
g2919.t1	---NA---	0		no IPS match
g2930.t1	coenzyme q6 monooxygenase	F:monooxygenase activity; P:oxidation-reduction process; P:ubiquinone biosynthetic process; F:flavin adenine dinucleotide binding		IPR000689 (TIGRFAMs); IPR002938 (PFAM); IPR003042 (PRINTS); IPR010971 (TIGRFAMs); IPR018168 (PROSITE); G3DSA:3.50.50.60 (GENE3D), PTHR13789 (PANTHER), PTHR13789:SF5 (PANTHER), tmhmm (TMHMM), SSF51905 (SUPERFAMILY)
g2935.t1	elongation factor 1 gamma	F:translation elongation factor activity; C:eukaryotic translation elongation factor 1 complex; C:ribosome; P:regulation of translational elongation	EC:3.6.5.3	IPR001662 (G3DSA:3.30.70.GENE3D); IPR004046 (PFAM); IPR010987 (G3DSA:1.20.1050.GENE3D); IPR012336 (G3DSA:3.40.30.GENE3D); IPR017933 (PROFILE); PTHR11260 (PANTHER)
g2951.t1	mitochondrial isoform 1 precursor	F:transferase activity, transferring nitrogenous groups; F:aminomethyltransferase activity; C:cytoplasm; P:glycine catabolic process; F:protein binding; P:L-serine metabolic process; P:threonine metabolic process	EC:2.1.1.0	IPR006222 (PFAM); IPR006223 (PIR); IPR013977 (PFAM); IPR027266 (G3DSA:3.30.1360.GENE3D); G3DSA:2.40.30.110 (GENE3D), G3DSA:3.30.70.1400 (GENE3D), PTHR13847 (PANTHER), SSF101790 (SUPERFAMILY), SSF103025 (SUPERFAMILY)
g2954.t1	---NA---	0		SignalP-NN(euk) (SIGNALP), tmhmm (TMHMM)
g296.t1	calcineurin-like phosphoesterase	F:hydrolase activity; F:histone-lysine N-methyltransferase activity; P:histone lysine methylation; F:cholesterol binding; P:pathogenesis		G3DSA:3.60.21.10 (GENE3D), SignalP-NN(euk) (SIGNALP), SSF56300 (SUPERFAMILY)
g2965.t1	nicotinate phosphoribosyltransferase-like isoform 1	F:cytoskeletal protein binding; P:response to stress; C:cytoplasmic part; F:nicotinate-nucleotide diphosphorylase (carboxylating) activity; P:NAD biosynthetic process; F:nicotinate phosphoribosyltransferase activity; P:nicotinate nucleotide salvage	EC:2.4.2.0	IPR002638 (SUPERFAMILY); IPR006405 (TIGRFAMs); IPR007229 (PTHR11098:PANTHER); IPR015977 (PFAM); G3DSA:3.20.140.10 (GENE3D), PTHR11098 (PANTHER), SSF54675 (SUPERFAMILY)
g2966.t1	family protein	P:regulation of growth rate; C:cytoplasmic part; F:ubiquinol-cytochrome-c reductase activity; P:electron transport; P:oxidative phosphorylation; P:proton transport;	0	IPR004205 (PRODOM)
g2967.t1	neural wiskott-aldrich syndrome protein	F:actin binding; F:small GTPase regulator activity; P:protein complex assembly; P:actin polymerization or depolymerization; C:actin cytoskeleton		IPR000095 (G3DSA:3.90.810.GENE3D); IPR000697 (PFAM); IPR003124 (PFAM); IPR011026 (SUPERFAMILY); IPR011993 (G3DSA:2.30.29.GENE3D); PTHR12779 (PANTHER), PTHR12779:SF0 (PANTHER), SSF50729 (SUPERFAMILY)
g2982.t1	protein nid- isoform c	F:protein binding; F:calcium ion binding; P:cell-matrix adhesion	0	IPR000152 (PROSITE); IPR000742 (SMART); IPR001881 (SMART); IPR003886 (PFAM); IPR006605 (PFAM); IPR009017 (SUPERFAMILY); IPR013032 (PROSITE); IPR018097 (PROSITE); IPR023413 (G3DSA:2.40.155.GENE3D); IPR024731 (PFAM); G3DSA:2.10.25.10 (GENE3D), PTHR10529 (PANTHER), PTHR10529:SF5 (PANTHER), SignalP-NN(euk) (SIGNALP), SSF57196 (SUPERFAMILY)
g2986.t1	protein aly-1	C:spliceosomal complex; C:nuclear lumen; P:meiosis I; C:chromatin; P:male gamete generation; C:nuclear envelope; P:positive regulation of transcription, DNA-dependent; F:nucleic acid binding; F:nucleotide binding	0	IPR000504 (PFAM); IPR012677 (G3DSA:3.30.70.GENE3D); IPR025715 (PFAM); PTHR19965 (PANTHER), PTHR19965:SF8 (PANTHER), SSF54928 (SUPERFAMILY)
g2995.t1	myosin tail family protein	C:muscle myosin complex; P:multicellular organismal reproductive behavior; P:eating behavior; P:second-messenger-mediated signaling; P:muscle system process; F:motor activity; F:actin binding; P:axonogenesis; P:skeletal myofibril assembly; F:structural molecule activity; F:ATP binding	0	IPR001609 (PRINTS); IPR002928 (PFAM); IPR004009 (PFAM); IPR009053 (SUPERFAMILY); IPR027401 (G3DSA:4.10.270.GENE3D); IPR027417 (SUPERFAMILY); G3DSA:1.20.5.340 (GENE3D), PTHR13140 (PANTHER), PTHR13140:SF106 (PANTHER)
g30.t1	dynein light chain type 1 family protein	C:microtubule associated complex; P:microtubule-based process		IPR001372 (G3DSA:3.30.740.GENE3D)
g3009.t1	---NA---	0		no IPS match
g3027.t1	rrna 2 -o-methyltransferase fibrillarin	P:translation; C:macromolecular complex; C:nuclear lumen; P:larval development; P:one-carbon metabolic process; P:regulation of growth rate; P:embryo development; F:RNA binding; P:rRNA processing; P:tRNA processing; F:methyltransferase activity	EC:3.6.5.3	IPR000692 (PRINTS); IPR020813 (PROSITE); G3DSA:3.30.200.20 (GENE3D), G3DSA:3.40.50.150 (GENE3D), SSF53335 (SUPERFAMILY)
g3030.t1	nuclear rna export factor 1	C:nuclear lumen; C:intracellular non-membrane-bounded organelle; P:multicellular organismal development; C:nuclear envelope; P:mRNA transport; F:protein binding; F:nucleotide binding	0	IPR005637 (PFAM); IPR009060 (SUPERFAMILY); IPR012677 (G3DSA:3.30.70.GENE3D); IPR018222 (PROFILE); G3DSA:1.10.8.10 (GENE3D), G3DSA:3.10.450.50 (GENE3D), G3DSA:3.80.10.10 (GENE3D), PTHR10662 (PANTHER), PTHR10662:SF2 (PANTHER), SSF52058 (SUPERFAMILY), SSF54427 (SUPERFAMILY), SSF54928 (SUPERFAMILY)
g3063.t1	hypothetical protein LOAG_17255 [Loa loa]	0		SignalP-NN(euk) (SIGNALP), tmhmm (TMHMM)
g3065.t1	Protein Y51F10.7 [Caenorhabditis elegans]	0		SignalP-NN(euk) (SIGNALP)
g3069.t1	histidyl-trna synthetase	C:cytoplasm; F:aminoacyl-tRNA ligase activity; P:tRNA aminoacylation for protein translation	EC:3.6.5.3	IPR004154 (G3DSA:3.40.50.GENE3D); IPR004516 (PIR); IPR006195 (PROFILE); G3DSA:3.30.930.10 (GENE3D), PF13393 (PFAM), SSF55681 (SUPERFAMILY)
g3074.t1	calmodulin	P:mitotic cell cycle; F:myosin head/neck binding; P:phagocytosis; C:microtubule organizing center; C:unconventional myosin complex; P:establishment of spindle orientation; P:negative regulation of signal transduction; F:protein N-terminus binding; P:regulation of ion transmembrane transporter activity; P:chromosome organization; ; P:regulation of growth rate; P:cell motility; C:spindle; P:respons…	0	IPR002048 (SMART); IPR011992 (G3DSA:1.10.238.GENE3D); IPR018247 (PROSITE); PTHR23050 (PANTHER), SSF47473 (SUPERFAMILY)
g3077.t1	iron-sulfur cluster assembly enzyme mitochondrial-like	P:larval development; P:embryo development; F:iron ion binding; P:iron-sulfur cluster assembly; F:iron-sulfur cluster binding	0	IPR002871 (PFAM); G3DSA:3.90.1010.10 (GENE3D), PTHR10093 (PANTHER), PTHR10093:SF0 (PANTHER), SignalP-NN(euk) (SIGNALP), SSF82649 (SUPERFAMILY)
g3079.t1	poly -binding-splicing factor half pint	P:multicellular organismal reproductive behavior; P:hermaphrodite germ-line sex determination; P:tissue morphogenesis; P:larval development; P:axonogenesis; P:cell proliferation; P:genitalia development; P:regulation of growth rate; P:spliceosomal complex assembly; C:spliceosomal complex; P:embryo development; P:meiosis; P:endocytosis; P:chemotaxis; P:germ cell development; F:RNA binding; P:cell …	0	IPR000504 (PFAM); IPR003954 (SMART); IPR006532 (TIGRFAMs); IPR012677 (G3DSA:3.30.70.GENE3D); PTHR24011 (PANTHER), PTHR24011:SF51 (PANTHER), PF13893 (PFAM), SSF54928 (SUPERFAMILY)
g3081.t1	dnak protein	C:cell part	0	IPR013126 (PRINTS); G3DSA:1.20.1270.10 (GENE3D), G3DSA:2.60.34.10 (GENE3D), G3DSA:3.30.420.40 (GENE3D), G3DSA:3.90.640.10 (GENE3D), PTHR19375 (PANTHER), PTHR19375:SF7 (PANTHER), SignalP-NN(euk) (SIGNALP), tmhmm (TMHMM), SSF100934 (SUPERFAMILY), SSF53067 (SUPERFAMILY)
g3082.t1	peptidase c13 family protein	P:embryo development; F:cysteine-type endopeptidase activity; P:proteolysis	0	IPR001096 (PRINTS); PTHR12000:SF3 (PANTHER), SignalP-NN(euk) (SIGNALP), tmhmm (TMHMM)
g3088.t1	zinc finger protein	F:zinc ion binding; F:DNA binding; P:DNA recombination; P:DNA integration		IPR007087 (PFAM); IPR011010 (SUPERFAMILY); IPR013087 (G3DSA:3.30.160.GENE3D); IPR013762 (G3DSA:1.10.443.GENE3D); IPR015880 (SMART); PTHR11389 (PANTHER), PF13894 (PFAM), SSF57667 (SUPERFAMILY)
g3089.t1	Unknown [Ascaris suum]	0		no IPS match
g3096.t1	protein arginine n-methyltransferase 8	P:histone methylation; F:protein-arginine N-methyltransferase activity; C:cytoplasm	0	IPR010456 (PFAM); IPR025799 (PANTHER); G3DSA:2.70.160.11 (GENE3D), G3DSA:3.40.50.150 (GENE3D), PTHR11006:SF19 (PANTHER), SSF53335 (SUPERFAMILY)
g3101.t1	glutaredoxin 3	F:electron carrier activity; F:protein disulfide oxidoreductase activity; P:cell redox homeostasis; P:electron transport		IPR002109 (PFAM); IPR004480 (PANTHER); IPR012336 (G3DSA:3.40.30.GENE3D); IPR013766 (PFAM); PTHR10293:SF17 (PANTHER)
g3109.t1	ragulator complex protein lamtor1- partial	P:regulation of receptor recycling; C:lysosome; P:endosome organization; P:lysosome organization; C:late endosome membrane; P:positive regulation of TOR signaling cascade; P:cholesterol homeostasis; P:positive regulation of MAPK cascade; C:membrane raft; P:cellular response to amino acid stimulus		IPR026310 (PANTHER); PTHR13401:SF0 (PANTHER)
g3113.t1	hypothetical protein LOAG_10809 [Loa loa]	F:protein binding; C:intracellular; P:regulation of apoptotic process	0	IPR001315 (PFAM); IPR011029 (G3DSA:1.10.533.GENE3D)
g3116.t1	neuroendocrine convertase 2	C:extracellular region part; P:negative regulation of behavior; P:multicellular organismal aging; C:neuron projection; P:proteolysis; F:serine-type endopeptidase activity	0	IPR000209 (G3DSA:3.40.50.GENE3D); IPR002884 (PFAM); IPR008979 (G3DSA:2.60.120.GENE3D); IPR009020 (SUPERFAMILY); IPR015500 (PRINTS); IPR022398 (PROSITE); IPR023827 (PROSITE); IPR023828 (PROSITE); G3DSA:3.30.70.850 (GENE3D), PTHR10795:SF11 (PANTHER), SignalP-NN(euk) (SIGNALP)
g3137.t1	26s protease regulatory subunit 4	F:nucleoside-triphosphatase activity; F:peptidase activity, acting on L-amino acid peptides; P:cellular response to stress; C:proteasome regulatory particle; P:multicellular organismal aging; P:mitotic spindle organization; C:ribonucleoprotein complex; P:gene expression; F:structural molecule activity; P:embryo development; F:ATP binding; C:cytoplasm; P:protein catabolic process	EC:3.6.1.15	IPR003593 (SMART); IPR003959 (PFAM); IPR003960 (PROSITE); IPR005937 (TIGRFAMs); IPR027417 (SUPERFAMILY); G3DSA:1.10.8.60 (GENE3D), G3DSA:3.40.50.300 (GENE3D), PTHR23073 (PANTHER), PTHR23073:SF9 (PANTHER)
g3139.t1	immunoglobulin i-set domain containing protein	F:protein binding		IPR003598 (SMART); IPR003599 (SMART); IPR007110 (PROFILE); IPR013098 (PFAM); IPR013783 (G3DSA:2.60.40.GENE3D); IPR018159 (SMART); G3DSA:1.20.58.60 (GENE3D), PTHR13817 (PANTHER), SSF46966 (SUPERFAMILY), SSF48726 (SUPERFAMILY)
g3140.t1	cre-ril-1 protein	P:multicellular organismal aging; P:regulation of growth rate; P:larval development; P:embryo development	0	tmhmm (TMHMM)
g3151.t1	---NA---	0		PTHR23241 (PANTHER), PTHR23241:SF22 (PANTHER)
g3155.t1	protein pqn- isoform b	0		IPR010480 (PFAM); G3DSA:3.30.1120.50 (GENE3D), SignalP-NN(euk) (SIGNALP), tmhmm (TMHMM)
g3156.t1	fk506 binding protein 59kda	P:protein folding; F:protein binding		IPR001179 (PFAM); IPR001440 (PFAM); IPR011990 (G3DSA:1.25.40.GENE3D); IPR013026 (PROFILE); IPR019734 (SMART); IPR023114 (G3DSA:1.10.150.GENE3D); IPR023566 (PANTHER); G3DSA:3.10.50.40 (GENE3D), PF13414 (PFAM), SSF48452 (SUPERFAMILY), SSF54534 (SUPERFAMILY)
g3161.t1	28s ribosomal protein mitochondrial	P:larval development; P:embryo development	0	IPR019349 (PFAM); PTHR13490 (PANTHER)
g3164.t1	hypothetical protein CRE_12377 [Caenorhabditis remanei]	P:multicellular organismal aging; P:molting cycle, protein-based cuticle; P:tissue morphogenesis; P:regulation of growth rate; P:larval development	0	SignalP-NN(euk) (SIGNALP)
g3169.t1	histone -like	P:tissue morphogenesis; P:chromosome segregation; P:vulval development; P:posttranscriptional gene silencing by RNA; P:regulation of growth rate; P:genitalia development; P:embryo development; C:nucleosome; F:DNA binding; C:nucleus; P:nucleosome assembly; F:protein heterodimerization activity	0	IPR002119 (PRINTS); IPR007125 (PFAM); IPR009072 (G3DSA:1.10.20.GENE3D); PTHR23430 (PANTHER)
g3189.t1	---NA---	0		tmhmm (TMHMM)
g3203.t1	eukaryotic peptide chain release factor subunit 1	F:translation release factor activity; P:autophagic cell death; P:intracellular protein transport; P:cell surface receptor signaling pathway; C:ribosome; ; P:regulation of translational termination; C:translation release factor complex	EC:3.6.5.3	IPR004403 (PANTHER); IPR005140 (PFAM); IPR005141 (PFAM); IPR005142 (PFAM); IPR024049 (G3DSA:3.30.960.GENE3D); G3DSA:3.30.1330.30 (GENE3D), G3DSA:3.30.420.60 (GENE3D), SSF53137 (SUPERFAMILY), SSF55315 (SUPERFAMILY)
g3205.t1	aldehyde dimeric nadp-preferring	P:developmental process; P:response to nutrient levels; P:cell proliferation; P:response to corticosteroid stimulus; C:cytoplasmic part; F:aldehyde dehydrogenase [NAD(P)+] activity; P:cellular aldehyde metabolic process; P:oxidation-reduction process; P:gluconeogenesis; P:glycolysis; P:histidine metabolic process; P:L-phenylalanine metabolic process; P:tyrosine metabolic process	EC:1.2.1.0	IPR012394 (PIR); IPR015590 (PFAM); IPR016160 (PROSITE); IPR016161 (SUPERFAMILY); IPR016162 (G3DSA:3.40.605.GENE3D); IPR016163 (G3DSA:3.40.309.GENE3D); PTHR11699 (PANTHER)
g321.t1	neuropeptide f receptor	C:integral to membrane; F:neuropeptide Y receptor activity; P:G-protein coupled receptor signaling pathway, coupled to cyclic nucleotide second messenger; P:synaptic transmission	0	IPR000276 (PRINTS); IPR000611 (PRINTS); IPR017452 (PROFILE); G3DSA:1.20.1070.10 (GENE3D), PTHR24235 (PANTHER), PTHR24235:SF0 (PANTHER), tmhmm (TMHMM), SSF81321 (SUPERFAMILY)
g3217.t1	probable d-lactate mitochondrial isoform 2	C:intracellular membrane-bounded organelle; F:flavin adenine dinucleotide binding; F:UDP-N-acetylmuramate dehydrogenase activity; P:oxidation-reduction process; P:amino sugar metabolic process	0	IPR004113 (PFAM); IPR006094 (PFAM); IPR016164 (SUPERFAMILY); IPR016166 (PROFILE); IPR016167 (G3DSA:3.30.43.GENE3D); IPR016169 (G3DSA:3.30.465.GENE3D); PTHR11748 (PANTHER), PTHR11748:SF6 (PANTHER)
g3224.t1	signal recognition particle receptor alpha subunit	F:GTP binding; P:SRP-dependent cotranslational protein targeting to membrane; F:GTPase activity; F:signal recognition particle binding; C:signal recognition particle receptor complex; P:GTP catabolic process; C:signal recognition particle, endoplasmic reticulum targeting	0	IPR000897 (PFAM); IPR003593 (SMART); IPR007222 (PFAM); IPR011012 (SUPERFAMILY); IPR013822 (PFAM); IPR027417 (SUPERFAMILY); G3DSA:1.20.120.140 (GENE3D), G3DSA:3.40.50.300 (GENE3D), PTHR11564 (PANTHER), PTHR11564:SF8 (PANTHER)
g3226.t1	intraflagellar transport protein 52 homolog	P:multicellular organismal development	0	IPR019196 (PFAM); PTHR12969 (PANTHER), PTHR12969:SF4 (PANTHER)
g324.t1	arginine kinase	C:intrinsic to membrane; P:phosphate-containing compound metabolic process; F:phosphotransferase activity, nitrogenous group as acceptor; F:adenyl ribonucleotide binding; F:kinase activity	EC:2.7.3.0	IPR000749 (PANTHER); IPR014746 (G3DSA:3.30.590.GENE3D); IPR022413 (G3DSA:1.10.135.GENE3D); IPR022414 (PFAM); PTHR11547:SF13 (PANTHER), SignalP-NN(euk) (SIGNALP), tmhmm (TMHMM), SSF55931 (SUPERFAMILY)
g3244.t1	xap5 protein	P:multicellular organismal aging; F:binding; P:larval development; P:embryo development; C:nucleus	0	IPR007005 (PANTHER)
g3255.t1	---NA---	0		no IPS match
g3256.t1	uridine 5 -monophosphate synthase	F:binding; F:transferase activity, transferring pentosyl groups; P:regulation of growth rate; P:vacuole organization; C:intracellular part; F:orotidine-5'-phosphate decarboxylase activity; P:'de novo' pyrimidine nucleobase biosynthetic process; P:'de novo' UMP biosynthetic process	EC:2.4.2.0; EC:4.1.1.0	IPR000836 (PFAM); IPR001754 (PFAM); IPR004467 (TIGRFAMs); IPR011060 (SUPERFAMILY); IPR013785 (G3DSA:3.20.20.GENE3D); IPR014732 (TIGRFAMs); G3DSA:3.40.50.2020 (GENE3D), PTHR32557 (PANTHER), PTHR32557:SF0 (PANTHER), SSF53271 (SUPERFAMILY)
g3259.t1	cre-pph-1 protein	F:phosphatase activity; P:anatomical structure formation involved in morphogenesis	EC:3.1.3.0	IPR004843 (PFAM); IPR006186 (PRINTS); G3DSA:3.60.21.10 (GENE3D), PTHR11668 (PANTHER), PTHR11668:SF74 (PANTHER), SSF56300 (SUPERFAMILY)
g328.t1	multidrug resistance-associated protein 1	P:response to inorganic substance; C:integral to membrane; P:nematode larval development; F:transporter activity; F:nucleic acid binding; F:ATP binding; P:transmembrane transport; F:ATPase activity	EC:3.6.1.15	IPR000504 (PFAM); IPR001140 (PFAM); IPR003439 (PFAM); IPR003593 (SMART); IPR011527 (SUPERFAMILY); IPR012677 (G3DSA:3.30.70.GENE3D); IPR017871 (PROSITE); IPR017940 (PROFILE); IPR027417 (SUPERFAMILY); G3DSA:1.20.1560.10 (GENE3D), G3DSA:3.40.50.300 (GENE3D), PTHR24223 (PANTHER), PTHR24223:SF77 (PANTHER), PF14259 (PFAM), tmhmm (TMHMM), SSF54928 (SUPERFAMILY)
g3290.t1	beta-tubulin isotype 2	P:microtubule-based process; F:GTP binding; C:microtubule; F:structural constituent of cytoskeleton; P:protein polymerization; F:GTPase activity; P:GTP catabolic process	EC:3.6.1.15	IPR000217 (PRINTS); IPR002453 (PRINTS); IPR003008 (G3DSA:3.40.50.GENE3D); IPR008280 (SUPERFAMILY); IPR013838 (PROSITE); IPR017975 (PROSITE); IPR018316 (G3DSA:3.30.1330.GENE3D); IPR023123 (G3DSA:1.10.287.GENE3D)
g3295.t1	aldehyde dehydrogenase	F:oxidoreductase activity, acting on the aldehyde or oxo group of donors, NAD or NADP as acceptor; P:response to organic substance; P:monocarboxylic acid metabolic process; C:mitochondrial part; P:oxidation-reduction process	EC:1.2.1.0	IPR015590 (PFAM); IPR016160 (PROSITE); IPR016161 (SUPERFAMILY); IPR016162 (G3DSA:3.40.605.GENE3D); IPR016163 (G3DSA:3.40.309.GENE3D); PTHR11699 (PANTHER), PTHR11699:SF46 (PANTHER)
g3296.t1	aldehyde dehydrogenase 2 family	P:primary metabolic process; P:response to steroid hormone stimulus; F:oxidoreductase activity, acting on the aldehyde or oxo group of donors, NAD or NADP as acceptor; P:neurotransmitter metabolic process; P:ethanol metabolic process; P:lipid localization; C:mitochondrial part; P:oxidation-reduction process	EC:1.2.1.0	IPR015590 (PFAM); IPR016160 (PROSITE); IPR016161 (SUPERFAMILY); IPR016162 (G3DSA:3.40.605.GENE3D); IPR016163 (G3DSA:3.40.309.GENE3D); PTHR11699 (PANTHER), PTHR11699:SF46 (PANTHER)
g3298.t1	---NA---	0		no IPS match
g3306.t1	asparagine-linked glycosylation alpha- -mannosyltransferase homolog	F:transferase activity, transferring glycosyl groups; P:protein N-linked glycosylation; P:GPI anchor biosynthetic process; C:intrinsic to endoplasmic reticulum membrane	0	IPR005599 (PANTHER); PTHR22760:SF0 (PANTHER), tmhmm (TMHMM)
g3316.t1	heat shock protein 70	P:embryo development; P:multicellular organismal aging; P:response to stress; C:intracellular membrane-bounded organelle; C:cytoplasmic part; P:endosomal transport; P:cellular component morphogenesis; P:larval development; F:adenyl ribonucleotide binding; P:endocytosis	0	IPR013126 (PRINTS); IPR018181 (PROSITE); G3DSA:1.20.1270.10 (GENE3D), G3DSA:2.60.34.10 (GENE3D), G3DSA:3.30.30.30 (GENE3D), G3DSA:3.30.420.40 (GENE3D), G3DSA:3.90.640.10 (GENE3D), PTHR19375 (PANTHER), SSF100920 (SUPERFAMILY), SSF100934 (SUPERFAMILY), SSF53067 (SUPERFAMILY)
g332.t1	protein vha-3	P:programmed cell death; C:intrinsic to membrane; F:hydrogen ion transmembrane transporter activity; P:molting cycle, protein-based cuticle; C:proton-transporting two-sector ATPase complex, proton-transporting domain; C:vacuolar proton-transporting V-type ATPase complex; P:larval development; P:regulation of growth rate; P:endocytosis; P:genitalia development; P:embryo development; P:ATP hydrolys…	0	IPR000245 (PRINTS); IPR002379 (PFAM); IPR011555 (TIGRFAMs); G3DSA:1.20.120.610 (GENE3D), PTHR10263 (PANTHER), tmhmm (TMHMM)
g3325.t1	electron transfer flavoprotein-ubiquinone mitochondrial	F:quinone binding; F:iron-sulfur cluster binding; P:generation of precursor metabolites and energy; C:intrinsic to mitochondrial inner membrane; P:fatty acid beta-oxidation; P:response to stress; F:electron-transferring-flavoprotein dehydrogenase activity	EC:1.5.5.0	IPR007859 (PFAM); IPR017896 (PROFILE); IPR023753 (PFAM); PR00411 (PRINTS), G3DSA:3.50.50.60 (GENE3D), PTHR10617 (PANTHER), PTHR10617:SF1 (PANTHER), SignalP-NN(euk) (SIGNALP), SSF51905 (SUPERFAMILY), SSF54373 (SUPERFAMILY), SSF54862 (SUPERFAMILY)
g3329.t1	---NA---	0		no IPS match
g333.t1	protein vha-3	P:programmed cell death; C:intrinsic to membrane; F:hydrogen ion transmembrane transporter activity; P:molting cycle, protein-based cuticle; C:proton-transporting two-sector ATPase complex, proton-transporting domain; C:vacuolar proton-transporting V-type ATPase complex; P:larval development; P:regulation of growth rate; P:endocytosis; P:genitalia development; P:embryo development; P:ATP hydrolys…	0	IPR000245 (PRINTS); IPR002379 (PFAM); IPR011555 (TIGRFAMs); G3DSA:1.20.120.610 (GENE3D), PTHR10263 (PANTHER), tmhmm (TMHMM)
g334.t1	ankyrin repeat and sterile alpha motif domain-containing protein 1b	F:protein binding		IPR001660 (SMART); IPR002110 (SMART); IPR006020 (PFAM); IPR011993 (G3DSA:2.30.29.GENE3D); IPR013761 (G3DSA:1.10.150.GENE3D); IPR020683 (G3DSA:1.25.40.GENE3D); IPR021129 (PFAM); PTHR24159 (PANTHER), PTHR24159:SF3 (PANTHER), SSF50729 (SUPERFAMILY)
g3346.t1	protein ttr-15	C:extracellular space		IPR001534 (PANTHER); SignalP-NN(euk) (SIGNALP), tmhmm (TMHMM)
g3368.t1	protein acs-14	F:catalytic activity; P:metabolic process		IPR000873 (PFAM); IPR025110 (PFAM); G3DSA:2.30.38.10 (GENE3D), G3DSA:3.30.300.30 (GENE3D), G3DSA:3.40.50.980 (GENE3D), PTHR24096 (PANTHER), PTHR24096:SF16 (PANTHER), SSF56801 (SUPERFAMILY)
g3390.t1	aldo keto reductase family protein	P:eating behavior; F:oxidoreductase activity; P:oxidation-reduction process	0	IPR001395 (PANTHER); IPR018170 (PROSITE); IPR020471 (PRINTS); IPR023210 (G3DSA:3.20.20.GENE3D); PTHR11732:SF34 (PANTHER), SignalP-NN(euk) (SIGNALP)
g3393.t1	protein pgp-9	F:ATP binding; C:integral to membrane; P:transmembrane transport; F:ATPase activity		IPR001140 (PFAM); IPR003439 (PFAM); IPR003593 (SMART); IPR011527 (SUPERFAMILY); IPR017871 (PROSITE); IPR017940 (PROFILE); IPR027417 (SUPERFAMILY); G3DSA:1.20.1560.10 (GENE3D), G3DSA:3.40.50.300 (GENE3D), PTHR24221 (PANTHER), tmhmm (TMHMM)
g3407.t1	endonuclease exonuclease phosphatase family	F:exonuclease activity; F:endonuclease activity; F:calcium ion binding; C:membrane		IPR005135 (G3DSA:3.60.10.GENE3D)
g3414.t1	ef hand family protein	F:calcium ion binding		IPR002048 (PROFILE); IPR011992 (G3DSA:1.10.238.GENE3D); IPR018247 (PROSITE); PTHR23104 (PANTHER), PTHR23104:SF0 (PANTHER), PS51257 (PROFILE), SignalP-NN(euk) (SIGNALP), SSF47473 (SUPERFAMILY)
g3429.t1	josephin family protein	F:omega peptidase activity		IPR006155 (PRINTS); PTHR14159 (PANTHER), PTHR14159:SF0 (PANTHER)
g3432.t1	ataxin 3	P:cellular macromolecule metabolic process; P:nucleic acid metabolic process; C:nuclear part; F:omega peptidase activity	0	IPR003903 (PFAM); IPR006155 (PRINTS); PTHR14159 (PANTHER), PTHR14159:SF0 (PANTHER)
g347.t1	iron-responsive element-binding protein 1	F:iron-sulfur cluster binding; C:cytoplasmic part; F:hydro-lyase activity; P:cellular metal ion homeostasis; P:metabolic process	EC:4.2.1.0	IPR000573 (PFAM); IPR001030 (PRINTS); IPR006249 (TIGRFAMs); IPR015928 (G3DSA:3.20.19.GENE3D); IPR015931 (G3DSA:3.30.499.GENE3D); IPR015932 (G3DSA:3.40.1060.GENE3D); IPR015934 (PTHR11670:PANTHER); IPR015937 (PANTHER); IPR018136 (PROSITE)
g3485.t1	gmp reductase 1	P:larval development; F:cation binding; P:embryo development; P:oxidation-reduction process; F:GMP reductase activity; P:nucleotide metabolic process; P:purine nucleobase metabolic process	EC:1.6.6.0	IPR001093 (PFAM); IPR005993 (PIR); IPR013785 (G3DSA:3.20.20.GENE3D); IPR015875 (PROSITE); PTHR11911 (PANTHER), PTHR11911:SF7 (PANTHER), SSF51412 (SUPERFAMILY)
g3487.t1	zinc finger protein	P:nuclear-transcribed mRNA catabolic process, deadenylation-dependent decay; F:RNA binding; C:nucleosome; F:DNA binding; C:nucleus; P:nucleosome assembly; F:zinc ion binding; F:protein heterodimerization activity	0	IPR000558 (SMART); IPR000571 (G3DSA:4.10.1000.GENE3D); IPR009072 (G3DSA:1.10.20.GENE3D); PTHR12547 (PANTHER), SSF90229 (SUPERFAMILY)
g351.t1	---NA---	0		no IPS match
g3512.t1	nuclear pore complex protein nup54	P:protein transport; P:cell division; P:organelle organization; P:hexose transport; P:regulation of cellular process; P:intracellular transport; F:binding; P:developmental process; P:multicellular organismal process; C:nuclear pore	0	IPR024864 (PANTHER); IPR025574 (PFAM); IPR025712 (PFAM); PTHR13000:SF0 (PANTHER)
g352.t1	aconitate mitochondrial-like	C:intracellular membrane-bounded organelle; F:iron-sulfur cluster binding; F:transition metal ion binding; P:larval development; P:multicellular organismal aging; F:transferase activity, transferring acyl groups; P:tricarboxylic acid metabolic process; P:posttranscriptional gene silencing by RNA; P:genitalia development; P:embryo development; F:aconitate hydratase activity; P:reductive tricarboxy…	EC:4.2.1.0	IPR000573 (PFAM); IPR001030 (PRINTS); IPR006248 (PTHR11670:PANTHER); IPR015928 (G3DSA:3.20.19.GENE3D); IPR015931 (G3DSA:3.30.499.GENE3D); IPR015932 (G3DSA:3.40.1060.GENE3D); IPR015937 (PANTHER); IPR018136 (PROSITE)
g3528.t1	kat8 regulatory nsl complex subunit 3	P:biological_process; C:cellular_component		IPR026555 (PANTHER)
g3560.t1	calmodulin-like protein	P:embryo development; F:calcium ion binding	0	IPR002048 (SMART); IPR011992 (G3DSA:1.10.238.GENE3D); IPR018247 (PROSITE); PTHR23050 (PANTHER), SSF47473 (SUPERFAMILY)
g3564.t1	protein alh- isoform c	C:cell part; F:aldehyde dehydrogenase [NAD(P)+] activity; P:cellular aldehyde metabolic process; P:oxidation-reduction process; P:gluconeogenesis; P:glycolysis; P:histidine metabolic process; P:L-phenylalanine metabolic process; P:tyrosine metabolic process	0	IPR012394 (PIR); IPR015590 (PFAM); IPR016161 (SUPERFAMILY); IPR016162 (G3DSA:3.40.605.GENE3D); IPR016163 (G3DSA:3.40.309.GENE3D); PTHR11699 (PANTHER)
g3565.t1	aldehyde dimeric nadp-preferring	P:developmental process; P:response to nutrient levels; P:cell proliferation; P:response to corticosteroid stimulus; C:cytoplasmic part; F:aldehyde dehydrogenase [NAD(P)+] activity; P:cellular aldehyde metabolic process; P:oxidation-reduction process; P:gluconeogenesis; P:glycolysis; P:histidine metabolic process; P:L-phenylalanine metabolic process; P:tyrosine metabolic process	EC:1.2.1.0	IPR012394 (PIR); IPR015590 (PFAM); IPR016161 (SUPERFAMILY); IPR016162 (G3DSA:3.40.605.GENE3D); IPR016163 (G3DSA:3.40.309.GENE3D); PTHR11699 (PANTHER)
g3567.t1	aldehyde dehydrogenase	C:cell part; F:aldehyde dehydrogenase [NAD(P)+] activity; P:cellular aldehyde metabolic process; P:oxidation-reduction process; P:gluconeogenesis; P:glycolysis; P:histidine metabolic process; P:L-phenylalanine metabolic process; P:tyrosine metabolic process	0	IPR012394 (PIR); IPR015590 (PFAM); IPR016161 (SUPERFAMILY); IPR016162 (G3DSA:3.40.605.GENE3D); IPR016163 (G3DSA:3.40.309.GENE3D); PTHR11699 (PANTHER)
g3574.t1	serine threonine-protein kinase nek7	P:regulation of growth rate; P:genitalia development; P:tissue morphogenesis; F:ATP binding; P:protein phosphorylation; F:protein serine/threonine kinase activity; F:protein tyrosine kinase activity; P:serine family amino acid metabolic process	0	IPR000719 (PFAM); IPR002290 (SMART); IPR008271 (PROSITE); IPR011009 (SUPERFAMILY); IPR011935 (PFAM); IPR017441 (PROSITE); IPR020635 (SMART); G3DSA:1.10.510.10 (GENE3D), G3DSA:3.30.200.20 (GENE3D), PTHR24362 (PANTHER)
g3591.t1	-alpha-glucan-branching enzyme	P:embryo development; P:regulation of growth rate; F:hydrolase activity, acting on glycosyl bonds; P:anatomical structure morphogenesis; F:protein binding; P:cellular protein metabolic process; F:cation binding; P:glycogen biosynthetic process	0	IPR004193 (PFAM); IPR006047 (PFAM); IPR006048 (PFAM); IPR006407 (PIR); IPR006589 (SMART); IPR013780 (G3DSA:2.60.40.GENE3D); IPR013781 (G3DSA:3.20.20.GENE3D); IPR013783 (G3DSA:2.60.40.GENE3D); IPR014756 (SUPERFAMILY); IPR015902 (PANTHER); IPR017853 (SUPERFAMILY); PTHR10357:SF27 (PANTHER), SSF51011 (SUPERFAMILY)
g3593.t1	uncharacterized protein loc100202260 isoform 2	0		no IPS match
g3594.t1	3-oxoacid transferase 1	P:regulation of biological quality; P:lipid metabolic process; F:CoA-transferase activity; P:response to nutrient levels; F:identical protein binding; P:organ development; C:mitochondrial part; P:response to organic substance; P:ketone body catabolic process	0	IPR004163 (PROSITE); IPR004164 (PROSITE); IPR004165 (PANTHER); IPR012791 (TIGRFAMs); IPR012792 (TIGRFAMs); IPR014388 (PIR); G3DSA:3.40.1080.10 (GENE3D), G3DSA:3.40.810.20 (GENE3D), PTHR13707:SF1 (PANTHER), SignalP-NN(euk) (SIGNALP), SSF100950 (SUPERFAMILY)
g3599.t1	excitatory amino acid transporter	F:acidic amino acid transmembrane transporter activity; C:intrinsic to membrane; P:organic anion transport; P:dicarboxylic acid transport; F:sodium:dicarboxylate symporter activity; P:acidic amino acid transport; P:cation transport	0	IPR001991 (PRINTS); IPR018107 (PROSITE); G3DSA:1.10.3860.10 (GENE3D), PTHR11958:SF23 (PANTHER), SignalP-NN(euk) (SIGNALP), tmhmm (TMHMM), SSF118215 (SUPERFAMILY)
g3600.t1	excitatory amino acid transporter	C:synaptic membrane; P:growth; F:sodium:amino acid symporter activity; C:insoluble fraction; P:forebrain development; C:neuron projection membrane; P:behavior; P:L-glutamate transport; P:cell communication; P:amino acid import; C:intrinsic to membrane; C:neuron spine; F:L-glutamate transmembrane transporter activity; P:response to acid; P:positive regulation of glucose transport; P:response to st…	0	IPR001991 (PRINTS); IPR018107 (PROSITE); G3DSA:1.10.3860.10 (GENE3D), PTHR11958:SF23 (PANTHER), SignalP-NN(euk) (SIGNALP), tmhmm (TMHMM), SSF118215 (SUPERFAMILY)
g3601.t1	protein isoform d	C:intrinsic to membrane; P:transport; F:hydrolase activity	0	IPR001279 (G3DSA:3.60.15.GENE3D); PTHR23200 (PANTHER), PTHR23200:SF12 (PANTHER), PF13520 (PFAM), SignalP-NN(euk) (SIGNALP), tmhmm (TMHMM), SSF56281 (SUPERFAMILY)
g3606.t1	pqq enzyme repeat family protein	P:endocytosis; C:ER membrane protein complex	0	IPR011047 (SUPERFAMILY); IPR011678 (PFAM); IPR026895 (PANTHER); IPR027295 (G3DSA:2.140.10.GENE3D); PTHR21573:SF0 (PANTHER), PF13360 (PFAM), SignalP-NN(euk) (SIGNALP), tmhmm (TMHMM)
g3616.t1	protein phb-2	C:cell part; C:membrane	0	IPR000163 (PRINTS); IPR001107 (PFAM); tmhmm (TMHMM), SSF117892 (SUPERFAMILY)
g3629.t1	---NA---	0		SignalP-NN(euk) (SIGNALP), tmhmm (TMHMM)
g363.t1	myosin heavy chain	F:protein binding; F:motor activity; F:ATP binding; C:myosin complex	0	IPR000048 (PROFILE); IPR001609 (PRINTS); IPR002928 (PFAM); IPR004009 (PFAM); IPR027401 (G3DSA:4.10.270.GENE3D); IPR027417 (SUPERFAMILY); G3DSA:1.20.5.340 (GENE3D), PTHR13140 (PANTHER), PTHR13140:SF23 (PANTHER)
g3638.t1	laminin subunit beta-1	C:membrane; F:catalytic activity; F:protein binding	0	IPR000742 (SMART); IPR002049 (PFAM); IPR008211 (PFAM); IPR013015 (PROFILE); IPR013032 (PROSITE); PR00011 (PRINTS), G3DSA:2.10.25.10 (GENE3D), PTHR10574 (PANTHER), PTHR10574:SF36 (PANTHER), SignalP-NN(euk) (SIGNALP), SSF57196 (SUPERFAMILY)
g3644.t1	protein aagr-2	F:catalytic activity; P:carbohydrate metabolic process; F:carbohydrate binding	0	IPR000322 (PANTHER); IPR011013 (SUPERFAMILY); IPR017853 (SUPERFAMILY); PTHR22762:SF10 (PANTHER), SignalP-NN(euk) (SIGNALP), SSF51011 (SUPERFAMILY)
g3664.t1	gtp-binding protein	P:anatomical structure morphogenesis; P:positive regulation of kinase activity; C:microtubule organizing center; P:actin filament-based process; C:anchoring junction; C:cell fraction; P:protein-based cuticle development; P:genitalia development; C:intrinsic to membrane; P:maintenance of location; P:establishment of mitotic spindle localization; P:embryo development; P:endocytosis; C:endosome; P:c…	EC:3.6.1.15	IPR001806 (PRINTS); IPR003578 (SMART); IPR003579 (SMART); IPR005225 (TIGRFAMs); IPR020849 (SMART); IPR027417 (SUPERFAMILY); G3DSA:3.40.50.300 (GENE3D), PTHR24072 (PANTHER), PTHR24072:SF1 (PANTHER)
g3667.t1	cuticlin 1	P:anatomical structure morphogenesis; C:proteinaceous extracellular matrix	0	IPR001507 (PFAM); PTHR22907 (PANTHER), PTHR22907:SF0 (PANTHER)
g3668.t1	lipoma-preferred partner	C:intracellular membrane-bounded organelle; C:cytoskeleton; C:A band; F:enzyme binding; C:cell-substrate adherens junction; F:zinc ion binding	0	IPR001781 (G3DSA:2.10.110.GENE3D); PTHR24207 (PANTHER), PTHR24207:SF2 (PANTHER), SSF57716 (SUPERFAMILY)
g3671.t1	leucine rich repeat family protein	F:nucleic acid binding; F:nucleotide binding		IPR000504 (SMART); IPR006553 (SMART); IPR012677 (G3DSA:3.30.70.GENE3D); G3DSA:3.80.10.10 (GENE3D), PTHR23125 (PANTHER), PTHR23125:SF162 (PANTHER), PF14259 (PFAM), SSF52047 (SUPERFAMILY), SSF54928 (SUPERFAMILY)
g3690.t1	db module family protein	0		IPR002602 (PFAM); PTHR12974 (PANTHER), PTHR12974:SF3 (PANTHER), SignalP-NN(euk) (SIGNALP)
g3696.t1	cre-unc-104 protein	C:neuron projection; P:excretion; P:regulation of muscle contraction; P:regulation of cell growth; P:larval development; F:phosphatidylinositol binding; P:regulation of growth rate; P:exocytosis; P:behavior; F:microtubule motor activity; P:purine ribonucleoside triphosphate catabolic process; F:tubulin binding; P:axon cargo transport; P:regulation of synaptic growth at neuromuscular junction; P:m…	0	IPR000253 (G3DSA:2.60.200.GENE3D); IPR001752 (PRINTS); IPR008984 (SUPERFAMILY); IPR019821 (PROSITE); IPR027417 (SUPERFAMILY); PTHR24115 (PANTHER), PTHR24115:SF128 (PANTHER)
g37.t1	isovaleryl coenzyme a dehydrogenase	F:acyl-CoA dehydrogenase activity; P:oxidation-reduction process; F:flavin adenine dinucleotide binding; P:electron transport	EC:1.3.99.3	IPR006089 (PROSITE); IPR006090 (PFAM); IPR006091 (G3DSA:2.40.110.GENE3D); IPR006092 (PFAM); IPR009075 (SUPERFAMILY); IPR009100 (SUPERFAMILY); IPR013786 (G3DSA:1.10.540.GENE3D); G3DSA:1.20.140.10 (GENE3D), PTHR10909 (PANTHER), PTHR10909:SF103 (PANTHER)
g3709.t1	3-hydroxybutyryl- dehydrogenase	F:3-hydroxyacyl-CoA dehydrogenase activity; P:oxidation-reduction process; P:isoleucine catabolic process; P:leucine catabolic process; P:lysine catabolic process; P:tryptophan metabolic process; P:valine catabolic process; P:fatty acid biosynthetic process; P:benzoate metabolic process		IPR006176 (PFAM); IPR016040 (G3DSA:3.40.50.GENE3D); PTHR23309 (PANTHER), SSF51735 (SUPERFAMILY)
g371.t1	protein gar- isoform a	F:G-protein coupled amine receptor activity; P:synaptic transmission; C:synaptic membrane; C:integral to membrane; P:G-protein coupled receptor signaling pathway, coupled to cyclic nucleotide second messenger	0	IPR000276 (PRINTS); IPR017452 (PROFILE); G3DSA:1.20.1070.10 (GENE3D), PTHR24249 (PANTHER), PTHR24249:SF52 (PANTHER), SignalP-NN(euk) (SIGNALP), tmhmm (TMHMM), SSF81321 (SUPERFAMILY)
g3715.t1	atypical protein kinase c	P:membrane budding; C:apical junction complex; F:protein serine/threonine kinase activity; P:response to insulin stimulus; P:gastrulation; C:macromolecular complex; P:mesoderm development; F:lipid binding; P:development of primary sexual characteristics; P:tube development; P:positive regulation of glucose transport; P:establishment of localization in cell; P:eye photoreceptor cell differentiatio…	EC:2.7.11.0	IPR000270 (PFAM); IPR000719 (PFAM); IPR000961 (SMART); IPR002219 (PFAM); IPR002290 (SMART); IPR008271 (PROSITE); IPR011009 (SUPERFAMILY); IPR012233 (PIR); IPR017441 (PROSITE); IPR017892 (PFAM); IPR020454 (PRINTS); IPR020635 (SMART); G3DSA:1.10.510.10 (GENE3D), G3DSA:3.10.20.240 (GENE3D), G3DSA:3.30.200.20 (GENE3D), G3DSA:3.30.60.20 (GENE3D), PTHR24357 (PANTHER), PTHR24357:SF58 (PANTHER), SSF54277…
g3716.t1	ski oncogene	C:nucleus; F:nucleotide binding; F:SMAD binding		IPR003380 (G3DSA:3.10.260.GENE3D); IPR009061 (SUPERFAMILY); IPR010919 (G3DSA:3.10.390.GENE3D); IPR014890 (PFAM); IPR023216 (PANTHER); PTHR10005:SF9 (PANTHER)
g3719.t1	phenylalanyl-trna synthetase beta chain	F:phenylalanine-tRNA ligase activity; F:ATP binding; P:phenylalanyl-tRNA aminoacylation; F:RNA binding; F:magnesium ion binding; P:tryptophan biosynthetic process; P:tyrosine biosynthetic process; P:L-phenylalanine biosynthetic process; C:phenylalanine-tRNA ligase complex	EC:3.6.5.3	IPR004531 (TIGRFAMs); IPR005146 (PFAM); IPR005147 (G3DSA:3.30.56.GENE3D); IPR009061 (SUPERFAMILY); G3DSA:3.30.930.10 (GENE3D), PTHR10947 (PANTHER), SSF55681 (SUPERFAMILY)
g3722.t1	---NA---	0		no IPS match
g3724.t1	oxidoreductase htatip2	P:cellular amino acid metabolic process; F:binding; C:cytoplasm; F:oxidoreductase activity, acting on the aldehyde or oxo group of donors, NAD or NADP as acceptor; F:NAD binding; F:3-beta-hydroxy-delta5-steroid dehydrogenase activity; P:cellular metabolic process; F:catalytic activity; P:steroid biosynthetic process; F:coenzyme binding		IPR016040 (G3DSA:3.40.50.GENE3D); PTHR14097 (PANTHER), PF13460 (PFAM), SignalP-NN(euk) (SIGNALP), SSF51735 (SUPERFAMILY)
g3726.t1	solute carrier family 22 member 15	P:lipid localization; C:integral to membrane; F:transmembrane transporter activity; P:transmembrane transport	0	IPR005828 (PFAM); IPR005829 (PROSITE); IPR016196 (SUPERFAMILY); IPR020846 (PROFILE); G3DSA:1.20.1250.20 (GENE3D), PTHR24064 (PANTHER), PTHR24064:SF72 (PANTHER), tmhmm (TMHMM)
g3738.t1	phytanoyl- peroxisomal-like	F:oxidoreductase activity, acting on single donors with incorporation of molecular oxygen, incorporation of two atoms of oxygen; F:molecular_function; P:biological_process		IPR008775 (PFAM); G3DSA:2.60.120.620 (GENE3D), PTHR21308 (PANTHER), SSF51197 (SUPERFAMILY)
g3741.t1	ubiquitin-conjugating enzyme e2 1	P:DNA metabolic process; F:DNA binding; P:protein modification by small protein conjugation; F:enzyme binding; P:larval development; F:small conjugating protein ligase activity; F:adenyl ribonucleotide binding	0	IPR000608 (PFAM); IPR016135 (G3DSA:3.10.110.GENE3D); IPR023313 (PROSITE); PTHR24067 (PANTHER), PTHR24067:SF26 (PANTHER), SM00212 (SMART)
g3750.t1	protein unc- isoform s	C:protein complex; F:adenyl ribonucleotide binding; C:cell projection; C:intracellular part; P:M phase of mitotic cell cycle; F:calmodulin-dependent protein kinase activity; F:calmodulin binding; P:protein phosphorylation; P:serine family amino acid metabolic process	EC:2.7.11.0	IPR013543 (PFAM); IPR020636 (PANTHER); G3DSA:3.10.450.50 (GENE3D), PTHR24347:SF13 (PANTHER), SSF54427 (SUPERFAMILY)
g3780.t1	isocitrate dehydrogenase	C:intracellular membrane-bounded organelle; P:dicarboxylic acid metabolic process; F:identical protein binding; P:cellular carbohydrate metabolic process; C:cytoplasmic part; P:response to stress; F:isocitrate dehydrogenase (NADP+) activity; P:isocitrate metabolic process; F:magnesium ion binding; F:NAD binding; P:glutathione metabolic process; P:reductive tricarboxylic acid cycle	0	IPR004790 (PIR); IPR019818 (PROSITE); IPR024084 (G3DSA:3.40.718.GENE3D); SSF53659 (SUPERFAMILY)
g3785.t1	gnat family protein	F:transferase activity; P:metabolic process; F:N-acetyltransferase activity		PTHR22893 (PANTHER), PTHR22893:SF2 (PANTHER)
g3808.t1	cuticle collagen dpy-7	P:regulation of growth rate; C:collagen and cuticulin-based cuticle extracellular matrix part; P:multicellular organismal reproductive behavior; P:anatomical structure morphogenesis; C:cell division site part; C:cytoplasmic part; F:structural constituent of cuticle	0	IPR002486 (PFAM); IPR008160 (PFAM); PTHR24023 (PANTHER), PTHR24023:SF185 (PANTHER), SignalP-NN(euk) (SIGNALP), tmhmm (TMHMM)
g3821.t1	protein sidekick-2-like	F:protein binding		IPR003961 (PFAM); IPR013783 (G3DSA:2.60.40.GENE3D); PTHR19134 (PANTHER), PTHR19134:SF80 (PANTHER)
g3831.t1	protein mgl- isoform c	C:neuron projection; P:cell-cell signaling; F:G-protein coupled receptor activity; F:amino acid binding; P:behavior; F:glutamate receptor activity; P:primary metabolic process; P:sensory perception; P:response to stress; P:lipid localization; P:G-protein coupled receptor signaling pathway; C:integral to membrane	0	IPR000162 (PRINTS); IPR000337 (PRINTS); IPR001828 (PFAM); IPR011500 (PFAM); IPR017978 (PFAM); G3DSA:3.40.50.2300 (GENE3D), PTHR24060 (PANTHER), PTHR24060:SF18 (PANTHER), SignalP-NN(euk) (SIGNALP), tmhmm (TMHMM), SSF53822 (SUPERFAMILY)
g3833.t1	cap-gly domain containing protein	F:binding; C:cytoskeletal part; C:microtubule cytoskeleton	0	IPR022157 (PFAM); PTHR18916 (PANTHER), PTHR18916:SF2 (PANTHER)
g384.t1	protein isoform i	0		IPR019002 (PFAM); PTHR13243 (PANTHER), PTHR13243:SF0 (PANTHER)
g3840.t1	heat shock protein 70	P:embryo development; P:multicellular organismal aging; P:response to stress; C:intracellular membrane-bounded organelle; C:cytoplasmic part; P:endosomal transport; P:cellular component morphogenesis; P:larval development; F:adenyl ribonucleotide binding; P:endocytosis	0	IPR013126 (PRINTS); IPR018181 (PROSITE); G3DSA:1.20.1270.10 (GENE3D), G3DSA:2.60.34.10 (GENE3D), G3DSA:3.30.30.30 (GENE3D), G3DSA:3.30.420.40 (GENE3D), G3DSA:3.90.640.10 (GENE3D), PTHR19375 (PANTHER), SSF100920 (SUPERFAMILY), SSF100934 (SUPERFAMILY), SSF53067 (SUPERFAMILY)
g3851.t1	chitinase 3	F:chitinase activity; P:chitin catabolic process; P:cell wall macromolecule catabolic process	0	IPR001223 (PFAM); IPR011583 (SMART); IPR013781 (G3DSA:3.20.20.GENE3D); IPR017853 (SUPERFAMILY); PTHR11177 (PANTHER), SignalP-NN(euk) (SIGNALP), tmhmm (TMHMM), SSF54556 (SUPERFAMILY)
g3855.t1	fimbrin plastin	F:protein binding; F:calcium ion binding	0	IPR001715 (G3DSA:1.10.418.GENE3D); IPR002048 (PROFILE); IPR011992 (G3DSA:1.10.238.GENE3D); PTHR19961 (PANTHER), PTHR19961:SF8 (PANTHER), SSF47473 (SUPERFAMILY)
g3862.t1	transthyretin-like family protein	C:extracellular space	0	IPR001534 (PANTHER); SignalP-NN(euk) (SIGNALP)
g3868.t1	tgs domain protein	F:nucleotide binding		no IPS match
g387.t1	alpha 1c	C:neuron projection; P:taxis; C:cell body; P:microtubule-based process; P:'de novo' protein folding; P:response to mechanical stimulus; F:GTP binding; C:microtubule; F:structural constituent of cytoskeleton; P:protein polymerization; F:GTPase activity; P:GTP catabolic process	EC:3.6.1.15	IPR000217 (PRINTS); IPR002452 (PRINTS); IPR003008 (G3DSA:3.40.50.GENE3D); IPR008280 (SUPERFAMILY); IPR017975 (PROSITE); IPR018316 (G3DSA:3.30.1330.GENE3D); IPR023123 (G3DSA:1.10.287.GENE3D)
g3917.t1	ribosomal protein l15	P:translation; P:viral genome expression; F:nucleic acid binding; P:pancreas development; F:structural constituent of ribosome; C:ribosome; P:ribosome biogenesis	EC:3.6.5.3	IPR000439 (PANTHER); IPR012678 (SUPERFAMILY); IPR020925 (PROSITE); IPR024794 (G3DSA:3.40.1120.GENE3D)
g3924.t1	phosphoserine aminotransferase	P:L-serine biosynthetic process; F:pyridoxal phosphate binding; F:O-phospho-L-serine:2-oxoglutarate aminotransferase activity; P:glycine metabolic process; P:threonine metabolic process; P:vitamin B6 metabolic process	EC:2.6.1.0	IPR000192 (PFAM); IPR003248 (PTHR21152:PANTHER); IPR015421 (G3DSA:3.40.640.GENE3D); IPR015422 (G3DSA:3.90.1150.GENE3D); IPR015424 (SUPERFAMILY); IPR022278 (PIR); PTHR21152 (PANTHER)
g3935.t1	bag family molecular chaperone regulator 1	P:cellular process; F:chaperone binding	0	IPR003103 (PFAM); IPR019955 (PROFILE); G3DSA:1.20.58.120 (GENE3D), G3DSA:3.10.20.90 (GENE3D), PTHR16617 (PANTHER), PTHR16617:SF0 (PANTHER), SSF54236 (SUPERFAMILY), SSF63491 (SUPERFAMILY)
g3936.t1	calpain clp-1	P:cellular process; F:calcium-dependent cysteine-type endopeptidase activity; C:intracellular; P:proteolysis	EC:3.4.22.0	IPR000169 (PROSITE); IPR001300 (PFAM); IPR022682 (PFAM); IPR022683 (SMART); IPR022684 (PRINTS); G3DSA:2.60.120.380 (GENE3D), G3DSA:3.90.70.10 (GENE3D), PTHR10183 (PANTHER), PTHR10183:SF45 (PANTHER), SSF54001 (SUPERFAMILY)
g3939.t1	60s acidic ribosomal protein p2	F:binding; F:structural constituent of ribosome; C:ribosome; P:translational elongation; P:ribosome biogenesis	EC:3.6.5.3	IPR001813 (PFAM); IPR001859 (PRINTS); PTHR21141 (PANTHER)
g3941.t1	protein unc-95	F:zinc ion binding	0	IPR001781 (G3DSA:2.10.110.GENE3D); PTHR24208 (PANTHER), PTHR24208:SF5 (PANTHER)
g3942.t1	pyridoxal kinase	P:pyridoxine biosynthetic process; F:pyridoxal kinase activity; P:pyridoxal 5'-phosphate salvage	0	IPR004625 (PANTHER); IPR011611 (PFAM); G3DSA:3.40.1190.20 (GENE3D), SSF53613 (SUPERFAMILY)
g3964.t1	failed axon connections protein	0		IPR010987 (G3DSA:1.20.1050.GENE3D); IPR012336 (G3DSA:3.40.30.GENE3D); IPR026928 (PTHR12289:PANTHER); PTHR12289 (PANTHER), PF13410 (PFAM)
g3969.t1	---NA---	0		IPR004153 (PFAM); SignalP-NN(euk) (SIGNALP)
g3978.t1	40s ribosomal protein sa	F:structural constituent of ribosome; P:translation; C:small ribosomal subunit; P:ribosome biogenesis		IPR001865 (PRINTS); IPR005707 (PANTHER); IPR018130 (PROSITE); IPR023591 (SUPERFAMILY); G3DSA:3.40.50.10490 (GENE3D)
g3987.t1	chitin binding peritrophin-a domain containing protein	C:extracellular region; P:chitin metabolic process; F:chitin binding		IPR002557 (G3DSA:2.170.140.GENE3D); PTHR23301 (PANTHER), PTHR23301:SF0 (PANTHER), SignalP-NN(euk) (SIGNALP)
g3990.t1	protein lbp-6	P:multicellular organismal aging; F:transporter activity; P:transport; F:lipid binding	0	IPR000463 (PRINTS); IPR000566 (PFAM); IPR011038 (SUPERFAMILY); IPR012674 (G3DSA:2.40.128.GENE3D); PTHR11955 (PANTHER)
g3997.t1	alpha-centractin	C:microtubule organizing center; C:microtubule associated complex; P:transport; P:cell cycle process; F:adenyl ribonucleotide binding	0	IPR004000 (PRINTS); IPR020902 (PROSITE); G3DSA:3.30.420.40 (GENE3D), G3DSA:3.90.640.10 (GENE3D), PTHR11937:SF46 (PANTHER), SSF53067 (SUPERFAMILY)
g4006.t1	protein farnesyltransferase geranylgeranyltransferase type-1 subunit alpha	F:protein prenyltransferase activity; P:protein prenylation;		IPR002088 (PFAM); G3DSA:1.25.40.120 (GENE3D), PTHR11129 (PANTHER), PTHR11129:SF1 (PANTHER), SSF48439 (SUPERFAMILY)
g4013.t1	protein mrp-2	P:response to inorganic substance; C:integral to membrane; P:nematode larval development; F:ATP binding; P:protein phosphorylation; F:protein binding; P:transmembrane transport; F:ATPase activity; F:protein tyrosine kinase activity	0	IPR000719 (PFAM); IPR000959 (PFAM); IPR001140 (PFAM); IPR002290 (SMART); IPR003439 (PFAM); IPR003593 (SMART); IPR011009 (SUPERFAMILY); IPR011527 (SUPERFAMILY); IPR017441 (PROSITE); IPR017871 (PROSITE); IPR017940 (PROFILE); IPR020635 (SMART); IPR027417 (SUPERFAMILY); G3DSA:1.10.510.10 (GENE3D), G3DSA:1.20.1560.10 (GENE3D), G3DSA:3.30.1120.30 (GENE3D), G3DSA:3.30.200.20 (GENE3D), G3DSA:3.40.50.300 …
g4022.t1	kh domain- rna- signal transduction-associated protein 2	P:regulation of growth rate; P:genitalia development; P:molting cycle, protein-based cuticle; P:larval development; F:RNA binding	0	IPR004087 (SMART); G3DSA:3.30.1370.10 (GENE3D), PTHR11208 (PANTHER), SSF54791 (SUPERFAMILY)
g4023.t1	sea domain containing protein	0		IPR000082 (PFAM); G3DSA:3.30.70.960 (GENE3D), PTHR31590 (PANTHER), PTHR31590:SF0 (PANTHER), SignalP-NN(euk) (SIGNALP), tmhmm (TMHMM), SSF82671 (SUPERFAMILY)
g4025.t1	yr24_caeel ame	0		IPR009644 (PANTHER); SignalP-NN(euk) (SIGNALP), tmhmm (TMHMM)
g4028.t1	protein eif-	F:translation initiation factor activity; C:eukaryotic translation initiation factor 3 complex; C:ribosome; P:regulation of translational initiation		IPR013906 (PANTHER); IPR023194 (G3DSA:1.10.246.GENE3D)
g4029.t1	ser thr protein phosphatase family protein	F:hydrolase activity		IPR004843 (PFAM); IPR006186 (PRINTS); IPR018108 (PFAM); IPR023395 (G3DSA:1.50.40.GENE3D); G3DSA:3.60.21.10 (GENE3D), PTHR11668 (PANTHER), tmhmm (TMHMM), SSF56300 (SUPERFAMILY)
g4044.t1	chondroitin sulfate proteoglycan 4	P:embryo development ending in birth or egg hatching		IPR013078 (PFAM); G3DSA:3.40.50.1240 (GENE3D), PTHR32539 (PANTHER), PTHR32539:SF2 (PANTHER), SignalP-NN(euk) (SIGNALP), SSF53254 (SUPERFAMILY)
g4046.t1	40s ribosomal protein s17	P:translation; C:small ribosomal subunit; P:larval development; P:multicellular organism growth; P:regulation of growth rate; P:ribonucleoprotein complex assembly; P:anatomical structure morphogenesis; P:embryo development; F:structural constituent of ribosome; P:ribosome biogenesis	EC:3.6.5.3	IPR001210 (G3DSA:1.10.60.GENE3D); IPR018273 (PROSITE); PTHR10732:SF0 (PANTHER)
g4051.t1	protein disulfide-isomerase a3	P:tail morphogenesis; P:protein-based cuticle development; F:transferase activity, transferring amino-acyl groups; F:intramolecular oxidoreductase activity, interconverting keto- and enol-groups; P:regulation of cell morphogenesis; P:multicellular organismal reproductive behavior; P:multicellular organism growth; F:transferase activity, transferring glycosyl groups; F:N-acyltransferase activity; …	EC:2.3.2.0; EC:5.3.2.0	IPR005746 (PRINTS); IPR005788 (TIGRFAMs); IPR005792 (TIGRFAMs); IPR012336 (G3DSA:3.40.30.GENE3D); IPR013766 (PFAM); IPR017937 (PROSITE); PTHR18929 (PANTHER), PTHR18929:SF32 (PANTHER), PF13848 (PFAM), SignalP-NN(euk) (SIGNALP)
g4052.t1	ubiquitin family protein	F:protein binding		IPR000449 (PFAM); IPR000626 (PFAM); IPR006636 (SMART); IPR009060 (SUPERFAMILY); IPR015496 (PANTHER); IPR015940 (SMART); IPR019955 (PROFILE); G3DSA:1.10.8.10 (GENE3D), G3DSA:3.10.20.90 (GENE3D), SSF54236 (SUPERFAMILY)
g4055.t1	guanine nucleotide-binding protein g subunit alpha	C:neuron projection; P:multicellular organismal reproductive behavior; P:phospholipase C-activating G-protein coupled receptor signaling pathway; P:regulation of behavior; P:larval development; C:cell body; C:extrinsic to internal side of plasma membrane; P:locomotion; P:pharyngeal pumping; P:cellular protein modification process; P:G-protein coupled receptor signaling pathway, coupled to cyclic …	EC:3.6.1.15	IPR000654 (PRINTS); IPR001019 (PRINTS); IPR011025 (G3DSA:1.10.400.GENE3D); IPR027417 (SUPERFAMILY); G3DSA:3.40.50.300 (GENE3D), PTHR10218:SF84 (PANTHER)
g4061.t1	60s ribosomal protein l27	P:embryo development; P:molting cycle, protein-based cuticle; P:larval development; F:structural constituent of ribosome; C:ribosome; P:translation; P:ribosome biogenesis	0	IPR001141 (PRODOM); IPR005824 (PFAM); IPR014722 (G3DSA:2.30.30.GENE3D); IPR018262 (PROSITE); PTHR10497:SF0 (PANTHER)
g4066.t1	protein tin-13	C:organelle inner membrane; C:mitochondrial intermembrane space; F:cation binding; P:protein targeting to membrane	0	IPR004217 (G3DSA:1.10.287.GENE3D); PTHR19338 (PANTHER)
g4071.t1	elongation factor 2	P:translation; P:purine ribonucleoside triphosphate catabolic process; F:translation factor activity, nucleic acid binding; F:GTPase activity; F:GTP binding; C:ribosome;	EC:3.6.5.3; EC:3.6.1.15	IPR000640 (G3DSA:3.30.70.GENE3D); IPR000795 (PRINTS); IPR004161 (PFAM); IPR005225 (TIGRFAMs); IPR005517 (PFAM); IPR009000 (SUPERFAMILY); IPR009022 (SUPERFAMILY); IPR014721 (G3DSA:3.30.230.GENE3D); IPR020568 (SUPERFAMILY); IPR027417 (SUPERFAMILY); G3DSA:2.40.30.10 (GENE3D), G3DSA:3.30.70.870 (GENE3D), G3DSA:3.40.50.300 (GENE3D), G3DSA:3.90.1430.10 (GENE3D), PTHR23115 (PANTHER), PTHR23115:SF4 (PANT…
g4072.t1	mitochondrial manganese superoxide dismutase	P:multicellular organismal aging; C:intracellular membrane-bounded organelle; P:larval development; F:superoxide dismutase activity; P:superoxide metabolic process; F:metal ion binding; P:oxidation-reduction process	0	IPR001189 (PRINTS); IPR019831 (PFAM); IPR019832 (PFAM); IPR019833 (PROSITE); G3DSA:1.10.287.990 (GENE3D), PTHR11404:SF5 (PANTHER)
g4075.t1	sh3 domain protein	F:structural constituent of ribosome; P:translation; C:large ribosomal subunit		SignalP-NN(euk) (SIGNALP), tmhmm (TMHMM)
g408.t1	protein isoform d	F:protein binding; P:intracellular signal transduction		IPR000008 (PFAM); IPR002219 (PFAM); IPR008973 (SUPERFAMILY); IPR018029 (PROFILE); G3DSA:2.60.40.150 (GENE3D), G3DSA:3.30.60.20 (GENE3D), PTHR21119 (PANTHER), SignalP-NN(euk) (SIGNALP), SSF57889 (SUPERFAMILY)
g4081.t1	60s ribosomal export protein nmd3	P:transport; C:nuclear lumen	0	IPR007064 (PFAM); PTHR12746 (PANTHER), PTHR12746:SF0 (PANTHER)
g4084.t1	ras-related protein rab-2a	C:endoplasmic reticulum-Golgi intermediate compartment; P:transcription, DNA-dependent; C:neuron projection; F:protein binding; P:phagosome acidification; F:phospholipase activity; P:larval development; C:insoluble fraction; C:Golgi apparatus part; C:cell body; P:phagolysosome assembly; C:lytic vacuole; P:phagocytosis, engulfment; C:endocytic vesicle; F:adenyl ribonucleotide binding; C:organelle …	EC:3.6.1.15	IPR001806 (PRINTS); IPR002041 (SMART); IPR003578 (SMART); IPR003579 (SMART); IPR005225 (TIGRFAMs); IPR020849 (SMART); IPR027417 (SUPERFAMILY); G3DSA:3.40.50.300 (GENE3D), PTHR24073 (PANTHER), PTHR24073:SF110 (PANTHER), PS51419 (PROFILE)
g4088.t1	hypothetical tyrosinase-like protein in chromosome	F:binding; P:metabolic process; F:oxidoreductase activity	0	IPR002227 (PRINTS); IPR003582 (PFAM); IPR008922 (G3DSA:1.10.1280.GENE3D); PTHR11474 (PANTHER), PTHR11474:SF1 (PANTHER), SignalP-NN(euk) (SIGNALP)
g4091.t1	xaa-pro aminopeptidase 1	F:binding; F:exopeptidase activity; P:cellular process	0	IPR000587 (PFAM); IPR000994 (G3DSA:3.90.230.GENE3D); G3DSA:3.40.350.10 (GENE3D), PTHR10804 (PANTHER), PTHR10804:SF6 (PANTHER), SSF53092 (SUPERFAMILY)
g410.t1	glycogen synthase	P:embryo development; F:binding; P:anatomical structure morphogenesis; P:larval development; F:glycogen (starch) synthase activity; P:glycogen biosynthetic process; P:starch metabolic process; P:sucrose metabolic process	0	IPR008631 (PANTHER); G3DSA:3.40.50.2000 (GENE3D), PTHR10176:SF0 (PANTHER), SSF53756 (SUPERFAMILY)
[truncated: 920 more rows]
