# Supplementary material for: Signatures of co-evolutionary host-pathogen interactions in the genome of the entomopathogenic nematode Steinernema carpocapsae
Source: BMC Evol Biol. 2017 Apr 26;17:108. doi: 10.1186/s12862-017-0935-x (PMC5405473; doi:10.1186/s12862-017-0935-x)
Supplement: Supplementary file 11 — Genes for differentially expressed proteins with sites under positive selection or significant Tajima’s D values. (XLSX 85 kb) [file 12862_2017_935_MOESM11_ESM.xlsx]

## Sheet: Hoja1 (2)
Additional file 11. Genes for differentially expressed proteins with sites under positive selection or significant Tajima's D values
Positive selection, Branch-sites test, LRT, p<0.05
Significant D, Tajima's D, 96% confidence level obtained from the real distribution
Significant Positive Tajima's D, 98% confidence level obtained from the real distribution; Significant Negative Tajima's D, 98% confidence level obtained from the real distribution
	Analysis
Expression	Positive selection	Significant Positive D	Significant Negative D	Sequence Name	Seq. Description	#GOs	GOs	Enzyme Codes	InterProScan
Differentially expressed	√			g1350.t1	triosephosphate isomerase	12	P:cellular component assembly involved in morphogenesis; P:cellular homeostasis; P:multicellular organismal aging; C:cell part; F:triose-phosphate isomerase activity; P:fructose metabolic process; P:mannose metabolic process; P:inositol metabolic process; P:gluconeogenesis; P:glycolysis; P:carbon utilization; P:glycerolipid metabolic process	EC:5.3.1.0	IPR000652 (PANTHER); IPR013785 (G3DSA:3.20.20.GENE3D); IPR020861 (PROSITE)
Differentially expressed	√			g1898.t1	succinate dehydrogenase cytochrome b560 subunit	13	C:mitochondrial respiratory chain; P:respiratory electron transport chain; P:regulation of growth rate; P:endocytosis; F:iron ion binding; P:embryo development; F:succinate dehydrogenase activity; C:succinate dehydrogenase complex; F:electron carrier activity; P:electron transport; P:oxidative phosphorylation; P:benzoate metabolic process; P:reductive tricarboxylic acid cycle	0	IPR000701 (PFAM); IPR014314 (TIGRFAMs); IPR014361 (PIR); IPR018495 (PROSITE); G3DSA:1.20.1300.10 (GENE3D), PTHR10978 (PANTHER), tmhmm (TMHMM), SSF81343 (SUPERFAMILY)
Differentially expressed	√			g4565.t1	sodium-independent organic anion transporter family protein	6	C:cell part; P:embryo development; F:protein binding; F:transporter activity; P:transport; C:membrane	0	IPR002350 (PROFILE); IPR004156 (PANTHER); IPR016196 (SUPERFAMILY); G3DSA:1.20.1250.20 (GENE3D), PTHR11388:SF27 (PANTHER), SignalP-NN(euk) (SIGNALP), tmhmm (TMHMM), SSF100895 (SUPERFAMILY)
Differentially expressed	√			g5030.t1	thymosin beta-4	3	F:actin binding; C:cytoplasm; P:cytoskeleton organization		IPR001152 (G3DSA:1.20.5.GENE3D); PTHR20940 (PANTHER)
Differentially expressed	√			g5568.t1	protein lin-32	3	P:transcription, DNA-dependent; C:intracellular membrane-bounded organelle; F:protein dimerization activity	0	IPR011598 (G3DSA:4.10.280.GENE3D); PTHR19290 (PANTHER)
Differentially expressed	√			g6502.t1	sorting nexin-13	4	C:cell part; P:termination of G-protein coupled receptor signaling pathway; F:protein binding; F:phosphatidylinositol binding	0	IPR000342 (PFAM); IPR001683 (G3DSA:3.30.1520.GENE3D); IPR003114 (PFAM); IPR013937 (PFAM); IPR013996 (SMART); IPR016137 (SUPERFAMILY); G3DSA:1.10.167.10 (GENE3D), PTHR22775 (PANTHER), PTHR22775:SF8 (PANTHER)
Differentially expressed	√			g11410.t1	60s ribosomal protein l4	7	P:embryo development; P:multicellular organismal aging; F:binding; F:structural constituent of ribosome; C:ribosome; P:translation; P:ribosome biogenesis	0	IPR002136 (PFAM); IPR013000 (PROSITE); IPR023574 (G3DSA:3.40.1370.GENE3D); IPR025755 (PFAM); PTHR19431 (PANTHER)
Differentially expressed	√			g11641.t1	tata-box binding protein	14	P:multi-organism process; P:larval development; C:transcription factor complex; F:regulatory region DNA binding; P:multicellular organismal aging; F:nucleic acid binding transcription factor activity; C:pronucleus; F:sequence-specific DNA binding; P:male gamete generation; P:regulation of growth rate; P:endocytosis; F:transcription factor binding; P:transcription from RNA polymerase II promoter; …	0	IPR000814 (PRINTS); IPR012295 (G3DSA:3.30.310.GENE3D); PTHR10126:SF14 (PANTHER), SSF55945 (SUPERFAMILY)
Differentially expressed	√			g12399.t1	malate dehydrogenase	6	P:malate metabolic process; P:cellular carbohydrate metabolic process; F:L-malate dehydrogenase activity; P:pyruvate metabolic process; P:reductive tricarboxylic acid cycle; P:glyoxylate metabolic process	0	IPR001236 (PFAM); IPR001252 (PROSITE); IPR001557 (PIR); IPR010097 (PTHR11540:PANTHER); IPR015955 (G3DSA:3.90.110.GENE3D); IPR016040 (G3DSA:3.40.50.GENE3D); IPR022383 (PFAM); SignalP-NN(euk) (SIGNALP), SSF51735 (SUPERFAMILY)
Differentially expressed	√			g12781.t1	serine threonine kinase	12	P:anterior/posterior axis specification; P:establishment or maintenance of cell polarity; P:asymmetric protein localization; P:vulval development; C:cytoplasmic part; P:genitalia development; P:embryo development; F:ATP binding; P:protein phosphorylation; F:protein serine/threonine kinase activity; F:protein tyrosine kinase activity; P:serine family amino acid metabolic process	0	IPR000719 (PFAM); IPR001772 (PFAM); IPR002290 (SMART); IPR008271 (PROSITE); IPR011009 (SUPERFAMILY); IPR015940 (SMART); IPR017441 (PROSITE); IPR020635 (SMART); G3DSA:1.10.510.10 (GENE3D), G3DSA:1.10.8.10 (GENE3D), G3DSA:3.30.200.20 (GENE3D), G3DSA:3.30.310.80 (GENE3D), PTHR24346 (PANTHER), PTHR24346:SF0 (PANTHER)
Differentially expressed	√			g15020.t1	nuclear receptor-binding protein	4	F:ATP binding; P:protein phosphorylation; F:serine-type endopeptidase inhibitor activity; F:protein tyrosine kinase activity	0	IPR000719 (PFAM); IPR002223 (PRINTS); IPR002290 (SMART); IPR006149 (PFAM); IPR006150 (SMART); IPR011009 (SUPERFAMILY); IPR020635 (SMART); IPR020901 (PROSITE); G3DSA:1.10.510.10 (GENE3D), G3DSA:3.30.200.20 (GENE3D), PTHR10083 (PANTHER), PTHR10083:SF115 (PANTHER)
Non-differentially expressed	√			g701.t1	protein tnt- isoform b	8	P:actomyosin structure organization; P:somatic muscle development; P:female gamete generation; P:axonogenesis; P:locomotion; P:endocytosis; P:muscle contraction; C:troponin complex	0	IPR001978 (PFAM); G3DSA:1.20.5.350 (GENE3D), PTHR11521 (PANTHER), PTHR11521:SF1 (PANTHER)
Non-differentially expressed	√			g1112.t1	copine family protein	1	F:protein binding		IPR002035 (SMART); IPR010734 (PFAM); PTHR10857 (PANTHER), PTHR10857:SF11 (PANTHER), SSF53300 (SUPERFAMILY)
Non-differentially expressed	√			g2246.t1	60s ribosomal protein l22	8	P:embryo development; P:regulation of growth rate; P:multicellular organism growth; P:larval development; F:structural constituent of ribosome; C:ribosome; P:translation; P:ribosome biogenesis	0	IPR002671 (PANTHER)
Non-differentially expressed	√			g2284.t1	small subunit ribosomal protein 14	4	F:structural constituent of ribosome; C:ribosome; P:translation; P:ribosome biogenesis	0	IPR001971 (G3DSA:3.30.420.GENE3D); IPR018102 (PROSITE); PTHR11759:SF1 (PANTHER), SSF53137 (SUPERFAMILY)
Non-differentially expressed	√			g2865.t1	mitochondrial dicarboxylate carrier	3	C:organelle inner membrane; C:intrinsic to membrane; P:transport	0	IPR018108 (PFAM); IPR023395 (G3DSA:1.50.40.GENE3D); PTHR24089 (PANTHER), PTHR24089:SF40 (PANTHER), PS51257 (PROFILE), tmhmm (TMHMM)
Non-differentially expressed	√			g3137.t1	26s protease regulatory subunit 4	13	F:nucleoside-triphosphatase activity; F:peptidase activity, acting on L-amino acid peptides; P:cellular response to stress; C:proteasome regulatory particle; P:multicellular organismal aging; P:mitotic spindle organization; C:ribonucleoprotein complex; P:gene expression; F:structural molecule activity; P:embryo development; F:ATP binding; C:cytoplasm; P:protein catabolic process	EC:3.6.1.15	IPR003593 (SMART); IPR003959 (PFAM); IPR003960 (PROSITE); IPR005937 (TIGRFAMs); IPR027417 (SUPERFAMILY); G3DSA:1.10.8.60 (GENE3D), G3DSA:3.40.50.300 (GENE3D), PTHR23073 (PANTHER), PTHR23073:SF9 (PANTHER)
Non-differentially expressed	√			g3601.t1	protein isoform d	3	C:intrinsic to membrane; P:transport; F:hydrolase activity	0	IPR001279 (G3DSA:3.60.15.GENE3D); PTHR23200 (PANTHER), PTHR23200:SF12 (PANTHER), PF13520 (PFAM), SignalP-NN(euk) (SIGNALP), tmhmm (TMHMM), SSF56281 (SUPERFAMILY)
Non-differentially expressed	√			g4088.t1	hypothetical tyrosinase-like protein in chromosome	3	F:binding; P:metabolic process; F:oxidoreductase activity	0	IPR002227 (PRINTS); IPR003582 (PFAM); IPR008922 (G3DSA:1.10.1280.GENE3D); PTHR11474 (PANTHER), PTHR11474:SF1 (PANTHER), SignalP-NN(euk) (SIGNALP)
Non-differentially expressed	√			g4593.t1	NAD mitochondrial	8	P:hydrogen transport; C:intracellular membrane-bounded organelle; F:NAD(P)+ transhydrogenase (AB-specific) activity; C:integral to membrane; F:NADP binding; P:oxidation-reduction process; P:nicotinamide metabolic process; P:nicotinate nucleotide metabolic process	0	IPR007698 (PFAM); IPR012136 (PFAM); IPR024605 (PFAM); G3DSA:3.40.50.1220 (GENE3D), G3DSA:3.40.50.1770 (GENE3D), PTHR10160 (PANTHER), PTHR10160:SF14 (PANTHER), tmhmm (TMHMM), SSF51735 (SUPERFAMILY), SSF52467 (SUPERFAMILY)
Non-differentially expressed	√			g5114.t1	methionyl-tRNA synthetase mitochondrial	6	P:embryo development; F:ATP binding; F:methionine-tRNA ligase activity; C:cytoplasm; P:methionyl-tRNA aminoacylation; P:methionine metabolic process	0	IPR009080 (SUPERFAMILY); IPR014729 (G3DSA:3.40.50.GENE3D); IPR014758 (PRINTS); IPR015413 (PFAM); G3DSA:1.10.730.10 (GENE3D), PTHR11946 (PANTHER), PTHR11946:SF1 (PANTHER), SSF52374 (SUPERFAMILY)
Non-differentially expressed	√			g5888.t1	small ubiquitin-related modifier precursor	9	P:protein-based cuticle development; P:gastrulation; P:synaptonemal complex organization; P:protein localization to organelle; P:vulval development; P:regulation of growth rate; P:genitalia development; P:transcription from RNA polymerase II promoter; F:protein binding	0	IPR000626 (SMART); IPR019955 (PROFILE); IPR022617 (PFAM); G3DSA:3.10.20.90 (GENE3D), PTHR10562 (PANTHER), SSF54236 (SUPERFAMILY)
Non-differentially expressed	√			g6166.t1	proteasome subunit alpha type-5	7	P:embryo development; P:multicellular organismal aging; C:proteasome core complex; C:intracellular membrane-bounded organelle; P:larval development; P:ubiquitin-dependent protein catabolic process; F:threonine-type endopeptidase activity	0	IPR000426 (PFAM); IPR001353 (PFAM); IPR023332 (PROFILE); G3DSA:3.60.20.10 (GENE3D), PTHR11599 (PANTHER), PTHR11599:SF14 (PANTHER), SSF56235 (SUPERFAMILY)
Non-differentially expressed	√			g6716.t1	upf0160 protein mitochondrial-like	0	0		IPR003226 (PANTHER); PTHR11215:SF0 (PANTHER)
Non-differentially expressed	√			g6931.t1	protein isoform a	1	F:lipid binding		IPR001124 (PFAM); IPR017942 (PFAM); IPR017943 (SUPERFAMILY); G3DSA:3.15.10.10 (GENE3D), G3DSA:3.15.20.10 (GENE3D), PTHR10504 (PANTHER), PTHR10504:SF33 (PANTHER), SignalP-NN(euk) (SIGNALP)
Non-differentially expressed	√			g7631.t1	NADH-ubiquinone oxidoreductase b22 subunit	3	P:endocytosis; P:regulation of growth rate; P:larval development	0	IPR008011 (PFAM); PTHR12868 (PANTHER), PTHR12868:SF0 (PANTHER)
Non-differentially expressed	√			g9282.t1	60s ribosomal protein l24	6	P:embryo development; P:regulation of growth rate; P:gene expression; C:ribonucleoprotein complex; P:larval development; F:structural molecule activity	0	IPR000988 (PANTHER); IPR023441 (G3DSA:2.30.170.GENE3D); SSF57716 (SUPERFAMILY)
Non-differentially expressed	√			g9593.t1	large subunit ribosomal protein 32	4	F:structural constituent of ribosome; C:ribosome; P:translation; P:ribosome biogenesis	0	IPR001515 (PRODOM); IPR018263 (PROSITE); PTHR23413 (PANTHER)
Non-differentially expressed	√			g9630.t1	mitochondrial aspartate transaminase	4	F:transaminase activity; P:cellular amino acid metabolic process; P:biosynthetic process; F:pyridoxal phosphate binding	EC:2.6.1.0	IPR000796 (PRINTS); IPR004838 (PROSITE); IPR004839 (PFAM); IPR015421 (G3DSA:3.40.640.GENE3D); IPR015424 (SUPERFAMILY); PTHR11879:SF0 (PANTHER)
Non-differentially expressed	√			g9736.t1	paramyosin	11	P:primary metabolic process; P:multicellular organismal reproductive behavior; C:myosin complex; F:hydrolase activity, acting on glycosyl bonds; P:larval development; C:contractile fiber; P:regulation of organelle organization; F:protein binding; P:endocytosis; P:skeletal myofibril assembly; F:motor activity	EC:3.6.1.15	IPR002928 (PFAM); PTHR13140 (PANTHER), PTHR13140:SF11 (PANTHER), SSF46966 (SUPERFAMILY)
Non-differentially expressed	√			g10232.t1	60s acidic ribosomal protein p0	6	F:binding; F:carbon-oxygen lyase activity; P:ribosome biogenesis; F:structural constituent of ribosome; C:ribosome; P:translational elongation	EC:3.6.5.3	IPR001790 (PFAM); IPR001813 (PFAM); PTHR21141 (PANTHER), PTHR21141:SF3 (PANTHER)
Non-differentially expressed	√			g11412.t1	60s ribosomal protein l17	8	P:larval development; P:axonogenesis; P:regulation of growth rate; P:embryo development; F:structural constituent of ribosome; P:translation; C:large ribosomal subunit; P:ribosome biogenesis	0	IPR001063 (G3DSA:3.90.470.GENE3D); IPR005721 (PANTHER); IPR018260 (PROSITE); PTHR11593:SF3 (PANTHER)
Non-differentially expressed	√			g11772.t1	golgi reassembly-stacking protein 2	1	F:protein binding	0	IPR001478 (SUPERFAMILY); IPR007583 (PANTHER); IPR024958 (PFAM); G3DSA:2.30.42.10 (GENE3D)
Non-differentially expressed	√			g12180.t1	atp synthase b-like protein	9	P:male mating behavior; F:hydrogen ion transmembrane transporter activity; P:multicellular organismal aging; P:regulation of growth rate; C:mitochondrial proton-transporting ATP synthase complex; P:embryo development; C:cell projection; P:vulval development; P:ATP synthesis coupled proton transport	0	IPR008688 (PFAM); IPR013837 (PANTHER)
Non-differentially expressed	√			g13097.t1	acyl- -binding protein	2	P:lipid localization; F:fatty-acyl-CoA binding	0	IPR000582 (PRINTS); IPR014352 (G3DSA:1.20.80.GENE3D); IPR022408 (PROSITE); PTHR23310 (PANTHER)
Non-differentially expressed	√			g13354.t1	40s ribosomal protein s4	5	F:RNA binding; F:structural constituent of ribosome; C:ribosome; P:translation; P:ribosome biogenesis	0	IPR000876 (PIR); IPR002942 (PFAM); IPR005824 (PFAM); IPR013843 (PFAM); IPR013845 (PRODOM); IPR018199 (PROSITE); PTHR11581:SF0 (PANTHER)
Non-differentially expressed	√			g13483.t1	cathepsin z precursor	9	P:embryo development; C:extracellular region part; F:endopeptidase activity; P:anatomical structure morphogenesis; P:molting cycle, protein-based cuticle; C:intrinsic to membrane; P:larval development; P:proteolysis; F:cysteine-type peptidase activity	0	IPR000668 (PFAM); IPR013128 (PANTHER); IPR025661 (PROSITE); G3DSA:3.90.70.10 (GENE3D), PTHR12411:SF14 (PANTHER), SignalP-NN(euk) (SIGNALP), SSF54001 (SUPERFAMILY)
Non-differentially expressed	√			g13933.t1	ribosomal protein s13	11	P:translation; P:viral genome expression; F:RNA binding; C:small ribosomal subunit; C:nuclear lumen; P:larval development; P:pancreas development; P:RNA splicing; P:embryo development; F:structural constituent of ribosome; P:ribosome biogenesis	EC:3.6.5.3	IPR000589 (PFAM); IPR009068 (SUPERFAMILY); IPR012606 (PFAM); PTHR11885 (PANTHER)
Non-differentially expressed	√			g14568.t1	polyadenylate-binding protein 1-like isoform 1	9	P:embryo development; P:regulation of growth rate; C:ribonucleoprotein granule; P:genitalia development; P:tissue morphogenesis; F:RNA binding; P:sexual reproduction; P:endocytosis; F:nucleotide binding	0	IPR000504 (PFAM); IPR002004 (G3DSA:1.10.1900.GENE3D); IPR003954 (SMART); IPR006515 (TIGRFAMs); IPR012677 (G3DSA:3.30.70.GENE3D); PTHR24011 (PANTHER), PTHR24011:SF45 (PANTHER), SSF54928 (SUPERFAMILY)
Non-differentially expressed	√			g15076.t1	60s ribosomal protein l7	8	P:embryo development; P:regulation of growth rate; P:protein metabolic process; F:binding; P:gene expression; C:ribonucleoprotein complex; P:larval development; F:structural molecule activity	0	IPR005998 (TIGRFAMs); IPR012988 (PFAM); IPR016082 (G3DSA:3.30.1390.GENE3D); IPR018038 (PROSITE); PTHR11524 (PANTHER)
Non-differentially expressed	√			g15891.t1	60s ribosomal protein l18a	4	F:structural constituent of ribosome; C:ribosome; P:translation; P:ribosome biogenesis	0	IPR021138 (PIR); IPR023573 (PFAM); G3DSA:3.10.20.10 (GENE3D), PTHR10052:SF1 (PANTHER)
Diffferentially expressed		+		g4415.t1	phosphoenolpyruvate carboxykinase	8	F:cation binding; P:phosphate-containing compound metabolic process; F:transferase activity, transferring phosphorus-containing groups; C:intracellular part; F:GTP binding; P:gluconeogenesis; F:phosphoenolpyruvate carboxykinase (GTP) activity; P:tricarboxylic acid cycle	0	IPR008209 (PIR); IPR008210 (G3DSA:3.40.449.GENE3D); IPR013035 (G3DSA:3.90.228.GENE3D); IPR018091 (PROSITE); SSF53795 (SUPERFAMILY)
Diffferentially expressed		+		g4591.t1	---NA---	0	0		no IPS match
Diffferentially expressed		+		g5014.t1	tyrosine-protein phosphatase lar-like protein	3	F:protein tyrosine phosphatase activity; P:protein dephosphorylation; P:tyrosine metabolic process	EC:3.1.3.16	IPR000242 (PRINTS); IPR000387 (PROFILE); IPR003595 (SMART); IPR016130 (PROSITE); G3DSA:3.90.190.10 (GENE3D), PTHR19134 (PANTHER), PTHR19134:SF26 (PANTHER), SSF52799 (SUPERFAMILY)
Diffferentially expressed		+		g5297.t1	solute carrier family facilitated glucose transporter member 1	5	P:organic substance transport; F:transmembrane transporter activity; P:metabolic process; C:integral to membrane; P:transmembrane transport	0	IPR005828 (PFAM); IPR005829 (PROSITE); IPR016196 (SUPERFAMILY); IPR020846 (PROFILE); G3DSA:1.20.1250.20 (GENE3D), PTHR24063 (PANTHER), PTHR24063:SF36 (PANTHER), SignalP-NN(euk) (SIGNALP), tmhmm (TMHMM)
Diffferentially expressed		+		g5433.t1	splicing arginine serine-rich 6	12	P:gastrulation; C:intracellular membrane-bounded organelle; F:nucleic acid binding; P:alternative mRNA splicing, via spliceosome; P:tissue morphogenesis; P:female gamete generation; P:vulval development; P:regulation of growth rate; P:development of primary sexual characteristics; P:DNA-dependent transcription, termination; P:genitalia development; F:nucleotide binding	0	IPR000504 (PFAM); IPR012677 (G3DSA:3.30.70.GENE3D); PTHR10548 (PANTHER), PTHR10548:SF35 (PANTHER), SSF54928 (SUPERFAMILY)
Diffferentially expressed		+		g5531.t1	methyltransferase-like protein 13 isoform 1	7	F:methyltransferase activity; P:metabolic process; F:catalytic activity; P:methylation; F:transferase activity; F:protein binding; F:O-methyltransferase activity		IPR025714 (PFAM); G3DSA:3.40.50.150 (GENE3D), PTHR12176 (PANTHER), PTHR12176:SF9 (PANTHER), PF12847 (PFAM), SSF53335 (SUPERFAMILY)
Diffferentially expressed		+		g6316.t1	leucine rich repeat family protein	3	P:regulation of growth rate; P:larval development; F:protein binding	0	IPR001611 (PROFILE); IPR003591 (SMART); PR00019 (PRINTS), G3DSA:3.80.10.10 (GENE3D), PTHR24367 (PANTHER), PTHR24367:SF59 (PANTHER), PF13855 (PFAM), SignalP-NN(euk) (SIGNALP), tmhmm (TMHMM), SSF52058 (SUPERFAMILY)
Diffferentially expressed		+		g7069.t1	protein madf-5	1	F:DNA binding	0	IPR004210 (PROFILE); IPR006578 (PFAM); PTHR12243 (PANTHER), PTHR12243:SF0 (PANTHER)
Diffferentially expressed		+		g7820.t1	---NA---	0	0		SignalP-NN(euk) (SIGNALP), tmhmm (TMHMM)
Diffferentially expressed		+		g8678.t1	eukaryotic translation initiation factor 3 subunit f	12	P:translation; C:protein complex; P:larval development; P:multicellular organismal aging; F:translation factor activity, nucleic acid binding; P:regulation of growth rate; P:endocytosis; P:anatomical structure morphogenesis; P:genitalia development; F:protein binding; C:ribosome;	EC:3.6.5.3	IPR000555 (PFAM); IPR024969 (PFAM); PTHR10540 (PANTHER), PTHR10540:SF6 (PANTHER)
Diffferentially expressed		+		g8707.t1	protein pgp-9	4	F:ATP binding; C:integral to membrane; P:transmembrane transport; F:ATPase activity		IPR001140 (PFAM); IPR003439 (PFAM); IPR003593 (SMART); IPR011527 (SUPERFAMILY); IPR017871 (PROSITE); IPR017940 (PROFILE); IPR027417 (SUPERFAMILY); G3DSA:1.20.1560.10 (GENE3D), G3DSA:3.40.50.300 (GENE3D), PTHR24221 (PANTHER), tmhmm (TMHMM)
Diffferentially expressed		+		g9785.t1	hypothetical protein WUBG_07680 [Wuchereria bancrofti]	0	0		SignalP-NN(euk) (SIGNALP), tmhmm (TMHMM)
Diffferentially expressed		+		g10831.t1	spermine oxidase	2	F:oxidoreductase activity; P:oxidation-reduction process		IPR002937 (PFAM); G3DSA:3.50.50.60 (GENE3D), G3DSA:3.90.660.10 (GENE3D), PTHR10742 (PANTHER), PTHR10742:SF22 (PANTHER), SSF51905 (SUPERFAMILY), SSF54373 (SUPERFAMILY)
Diffferentially expressed		+		g11071.t1	---NA---	0	0		IPR025605 (PROFILE)
Diffferentially expressed		+		g11100.t1	udp- partial	1	P:metabolic process		IPR002213 (PANTHER); G3DSA:3.40.50.2000 (GENE3D), PTHR11926:SF41 (PANTHER), SignalP-NN(euk) (SIGNALP), tmhmm (TMHMM), SSF53756 (SUPERFAMILY)
Diffferentially expressed		+		g11350.t1	multidrug resistance-associated protein 1-like	9	P:drug transport; C:integral to membrane; C:intracellular part; F:lipid transporter activity; F:ATPase activity, coupled to transmembrane movement of substances; C:plasma membrane; F:ATP binding; P:transmembrane transport; P:lipid transport	0	IPR001140 (PFAM); IPR003439 (PFAM); IPR003593 (SMART); IPR011527 (SUPERFAMILY); IPR017871 (PROSITE); IPR017940 (PROFILE); IPR027417 (SUPERFAMILY); G3DSA:1.20.1560.10 (GENE3D), G3DSA:3.40.50.300 (GENE3D), PTHR24223 (PANTHER), tmhmm (TMHMM)
Diffferentially expressed		+		g12196.t1	protein kinase domain	15	C:intrinsic to membrane; C:neuron projection; C:cell body; P:larval development; P:cell-substrate junction assembly; F:guanyl ribonucleotide binding; C:cell fraction; P:anatomical structure morphogenesis; P:embryo development; F:protein binding; F:ATP binding; P:protein phosphorylation; F:protein serine/threonine kinase activity; F:protein tyrosine kinase activity; P:serine family amino acid meta…	0	IPR000095 (G3DSA:3.90.810.GENE3D); IPR000719 (PFAM); IPR002290 (SMART); IPR008271 (PROSITE); IPR011009 (SUPERFAMILY); IPR017441 (PROSITE); IPR020635 (SMART); G3DSA:1.10.510.10 (GENE3D), G3DSA:3.30.200.20 (GENE3D), PTHR24361 (PANTHER), PTHR24361:SF186 (PANTHER)
Diffferentially expressed		+		g12368.t1	---NA---
Diffferentially expressed		+		g13405.t1	hypothetical protein CAEBREN_09687 [Caenorhabditis brenneri]	0	0		PTHR12395 (PANTHER), PTHR12395:SF9 (PANTHER)
Diffferentially expressed		+		g14459.t1	terminal uridylyltransferase 4	1	F:nucleotidyltransferase activity		IPR002058 (PFAM); IPR002934 (PFAM); G3DSA:3.30.460.10 (GENE3D), PTHR12271 (PANTHER), SignalP-NN(euk) (SIGNALP), SSF81301 (SUPERFAMILY), SSF81631 (SUPERFAMILY)
Diffferentially expressed		+		g14766.t1	---NA---	0	0		SignalP-NN(euk) (SIGNALP), tmhmm (TMHMM)
Diffferentially expressed		+		g15605.t1	protein-tyrosine phosphatase containing protein	11	C:intracellular membrane-bounded organelle; F:kinase binding; P:larval development; P:negative regulation of kinase activity; C:cytoplasmic part; P:embryo development; F:protein kinase regulator activity; F:protein tyrosine phosphatase activity; P:protein dephosphorylation; P:regulation of protein kinase activity; P:tyrosine metabolic process	0	IPR000242 (PRINTS); IPR000387 (PROFILE); IPR003595 (SMART); G3DSA:3.90.190.10 (GENE3D), PTHR19134 (PANTHER), PTHR19134:SF98 (PANTHER), SSF52799 (SUPERFAMILY)
Diffferentially expressed		+		g15641.t1	chondroitin proteoglycan 4	0	0		SignalP-NN(euk) (SIGNALP)
Diffferentially expressed			-	g1157.t1	innexin unc-7	8	P:cell-cell junction assembly; P:multicellular organismal reproductive behavior; P:tissue morphogenesis; P:pharyngeal pumping; F:wide pore channel activity; P:regulation of growth rate; P:genitalia development; C:gap junction	0	IPR000990 (PRINTS); PTHR11893:SF0 (PANTHER), tmhmm (TMHMM)
Diffferentially expressed			-	g1162.t1	hypothetical protein CAEBREN_08958 [Caenorhabditis brenneri]	0	0		SignalP-NN(euk) (SIGNALP), tmhmm (TMHMM)
Diffferentially expressed			-	g12828.t1	subfamily a member 2	3	F:heat shock protein binding; F:unfolded protein binding; P:protein folding	0	IPR001305 (G3DSA:2.10.230.GENE3D); IPR001623 (PRINTS); IPR002939 (PFAM); IPR008971 (SUPERFAMILY); IPR018253 (PROSITE); G3DSA:2.60.260.20 (GENE3D), PTHR24076 (PANTHER), PTHR24076:SF1 (PANTHER)
Diffferentially expressed			-	g1328.t1	cysteine protease atg4d	7	P:autophagy; C:cytoplasm; F:hydrolase activity; F:cysteine-type peptidase activity; F:peptidase activity; P:protein transport; P:transport		IPR005078 (PANTHER); PTHR22624:SF15 (PANTHER)
Diffferentially expressed			-	g14364.t1	skb1 methyltransferase	8	P:negative regulation of signal transduction; P:cellular response to stress; P:histone arginine methylation; ; F:histone-arginine N-methyltransferase activity; F:transcription factor binding; P:transcription, DNA-dependent; C:transcription factor complex	EC:2.1.1.125	IPR007857 (PANTHER); IPR025799 (PFAM); G3DSA:3.40.50.150 (GENE3D), SSF53335 (SUPERFAMILY)
Diffferentially expressed			-	g15115.t1	ddb1- and cul4-associated factor-like 1-like	1	F:protein binding		IPR015943 (G3DSA:2.130.10.GENE3D); IPR016024 (SUPERFAMILY); PTHR13129 (PANTHER), PTHR13129:SF4 (PANTHER), SSF50960 (SUPERFAMILY)
Diffferentially expressed			-	g15798.t1	nuclear receptor subfamily 2 group e member 1	14	F:lyase activity; P:nucleoside monophosphate biosynthetic process; P:purine nucleotide biosynthetic process; F:ligand-activated sequence-specific DNA binding RNA polymerase II transcription factor activity; P:hormone-mediated signaling pathway; F:cyclase activity; F:kinase activity; F:adenyl ribonucleotide binding; P:cellular protein modification process; C:nucleus; F:zinc ion binding; F:sequence…	0	IPR001628 (PRINTS); IPR008946 (G3DSA:1.10.565.GENE3D); IPR013088 (G3DSA:3.30.50.GENE3D); PTHR24083 (PANTHER), PTHR24083:SF0 (PANTHER), SSF57716 (SUPERFAMILY)
Diffferentially expressed			-	g2887.t1	trp channel protein nanchung	6	C:primary cilium; F:protein binding; F:ion channel activity; P:ion transport; P:transmembrane transport; C:integral to membrane	0	IPR002110 (PFAM); IPR005821 (PFAM); IPR020683 (G3DSA:1.25.40.GENE3D); IPR024862 (PANTHER); PTHR10582:SF16 (PANTHER), tmhmm (TMHMM)
Diffferentially expressed			-	g2987.t1	vam6 vps39-like protein	5	P:cellular process; P:multicellular organismal development; P:anatomical structure development; F:small GTPase regulator activity; F:protein binding	0	IPR001180 (PFAM); IPR015943 (G3DSA:2.130.10.GENE3D); IPR017986 (SUPERFAMILY); IPR019452 (PFAM); IPR019453 (PFAM); PTHR12894 (PANTHER)
Diffferentially expressed			-	g3005.t1	bsd domain-containing protein 1 isoform 2	0	0		IPR005607 (PFAM); PTHR16019 (PANTHER), PTHR16019:SF4 (PANTHER), SSF140383 (SUPERFAMILY)
Diffferentially expressed			-	g3012.t1	zinc finger protein	1	F:zinc ion binding		IPR007087 (PROSITE); IPR015880 (SMART); PTHR15021 (PANTHER)
Diffferentially expressed			-	g3042.t1	condensin-2 complex subunit h2	2	P:chromosome condensation; C:nucleus		IPR009378 (PFAM); PTHR14324 (PANTHER), PTHR14324:SF2 (PANTHER)
Diffferentially expressed			-	g3162.t1	---NA---	0	0		SignalP-NN(euk) (SIGNALP), tmhmm (TMHMM)
Diffferentially expressed			-	g5261.t1	mechanosensory protein 2	2	P:response to mechanical stimulus; C:cell projection membrane	0	IPR001107 (PFAM); IPR001972 (PRINTS); PTHR10264:SF39 (PANTHER), SSF117892 (SUPERFAMILY)
Diffferentially expressed			-	g5365.t1	vacuolar h	12	P:larval development; P:posttranscriptional gene silencing by RNA; P:regulation of growth rate; P:embryo development; C:vacuolar proton-transporting V-type ATPase complex; P:female gamete generation; P:multicellular organism growth; P:molting cycle, protein-based cuticle; P:juvenile hormone biosynthetic process; F:ATPase activity, coupled to transmembrane movement of ions, phosphorylative mechani…	0	IPR004907 (PANTHER); G3DSA:1.20.1460.10 (GENE3D), G3DSA:3.30.70.100 (GENE3D), SSF118203 (SUPERFAMILY)
Diffferentially expressed			-	g9047.t1	enolase	15	P:larval development; P:multicellular organism growth; P:multicellular organismal aging; P:regulation of growth rate; P:endocytosis; P:genitalia development; P:embryo development; C:phosphopyruvate hydratase complex; F:magnesium ion binding; F:phosphopyruvate hydratase activity; P:glycolysis; P:tryptophan biosynthetic process; P:gluconeogenesis; P:tyrosine biosynthetic process; P:L-phenylalanine …	EC:4.2.1.0	IPR000941 (PRINTS); IPR020809 (PROSITE); IPR020810 (PFAM); IPR020811 (PFAM); G3DSA:3.20.20.120 (GENE3D), G3DSA:3.30.390.10 (GENE3D), SSF51604 (SUPERFAMILY), SSF54826 (SUPERFAMILY)
Diffferentially expressed			-	g9198.t1	pinin sdk mema protein conserved region containing protein	4	C:nucleus; F:metal ion binding; F:hydrolase activity, acting on ester bonds; F:nucleotide binding		IPR006786 (PFAM); PTHR12707 (PANTHER)
Diffferentially expressed			-	g961.t1	DNA topoisomerase 2	4	F:DNA topoisomerase type II (ATP-hydrolyzing) activity; F:ATP binding; C:chromosome; P:DNA topological change		IPR001154 (PRINTS); IPR001241 (PRINTS); IPR002205 (PFAM); IPR003594 (G3DSA:3.30.565.GENE3D); IPR006171 (PFAM); IPR013506 (PFAM); IPR013757 (G3DSA:1.10.268.GENE3D); IPR013758 (G3DSA:3.90.199.GENE3D); IPR013759 (G3DSA:3.40.50.GENE3D); IPR013760 (SUPERFAMILY); IPR014721 (G3DSA:3.30.230.GENE3D); IPR018522 (PROSITE); IPR020568 (SUPERFAMILY); IPR024946 (G3DSA:3.30.1360.GENE3D); G3DSA:3.30.1490.30 (GENE…
Diffferentially expressed			-	g962.t1	protein aqp- isoform b	5	F:water transmembrane transporter activity; F:channel activity; P:carbohydrate transport; C:membrane; P:water transport	0	IPR000425 (PRINTS); IPR023271 (G3DSA:1.20.1080.GENE3D); PR02019 (PRINTS), PTHR19139:SF11 (PANTHER), SignalP-NN(euk) (SIGNALP), tmhmm (TMHMM)
Non-differentially expressed		+		g91.t1	small subunit ribosomal protein 25	2	C:ribonucleoprotein complex; P:embryo development	0	IPR004977 (PRODOM)
Non-differentially expressed		+		g4025.t1	yr24_caeel ame	0	0		IPR009644 (PANTHER); SignalP-NN(euk) (SIGNALP), tmhmm (TMHMM)
Non-differentially expressed		+		g4044.t1	chondroitin sulfate proteoglycan 4	1	P:embryo development ending in birth or egg hatching		IPR013078 (PFAM); G3DSA:3.40.50.1240 (GENE3D), PTHR32539 (PANTHER), PTHR32539:SF2 (PANTHER), SignalP-NN(euk) (SIGNALP), SSF53254 (SUPERFAMILY)
Non-differentially expressed		+		g4259.t1	Hypothetical protein CBG12763 [Caenorhabditis briggsae]	0	0		SignalP-NN(euk) (SIGNALP), tmhmm (TMHMM)
Non-differentially expressed		+		g4466.t1	polypeptide n-acetylgalactosaminyltransferase 10	7	C:endomembrane system; F:cation binding; F:carbohydrate binding; F:acetylgalactosaminyltransferase activity; C:intracellular membrane-bounded organelle; C:intrinsic to membrane; P:protein folding	0	IPR000772 (PFAM); IPR001173 (PFAM); IPR001179 (PFAM); G3DSA:2.80.10.50 (GENE3D), G3DSA:3.10.50.40 (GENE3D), G3DSA:3.90.550.10 (GENE3D), PTHR11675 (PANTHER), PS51257 (PROFILE), SignalP-NN(euk) (SIGNALP), SSF53448 (SUPERFAMILY), SSF54534 (SUPERFAMILY)
Non-differentially expressed		+		g4594.t1	NAD transhydrogenase	4	C:intracellular membrane-bounded organelle; P:hydrogen transport; F:NAD(P)+ transhydrogenase activity; P:metabolic process	0	IPR007698 (PFAM); IPR007886 (PFAM); G3DSA:3.40.50.1770 (GENE3D), G3DSA:3.50.50.60 (GENE3D), PTHR10160 (PANTHER), PTHR10160:SF14 (PANTHER), SignalP-NN(euk) (SIGNALP), SSF51735 (SUPERFAMILY), SSF52283 (SUPERFAMILY)
Non-differentially expressed		+		g6166.t1	proteasome subunit alpha type-5
Non-differentially expressed		+		g6196.t1	protein nuo-6	6	C:mitochondrion; F:NADH dehydrogenase (ubiquinone) activity; P:mitochondrial electron transport, NADH to ubiquinone; P:ubiquinone biosynthetic process; P:sodium ion transport; P:proton transport	0	IPR009866 (PANTHER); PTHR15469:SF0 (PANTHER), tmhmm (TMHMM)
Non-differentially expressed		+		g6451.t1	actin-related protein 3	15	P:positive regulation of cell differentiation; P:ameboidal cell migration; P:response to organic substance; C:basal plasma membrane; P:positive regulation of cell projection organization; F:cytoskeletal protein binding; C:cell leading edge; P:morphogenesis of an epithelium; P:regulation of lamellipodium assembly; P:cell projection morphogenesis; C:endomembrane system; C:synapse; F:ATP binding; C:…	0	IPR004000 (PANTHER); IPR015623 (PTHR11937:PANTHER); IPR020902 (PROSITE); G3DSA:3.30.420.40 (GENE3D), G3DSA:3.90.640.10 (GENE3D), SSF53067 (SUPERFAMILY)
Non-differentially expressed		+		g6504.t1	protein sams- isoform a	9	F:metal ion binding; P:multicellular organism growth; P:multicellular organismal aging; P:regulation of growth rate; C:intracellular part; F:methionine adenosyltransferase activity; F:ATP binding; P:S-adenosylmethionine biosynthetic process; P:methionine metabolic process	0	IPR002133 (PIR); IPR022628 (PFAM); IPR022629 (PFAM); IPR022630 (PFAM); IPR022631 (PROSITE); IPR022636 (SUPERFAMILY); G3DSA:3.30.300.10 (GENE3D), PTHR11964:SF0 (PANTHER)
Non-differentially expressed		+		g7052.t1	pao retrotransposon peptidase family protein	2	P:DNA integration; F:nucleic acid binding	0	IPR001584 (PFAM); IPR005312 (PFAM); IPR008042 (PFAM); IPR012337 (SUPERFAMILY); G3DSA:3.30.420.10 (GENE3D), PTHR22955 (PANTHER), PTHR22955:SF0 (PANTHER), SSF56672 (SUPERFAMILY)
Non-differentially expressed		+		g7232.t1	cre-uaf-1 protein	14	P:meiosis; P:RNA splicing, via transesterification reactions with bulged adenosine as nucleophile; P:larval development; P:growth; P:body morphogenesis; C:ribonucleoprotein complex; P:cell proliferation; P:genitalia development; P:embryo development; P:hermaphrodite germ-line sex determination; F:RNA binding; C:nucleus; P:mRNA processing; F:nucleotide binding	0	IPR000504 (PFAM); IPR006529 (TIGRFAMs); IPR012677 (G3DSA:3.30.70.GENE3D); PTHR23139 (PANTHER), PTHR23139:SF9 (PANTHER), PF14259 (PFAM), SSF54928 (SUPERFAMILY)
Non-differentially expressed		+		g7876.t1	mitochondrial carrier homolog 2	4	C:integral to membrane; C:membrane; P:transport; C:mitochondrial inner membrane		IPR018108 (PROFILE); IPR023395 (G3DSA:1.50.40.GENE3D); PTHR10780 (PANTHER), PTHR10780:SF2 (PANTHER)
Non-differentially expressed		+		g8399.t1	fatty acid and retinol binding protein	1	F:retinoid binding	0	IPR008632 (PFAM); PTHR31418 (PANTHER), PTHR31418:SF0 (PANTHER), SignalP-NN(euk) (SIGNALP), tmhmm (TMHMM)
Non-differentially expressed		+		g8412.t1	oxidoreductase dhs-27	6	F:transferase activity, transferring phosphorus-containing groups; P:oxidation-reduction process; F:oxidoreductase activity; P:metabolic process; F:kinase activity; P:phosphorylation		IPR011009 (SUPERFAMILY); IPR012877 (PANTHER); IPR015897 (SMART); G3DSA:3.90.1200.10 (GENE3D)
Non-differentially expressed		+		g9070.t1	polyubiquitin-a- partial	24	C:endocytic vesicle; C:organelle membrane; C:nuclear lumen; P:positive regulation of sequence-specific DNA binding transcription factor activity; P:antigen receptor-mediated signaling pathway; P:DNA metabolic process; P:S phase; P:DNA damage response, signal transduction by p53 class mediator; P:negative regulation of apoptotic process; P:epidermal growth factor receptor signaling pathway; P:cell…	0	IPR000626 (PFAM); IPR002906 (PFAM); IPR019954 (PROSITE); IPR019955 (PROFILE); IPR019956 (PRINTS); G3DSA:3.10.20.90 (GENE3D), PTHR10666 (PANTHER), SSF54236 (SUPERFAMILY)
Non-differentially expressed		+		g9505.t1	14 kda phosphohistidine phosphatase	0	0		IPR007702 (PFAM); PTHR12258 (PANTHER), PTHR12258:SF1 (PANTHER), SSF143724 (SUPERFAMILY)
Non-differentially expressed		+		g10051.t1	ubiquitin fusion degradation protein ufd1 containing protein	8	F:binding; P:larval development; P:multicellular organismal aging; P:regulation of growth rate; C:endoplasmic reticulum membrane; P:misfolded or incompletely synthesized protein catabolic process; P:embryo development; P:ubiquitin-dependent protein catabolic process	0	IPR004854 (PANTHER)
Non-differentially expressed		+		g10650.t1	protein nhr-173	8	F:sequence-specific DNA binding transcription factor activity; F:steroid hormone receptor activity; P:steroid hormone mediated signaling pathway; F:zinc ion binding; F:sequence-specific DNA binding; C:transcription factor complex; ; P:regulation of transcription, DNA-dependent		IPR000536 (SMART); IPR001628 (PRINTS); IPR008946 (G3DSA:1.10.565.GENE3D); IPR013088 (G3DSA:3.30.50.GENE3D); PTHR24083 (PANTHER), PTHR24083:SF5 (PANTHER), SSF57716 (SUPERFAMILY)
Non-differentially expressed		+		g10965.t1	small nuclear ribonucleoprotein sm d3	6	P:embryo development; C:ribonucleoprotein granule; F:binding; P:vulval development; P:secretion; P:endocytosis	0	IPR001163 (PFAM); IPR006649 (SMART); IPR010920 (SUPERFAMILY); IPR027141 (PANTHER); G3DSA:2.30.30.100 (GENE3D)
Non-differentially expressed		+		g11538.t1	---NA---	0	0		no IPS match
Non-differentially expressed		+		g12582.t1	neurocan core protein precursor	1	F:carbohydrate binding		IPR001304 (PFAM); IPR016186 (G3DSA:3.10.100.GENE3D); IPR016187 (SUPERFAMILY); PTHR22801 (PANTHER), SignalP-NN(euk) (SIGNALP), tmhmm (TMHMM)
Non-differentially expressed		+		g12591.t1	---NA---	0	0		SignalP-NN(euk) (SIGNALP), tmhmm (TMHMM)
Non-differentially expressed		+		g13816.t1	DNA excision repair protein ercc-6	3	F:DNA binding; F:ATP binding; F:helicase activity	0	IPR000330 (PFAM); IPR001650 (PFAM); IPR014001 (SMART); IPR027417 (SUPERFAMILY); G3DSA:3.40.50.300 (GENE3D), PTHR10799 (PANTHER), PTHR10799:SF49 (PANTHER)
Non-differentially expressed		+		g14440.t1	24 kda secreted protein	0	0		SignalP-NN(euk) (SIGNALP)
Non-differentially expressed		+		g14454.t1	poly -specific endoribonuclease-like	2	F:endonuclease activity; F:nucleic acid binding	0	IPR018998 (PFAM); PTHR12439 (PANTHER), PTHR12439:SF6 (PANTHER), SignalP-NN(euk) (SIGNALP), SSF142877 (SUPERFAMILY)
Non-differentially expressed		+		g14761.t1	---NA---	0	0		SignalP-NN(euk) (SIGNALP)
Non-differentially expressed		+		g15073.t1	protein ned-8	6	P:multicellular organism growth; P:nematode larval development; P:genitalia development; P:tissue morphogenesis; C:intracellular membrane-bounded organelle; F:protein binding	0	IPR000626 (PFAM); IPR019954 (PROSITE); IPR019955 (PROFILE); IPR019956 (PRINTS); G3DSA:3.10.20.90 (GENE3D), PTHR10666 (PANTHER), PTHR10666:SF25 (PANTHER), SSF54236 (SUPERFAMILY)
Non-differentially expressed		+		g15077.t1	ras-related protein rab-11b	18	P:transcription, DNA-dependent; F:protein binding; P:developmental process involved in reproduction; P:larval development; P:calcium ion-dependent exocytosis; F:adenyl ribonucleotide binding; P:embryo development; P:endocytosis; C:endosome; C:secretory granule; P:cytokinesis; F:GTP binding; P:small GTPase mediated signal transduction; F:GTPase activity; P:GTP catabolic process; P:intracellular pr…	EC:3.6.1.15	IPR001806 (PRINTS); IPR002041 (SMART); IPR003578 (SMART); IPR003579 (SMART); IPR005225 (TIGRFAMs); IPR020849 (SMART); IPR027417 (SUPERFAMILY); G3DSA:3.40.50.300 (GENE3D), PTHR24073 (PANTHER), PTHR24073:SF87 (PANTHER), PS51419 (PROFILE)
Non-differentially expressed			-	g10170.t1	dolichyl pyrophosphate man9 c2 alpha- -glucosyltransferase-like	1	C:endoplasmic reticulum membrane		IPR004856 (PANTHER); PTHR12413:SF0 (PANTHER), tmhmm (TMHMM)
Non-differentially expressed			-	g10181.t1	---NA---
Non-differentially expressed			-	g10338.t1	protein fnci- isoform b	1	P:DNA repair		IPR026171 (PANTHER); PTHR21818:SF0 (PANTHER)
Non-differentially expressed			-	g10875.t1	peptidase dimerization domain-containing protein	2	P:metabolic process; F:hydrolase activity	0	IPR002933 (PFAM); IPR011650 (G3DSA:3.30.70.GENE3D); G3DSA:3.40.630.10 (GENE3D), PTHR11014 (PANTHER), PTHR11014:SF27 (PANTHER), SignalP-NN(euk) (SIGNALP), SSF53187 (SUPERFAMILY)
Non-differentially expressed			-	g10912.t1	catalase	12	P:organelle organization; P:chemotaxis; P:multicellular organismal aging; C:microbody; P:hydrogen peroxide metabolic process; F:heme binding; F:catalase activity; P:oxidation-reduction process; P:response to oxidative stress; P:tryptophan metabolic process; P:peroxidase reaction; P:methane metabolic process	EC:1.11.1.7	IPR002226 (PROSITE); IPR010582 (PFAM); IPR011614 (G3DSA:2.40.180.GENE3D); IPR018028 (PRINTS); IPR020835 (SUPERFAMILY); IPR024708 (PROSITE); IPR024711 (PIR); PTHR11465:SF0 (PANTHER)
Non-differentially expressed			-	g11043.t1	n-alpha-acetyltransferase catalytic subunit	5	C:intracellular part; F:binding; P:protein acetylation; F:N-acetyltransferase activity; P:acyl-carrier-protein biosynthetic process	0	IPR000182 (PFAM); IPR016181 (G3DSA:3.40.630.GENE3D); PTHR23091 (PANTHER), PTHR23091:SF2 (PANTHER)
Non-differentially expressed			-	g11332.t1	nucleosome assembly protein 1	3	F:protein binding; C:nucleus; P:nucleosome assembly	0	IPR000727 (PROFILE); IPR002164 (PANTHER); PTHR11875:SF7 (PANTHER), SSF143113 (SUPERFAMILY)
Non-differentially expressed			-	g11833.t1	---NA---	0	0		SignalP-NN(euk) (SIGNALP)
Non-differentially expressed			-	g12419.t1	---NA---	4	F:RNA binding; C:nucleus; C:cytoplasm; P:mRNA processing		IPR002999 (PROFILE); IPR010304 (PFAM); G3DSA:2.30.30.140 (GENE3D), SSF63748 (SUPERFAMILY)
Non-differentially expressed			-	g12784.t1	gns1 sur4 family protein	2	C:intrinsic to endoplasmic reticulum membrane; C:integral to membrane	0	IPR002076 (PANTHER); SignalP-NN(euk) (SIGNALP), tmhmm (TMHMM)
Non-differentially expressed			-	g12790.t1	protein spec3	0	0		IPR026673 (PANTHER); PTHR21676:SF0 (PANTHER), tmhmm (TMHMM)
Non-differentially expressed			-	g12892.t1	ubiquitin thioesterase otubain-like protein	9	P:cellular amino acid metabolic process; P:protein metabolic process; F:protein binding; F:hydrolase activity; F:cysteine-type peptidase activity; F:peptidase activity; F:omega peptidase activity; C:cellular_component; P:biological_process		IPR003323 (PROFILE); IPR019400 (PFAM); PTHR12931 (PANTHER), PTHR12931:SF2 (PANTHER), SSF54001 (SUPERFAMILY)
Non-differentially expressed			-	g13047.t1	periplasmic component of the tol biopolymer transport system	1	F:protein binding		IPR011659 (PFAM); IPR015943 (G3DSA:2.130.10.GENE3D); G3DSA:2.120.10.60 (GENE3D), PTHR32161 (PANTHER), SignalP-NN(euk) (SIGNALP), SSF82171 (SUPERFAMILY)
Non-differentially expressed			-	g13079.t1	conserved oligomeric golgi complex subunit 5-like	2	P:intra-Golgi vesicle-mediated transport; C:Golgi transport complex		IPR019465 (PANTHER)
Non-differentially expressed			-	g1329.t1	enoyl coenzyme a hydratase peroxisomal	4	C:intracellular membrane-bounded organelle; P:metabolic process; P:larval development; F:catalytic activity	0	IPR001753 (PFAM); IPR014748 (G3DSA:1.10.12.GENE3D); G3DSA:3.90.226.10 (GENE3D), PTHR11941 (PANTHER), SSF52096 (SUPERFAMILY)
Non-differentially expressed			-	g13712.t1	protein kinase c inhibitor aswz variant 5	2	C:intracellular membrane-bounded organelle; F:catalytic activity	0	IPR001310 (PRINTS); IPR011146 (G3DSA:3.30.428.GENE3D); IPR019808 (PROSITE); PTHR23089:SF0 (PANTHER)
Non-differentially expressed			-	g13844.t1	otu-like cysteine protease family protein	0	0		IPR003323 (PFAM); PTHR12419 (PANTHER), SSF54001 (SUPERFAMILY)
Non-differentially expressed			-	g15430.t1	cathepsin b-like cysteine proteinase	3	C:lytic vacuole; P:proteolysis; F:cysteine-type peptidase activity	0	IPR000169 (PROSITE); IPR000668 (PRINTS); IPR013128 (PANTHER); IPR015643 (PTHR12411:PANTHER); IPR025660 (PROSITE); IPR025661 (PROSITE); G3DSA:3.90.70.10 (GENE3D), SignalP-NN(euk) (SIGNALP), SSF54001 (SUPERFAMILY)
Non-differentially expressed			-	g15851.t1	casein kinase alpha 1	16	C:microtubule organizing center; P:protein phosphorylation; C:nuclear body; F:metal ion binding; P:cellular component morphogenesis; P:M phase of mitotic cell cycle; C:mRNA cleavage factor complex; C:kinetochore; F:protein binding; P:organ development; C:cell fraction; P:cell surface receptor signaling pathway; F:ATP binding; F:protein serine/threonine kinase activity; F:protein tyrosine kinase a…	0	IPR000719 (PFAM); IPR002290 (SMART); IPR008271 (PROSITE); IPR011009 (SUPERFAMILY); IPR017441 (PROSITE); IPR020635 (SMART); G3DSA:1.10.510.10 (GENE3D), G3DSA:3.30.200.20 (GENE3D), PTHR11909 (PANTHER), PTHR11909:SF25 (PANTHER)
Non-differentially expressed			-	g2127.t1	histone h2a	12	P:multicellular organismal reproductive behavior; P:larval development; F:DNA binding; P:regulation of growth rate; P:transcription, DNA-dependent; P:response to stress; P:genitalia development; P:embryo development; C:nucleosome; C:nucleus; P:nucleosome assembly; F:protein heterodimerization activity	0	IPR002119 (PRINTS); IPR007125 (PFAM); IPR009072 (G3DSA:1.10.20.GENE3D); PTHR23430 (PANTHER)
Non-differentially expressed			-	g2355.t1	hypothetical kda protein in chromosome	8	P:biological_process; C:cellular_component; C:FHF complex; P:lysosome organization; P:early endosome to late endosome transport; P:endosome to lysosome transport; P:protein transport; P:transport		IPR019384 (PFAM); PTHR21705 (PANTHER), PTHR21705:SF0 (PANTHER)
Non-differentially expressed			-	g2644.t1	b-box zinc finger family protein	4	C:ribonucleoprotein granule; P:regulation of development, heterochronic; F:zinc ion binding; F:protein binding	0	IPR000315 (G3DSA:4.10.45.GENE3D); IPR001258 (PFAM); IPR001841 (SMART); IPR003649 (SMART); IPR011042 (G3DSA:2.120.10.GENE3D); IPR013017 (PROFILE); IPR013083 (G3DSA:3.30.40.GENE3D); IPR017907 (PROSITE); PTHR24103 (PANTHER), SSF101898 (SUPERFAMILY), SSF57845 (SUPERFAMILY), SSF57850 (SUPERFAMILY)
Non-differentially expressed			-	g2668.t1	upf0587 protein c1orf123 homolog	3	P:biological_process; C:cellular_component; F:molecular_function		IPR008584 (PANTHER); PTHR12857:SF0 (PANTHER), SSF141678 (SUPERFAMILY)
Non-differentially expressed			-	g2674.t1	hypothetical protein Bm1_06440 [Brugia malayi]	0	0		no IPS match
Non-differentially expressed			-	g2726.t1	aspartate aminotransferase	3	F:catalytic activity; P:biosynthetic process; F:pyridoxal phosphate binding	0	IPR004839 (PFAM); IPR015421 (G3DSA:3.40.640.GENE3D); IPR015422 (G3DSA:3.90.1150.GENE3D); IPR015424 (SUPERFAMILY); PTHR11751 (PANTHER)
Non-differentially expressed			-	g2757.t1	small subunit ribosomal protein 8	8	P:translation; C:small ribosomal subunit; P:larval development; P:multicellular organismal aging; P:maturation of SSU-rRNA; P:lipid localization; P:endocytosis; F:structural constituent of ribosome	EC:3.6.5.3	IPR001047 (PANTHER); IPR018283 (PROSITE); IPR022309 (PFAM); PTHR10394:SF1 (PANTHER)
Non-differentially expressed			-	g2896.t1	u6 snRNA-associated sm-like protein lsm5	9	P:nuclear-transcribed mRNA catabolic process, exonucleolytic; P:cell proliferation; F:nucleic acid binding; P:meiosis; F:protein dimerization activity; C:intracellular membrane-bounded organelle; C:cytoplasmic part; C:macromolecular complex; P:RNA processing	0	IPR001163 (PFAM); IPR006649 (SMART); IPR010920 (SUPERFAMILY); G3DSA:2.30.30.100 (GENE3D), PTHR20971 (PANTHER)
Non-differentially expressed			-	g2899.t1	large subunit ribosomal protein 2	8	P:embryo development; P:regulation of growth rate; F:nucleic acid binding; P:larval development; F:structural constituent of ribosome; C:ribosome; P:translation; P:ribosome biogenesis	0	IPR002171 (PIR); IPR008991 (SUPERFAMILY); IPR012340 (G3DSA:2.40.50.GENE3D); IPR014722 (G3DSA:2.30.30.GENE3D); IPR014726 (G3DSA:4.10.950.GENE3D); IPR022666 (PFAM); IPR022669 (PFAM); IPR022671 (PROSITE); PTHR13691:SF4 (PANTHER)
Non-differentially expressed			-	g3009.t1	---NA---	0	0		no IPS match
Non-differentially expressed			-	g3027.t1	rRNA 2 -o-methyltransferase fibrillarin	11	P:translation; C:macromolecular complex; C:nuclear lumen; P:larval development; P:one-carbon metabolic process; P:regulation of growth rate; P:embryo development; F:RNA binding; P:rRNA processing; P:tRNA processing; F:methyltransferase activity	EC:3.6.5.3	IPR000692 (PRINTS); IPR020813 (PROSITE); G3DSA:3.30.200.20 (GENE3D), G3DSA:3.40.50.150 (GENE3D), SSF53335 (SUPERFAMILY)
Non-differentially expressed			-	g3140.t1	cre-ril-1 protein	4	P:multicellular organismal aging; P:regulation of growth rate; P:larval development; P:embryo development	0	tmhmm (TMHMM)
Non-differentially expressed			-	g3161.t1	28s ribosomal protein mitochondrial	2	P:larval development; P:embryo development	0	IPR019349 (PFAM); PTHR13490 (PANTHER)
Non-differentially expressed			-	g3164.t1	hypothetical protein CRE_12377 [Caenorhabditis remanei]	5	P:multicellular organismal aging; P:molting cycle, protein-based cuticle; P:tissue morphogenesis; P:regulation of growth rate; P:larval development	0	SignalP-NN(euk) (SIGNALP)
Non-differentially expressed			-	g3567.t1	aldehyde dehydrogenase	9	C:cell part; F:aldehyde dehydrogenase [NAD(P)+] activity; P:cellular aldehyde metabolic process; P:oxidation-reduction process; P:gluconeogenesis; P:glycolysis; P:histidine metabolic process; P:L-phenylalanine metabolic process; P:tyrosine metabolic process	0	IPR012394 (PIR); IPR015590 (PFAM); IPR016161 (SUPERFAMILY); IPR016162 (G3DSA:3.40.605.GENE3D); IPR016163 (G3DSA:3.40.309.GENE3D); PTHR11699 (PANTHER)
Non-differentially expressed			-	g4223.t1	o-sialoglycoprotein endopeptidase	4	P:protein metabolic process; F:endopeptidase activity; F:cation binding; P:tRNA metabolic process	0	IPR000905 (PFAM); IPR017861 (PRINTS); G3DSA:3.30.420.40 (GENE3D), PTHR11735 (PANTHER), SSF53067 (SUPERFAMILY)
Non-differentially expressed			-	g4236.t1	neuronal calcium sensor 2	1	F:calcium ion binding	0	IPR001125 (PRINTS); IPR002048 (PFAM); IPR011992 (G3DSA:1.10.238.GENE3D); IPR018247 (PROSITE); PTHR23055 (PANTHER), PTHR23055:SF19 (PANTHER), SSF47473 (SUPERFAMILY)
Non-differentially expressed			-	g4645.t1	amp deaminase 2	0	0		no IPS match
Non-differentially expressed			-	g4875.t1	drp-1 protein	8	C:intracellular membrane-bounded organelle; P:apoptotic process; P:tissue morphogenesis; P:purine ribonucleoside triphosphate catabolic process; P:mitochondrion organization; P:embryo development; F:GTP binding; F:GTPase activity	EC:3.6.1.15	IPR000375 (PFAM); IPR001401 (PFAM); IPR019762 (PROSITE); IPR022812 (PRINTS); IPR027417 (SUPERFAMILY); G3DSA:3.40.50.300 (GENE3D), PTHR11566:SF12 (PANTHER)
Non-differentially expressed			-	g5924.t1	protein gyg- isoform c	2	F:transferase activity; P:tissue development	0	IPR002495 (PFAM); G3DSA:3.90.550.10 (GENE3D), PTHR11183 (PANTHER), PTHR11183:SF6 (PANTHER), SignalP-NN(euk) (SIGNALP), SSF53448 (SUPERFAMILY)
Non-differentially expressed			-	g6631.t1	sodium potassium-transporting atpase subunit alpha	25	P:response to external stimulus; P:regulation of cell morphogenesis; P:locomotory behavior; P:cell-cell signaling; P:cell-cell junction assembly; C:intracellular membrane-bounded organelle; C:apical junction complex; P:larval development; P:muscle contraction; P:multicellular organismal aging; F:potassium-transporting ATPase activity; P:regulation of tube size, open tracheal system; P:embryo deve…	EC:3.6.3.12	IPR001757 (PRINTS); IPR004014 (PFAM); IPR005775 (TIGRFAMs); IPR006068 (PFAM); IPR008250 (G3DSA:2.70.150.GENE3D); IPR018303 (PROSITE); IPR023214 (PFAM); IPR023298 (G3DSA:1.20.1110.GENE3D); IPR023299 (G3DSA:3.40.1110.GENE3D); PR00121 (PRINTS), G3DSA:4.10.6.10 (GENE3D), PTHR24093:SF58 (PANTHER), tmhmm (TMHMM), SSF81653 (SUPERFAMILY), SSF81665 (SUPERFAMILY)
Non-differentially expressed			-	g6756.t1	ancylostoma secreted protein 2	1	C:extracellular region		IPR001283 (PRINTS); IPR002413 (PRINTS); IPR014044 (G3DSA:3.40.33.GENE3D); IPR018244 (PROSITE); PTHR10334:SF11 (PANTHER)
Non-differentially expressed			-	g6766.t1	nol5a protein	4	P:genitalia development; P:multicellular organism growth; P:larval development; P:embryo development	0	IPR002687 (PFAM); IPR012974 (PFAM); IPR012976 (PFAM); PTHR10894 (PANTHER), SSF89124 (SUPERFAMILY)
Non-differentially expressed			-	g7490.t1	nitrilase and fragile histidine triad fusion protein hit	3	F:binding; P:cellular nitrogen compound metabolic process; F:nucleotide diphosphatase activity	EC:3.6.1.9	IPR001110 (PROSITE); IPR001310 (PFAM); IPR003010 (G3DSA:3.60.110.GENE3D); IPR011146 (G3DSA:3.30.428.GENE3D); IPR019808 (PROSITE); PTHR23088 (PANTHER), PTHR23088:SF0 (PANTHER)
Non-differentially expressed			-	g7781.t1	nop5 nop58	5	P:embryo development; P:regulation of growth rate; P:genitalia development; P:vulval development; P:endocytosis	0	IPR002687 (PFAM); IPR012974 (PFAM); IPR012976 (PFAM); PTHR10894 (PANTHER), SSF89124 (SUPERFAMILY)
Non-differentially expressed			-	g7811.t1	guanosine-3 -bis 3 -pyrophosphohydrolase mesh1-like	1	F:phosphoric ester hydrolase activity	0	IPR003607 (SMART); IPR026020 (PANTHER); PF13328 (PFAM), SSF109604 (SUPERFAMILY)
Non-differentially expressed			-	g8320.t1	phosphoribosylformylglycinamidine synthase-like	4	F:ligase activity; P:purine ribonucleoside monophosphate biosynthetic process; P:regulation of growth rate; F:protein binding	0	IPR000483 (SMART); IPR001611 (PFAM); IPR003591 (SMART); IPR010918 (PFAM); IPR016188 (SUPERFAMILY); IPR017926 (PROFILE); IPR025875 (PFAM); G3DSA:3.30.1330.10 (GENE3D), G3DSA:3.40.50.880 (GENE3D), G3DSA:3.80.10.10 (GENE3D), PTHR10099 (PANTHER), PF13507 (PFAM), PF13516 (PFAM), PF13855 (PFAM), SignalP-NN(euk) (SIGNALP), SSF52058 (SUPERFAMILY), SSF52317 (SUPERFAMILY)
Non-differentially expressed			-	g8451.t1	---NA---	0	0		SignalP-NN(euk) (SIGNALP)
Non-differentially expressed			-	g8987.t1	u6 snRNA-associated sm-like protein lsm7	10	C:macromolecular complex; C:intracellular membrane-bounded organelle; P:meiosis; P:cell motility; P:RNA splicing, via transesterification reactions with bulged adenosine as nucleophile; P:larval development; P:multicellular organismal aging; P:development of primary sexual characteristics; P:cell proliferation; F:snRNA binding	0	IPR001163 (PFAM); IPR006649 (SMART); IPR010920 (SUPERFAMILY); IPR017132 (PIR); G3DSA:2.30.30.100 (GENE3D), PTHR10553 (PANTHER), PTHR10553:SF1 (PANTHER)
Non-differentially expressed			-	g9113.t1	histone 3	5	C:intracellular membrane-bounded organelle; C:nucleosome; F:DNA binding; P:nucleosome assembly; F:protein heterodimerization activity	0	IPR000164 (PANTHER); IPR007125 (PFAM); IPR009072 (G3DSA:1.10.20.GENE3D)
Non-differentially expressed			-	g9650.t1	abnormal embryogenesis protein 30	4	F:protein binding; C:anaphase-promoting complex; P:regulation of mitotic metaphase/anaphase transition; P:anaphase-promoting complex-dependent proteasomal ubiquitin-dependent protein catabolic process		IPR015943 (G3DSA:2.130.10.GENE3D); IPR024789 (PANTHER); IPR024977 (PFAM); SSF117289 (SUPERFAMILY)
Non-differentially expressed			-	g12224.t1	cullin family protein	12	P:proteasomal ubiquitin-dependent protein catabolic process; P:meiosis II; C:intracellular membrane-bounded organelle; P:spindle elongation; P:germ cell development; P:embryonic axis specification; P:protein localization; P:meiotic chromosome movement towards spindle pole; C:cullin-RING ubiquitin ligase complex; F:ubiquitin protein ligase binding; P:oxidation-reduction process; F:oxidoreductase a…	0	IPR001373 (PFAM); IPR013027 (PRINTS); IPR016158 (SMART); IPR016159 (SUPERFAMILY); IPR023753 (PFAM); G3DSA:1.20.1310.10 (GENE3D), G3DSA:3.50.50.60 (GENE3D), PTHR11932 (PANTHER), PTHR11932:SF18 (PANTHER), SSF51905 (SUPERFAMILY)
Non-differentially expressed			-	g13401.t1	coatomer subunit beta	11	P:secretion; P:larval development; C:vesicle coat; F:transferase activity; P:Golgi transport vesicle coating; P:endocytosis; F:protein kinase binding; P:germ cell development; P:embryo development; F:structural molecule activity; P:intracellular protein transport	0	IPR001680 (PFAM); IPR006692 (PFAM); IPR015943 (G3DSA:2.130.10.GENE3D); IPR017986 (PROFILE); PTHR19876 (PANTHER), PTHR19876:SF2 (PANTHER)
Non-differentially expressed			-	g5169.t1	histone h2a	12	P:multicellular organismal reproductive behavior; P:larval development; P:regulation of growth rate; P:transcription, DNA-dependent; P:response to stress; P:genitalia development; P:embryo development; C:nucleosome; F:DNA binding; C:nucleus; P:nucleosome assembly; F:protein heterodimerization activity	0	IPR002119 (PRINTS); IPR007125 (PFAM); IPR009072 (G3DSA:1.10.20.GENE3D); PTHR23430 (PANTHER)
Non-differentially expressed			-	g7731.t1	plasma membrane calcium-transporting atpase 3	14	P:regulation of endocytosis; P:larval development; P:locomotion; P:multicellular organismal aging; P:regulation of growth rate; P:cytosolic calcium ion homeostasis; P:embryo development; P:purine ribonucleoside triphosphate biosynthetic process; C:integral to membrane; F:calcium-transporting ATPase activity; F:ATP binding; P:calcium ion transmembrane transport; F:metal ion binding; C:sarcoplasmic…	0	IPR001757 (PRINTS); IPR004014 (PFAM); IPR006068 (PFAM); IPR006408 (TIGRFAMs); IPR008250 (PFAM); IPR018303 (PROSITE); IPR023214 (PFAM); IPR023298 (G3DSA:1.20.1110.GENE3D); PTHR24093:SF1 (PANTHER), tmhmm (TMHMM), SSF81653 (SUPERFAMILY), SSF81665 (SUPERFAMILY)

## Sheet: Hoja1
Supplementary Table 5. Genes for differentially expressed proteins with sites under positive selection or significant Tajima's D values
Positive selection, Branch-sites test, LRT, p<0.05
Significant D, Tajima's D, 96% confidence level obtained from the real distribution
Significant Positive D, Tajima's D, 98% confidence level obtained from the real distribution
Significant Negative D, Tajima's D, 98% confidence level obtained from the real distribution
induction condition		Analysis
analysis		Induction Condition			Sequence Name	Seq. Description
Diffferentially expressed		Positive selectiona
	1				g1350.t1	triosephosphate isomerase
	2				g1898.t1	succinate dehydrogenase cytochrome b560 subunit
	3				g4565.t1	sodium-independent organic anion transporter family protein
	4				g5030.t1	thymosin beta-4
	5				g5568.t1	protein lin-32
	6				g6502.t1	sorting nexin-13
	7				g11410.t1	60s ribosomal protein l4
	8				g11641.t1	tata-box binding protein
	9				g12399.t1	malate dehydrogenase
	10				g12781.t1	serine threonine kinase
	11				g15020.t1	nuclear receptor-binding protein
Non-differentially expressed		Positive selectiona
30	1				g701.t1	protein tnt- isoform b
	2				g1112.t1	copine family protein	protein binding OS=Steinernema Carpocapse GN=NA PE=NA SV=NA
	3				g2246.t1	60s ribosomal protein l22	embryo development OS=Steinernema Carpocapse GN=NA PE=NA SV=NA
	4				g2284.t1	small subunit ribosomal protein 14	structural constituent of ribosome OS=Steinernema Carpocapse GN=NA PE=NA SV=NA
	5				g2865.t1	mitochondrial dicarboxylate carrier	organelle inner membrane OS=Steinernema Carpocapse GN=NA PE=NA SV=NA
	6				g3137.t1	26s protease regulatory subunit 4	nucleoside-triphosphatase activity OS=Steinernema Carpocapse GN=NA PE=NA SV=NA
	7				g3601.t1	protein isoform d	intrinsic to membrane OS=Steinernema Carpocapse GN=NA PE=NA SV=NA
	8				g4088.t1	hypothetical tyrosinase-like protein in chromosome	binding OS=Steinernema Carpocapse GN=NA PE=NA SV=NA
	9				g4593.t1	nad mitochondrial	hydrogen transport OS=Steinernema Carpocapse GN=NA PE=NA SV=NA
	10				g5114.t1	methionyl-trna synthetase mitochondrial	embryo development OS=Steinernema Carpocapse GN=NA PE=NA SV=NA
	11				g5888.t1	small ubiquitin-related modifier precursor	protein-based cuticle development OS=Steinernema Carpocapse GN=NA PE=NA SV=NA
	12				g6166.t1	proteasome subunit alpha type-5	embryo development OS=Steinernema Carpocapse GN=NA PE=NA SV=NA
	13				g6716.t1	upf0160 protein mitochondrial-like	OS=Steinernema Carpocapse GN=NA PE=NA SV=NA
	14				g6931.t1	protein isoform a	lipid binding OS=Steinernema Carpocapse GN=NA PE=NA SV=NA
	15				g7631.t1	nadh-ubiquinone oxidoreductase b22 subunit	endocytosis OS=Steinernema Carpocapse GN=NA PE=NA SV=NA
	16				g9282.t1	60s ribosomal protein l24	embryo development OS=Steinernema Carpocapse GN=NA PE=NA SV=NA
	17				g9593.t1	large subunit ribosomal protein 32	structural constituent of ribosome OS=Steinernema Carpocapse GN=NA PE=NA SV=NA
	18				g9630.t1	mitochondrial aspartate transaminase	transaminase activity OS=Steinernema Carpocapse GN=NA PE=NA SV=NA
	19				g9736.t1	paramyosin	primary metabolic process OS=Steinernema Carpocapse GN=NA PE=NA SV=NA
	20				g10232.t1	60s acidic ribosomal protein p0	binding OS=Steinernema Carpocapse GN=NA PE=NA SV=NA
	21				g11412.t1	60s ribosomal protein l17	larval development OS=Steinernema Carpocapse GN=NA PE=NA SV=NA
	22				g11772.t1	golgi reassembly-stacking protein 2	protein binding OS=Steinernema Carpocapse GN=NA PE=NA SV=NA
	23				g12180.t1	atp synthase b-like protein	male mating behavior OS=Steinernema Carpocapse GN=NA PE=NA SV=NA
	24				g13097.t1	acyl- -binding protein	lipid localization OS=Steinernema Carpocapse GN=NA PE=NA SV=NA
	25				g13354.t1	40s ribosomal protein s4	RNA binding OS=Steinernema Carpocapse GN=NA PE=NA SV=NA
	26				g13483.t1	cathepsin z precursor	embryo development OS=Steinernema Carpocapse GN=NA PE=NA SV=NA
	27				g13933.t1	ribosomal protein s13	translation OS=Steinernema Carpocapse GN=NA PE=NA SV=NA
	28				g14568.t1	polyadenylate-binding protein 1-like isoform 1	embryo development OS=Steinernema Carpocapse GN=NA PE=NA SV=NA
	29				g15076.t1	60s ribosomal protein l7	embryo development OS=Steinernema Carpocapse GN=NA PE=NA SV=NA
	30				g15891.t1	60s ribosomal protein l18a	structural constituent of ribosome OS=Steinernema Carpocapse GN=NA PE=NA SV=NA
Diffferentially expressed		Significant Db	Significant Positive Dc	Significant Negative Dc
Diffferentially expressed
Diffferentially expressed		+			g4415.t1	phosphoenolpyruvate carboxykinase
Diffferentially expressed		+			g4591.t1	---NA---
Diffferentially expressed		+			g5014.t1	tyrosine-protein phosphatase lar-like protein
Diffferentially expressed		+			g5297.t1	solute carrier family facilitated glucose transporter member 1
Diffferentially expressed		+			g5433.t1	splicing arginine serine-rich 6
Diffferentially expressed		+			g5531.t1	methyltransferase-like protein 13 isoform 1
Diffferentially expressed		+			g6316.t1	leucine rich repeat family protein
Diffferentially expressed		+			g7069.t1	protein madf-5
Diffferentially expressed		+			g7820.t1	---NA---
Diffferentially expressed		+			g8678.t1	eukaryotic translation initiation factor 3 subunit f
Diffferentially expressed		+			g8707.t1	protein pgp-9
Diffferentially expressed		+			g9785.t1	hypothetical protein WUBG_07680 [Wuchereria bancrofti]
Diffferentially expressed		+			g10831.t1	spermine oxidase
Diffferentially expressed		+			g11071.t1	---NA---
Diffferentially expressed		+			g11100.t1	udp- partial
Diffferentially expressed		+			g11350.t1	multidrug resistance-associated protein 1-like
Diffferentially expressed		+			g12196.t1	protein kinase domain
Diffferentially expressed		+			g12368.t1	---NA---
Diffferentially expressed		+			g13405.t1	hypothetical protein CAEBREN_09687 [Caenorhabditis brenneri]
Diffferentially expressed		+			g14459.t1	terminal uridylyltransferase 4
Diffferentially expressed		+			g14766.t1	---NA---
Diffferentially expressed		+			g15605.t1	protein-tyrosine phosphatase containing protein
Diffferentially expressed		+			g15641.t1	chondroitin proteoglycan 4
Diffferentially expressed		-			g1157.t1	innexin unc-7
Diffferentially expressed		-			g1162.t1	hypothetical protein CAEBREN_08958 [Caenorhabditis brenneri]
Diffferentially expressed		-			g12828.t1	subfamily a member 2
Diffferentially expressed		-			g1328.t1	cysteine protease atg4d
Diffferentially expressed		-			g14364.t1	skb1 methyltransferase
Diffferentially expressed		-			g15115.t1	ddb1- and cul4-associated factor-like 1-like
Diffferentially expressed		-			g15798.t1	nuclear receptor subfamily 2 group e member 1
Diffferentially expressed		-			g2887.t1	trp channel protein nanchung
Diffferentially expressed		-			g2987.t1	vam6 vps39-like protein
Diffferentially expressed		-			g3005.t1	bsd domain-containing protein 1 isoform 2
Diffferentially expressed		-			g3012.t1	zinc finger protein
Diffferentially expressed		-			g3042.t1	condensin-2 complex subunit h2
Diffferentially expressed		-			g3162.t1	---NA---
Diffferentially expressed		-			g5261.t1	mechanosensory protein 2
Diffferentially expressed		-			g5365.t1	vacuolar h
Diffferentially expressed		-			g9047.t1	enolase
Diffferentially expressed		-			g9198.t1	pinin sdk mema protein conserved region containing protein
Diffferentially expressed		-			g961.t1	dna topoisomerase 2
Diffferentially expressed		-			g962.t1	protein aqp- isoform b
Non-differentially expressed	1	+			g91.t1	small subunit ribosomal protein 25
Non-differentially expressed	2	+			g4025.t1	yr24_caeel ame
Non-differentially expressed	3	+			g4044.t1	chondroitin sulfate proteoglycan 4
Non-differentially expressed	4	+			g4259.t1	Hypothetical protein CBG12763 [Caenorhabditis briggsae]
Non-differentially expressed	5	+			g4466.t1	polypeptide n-acetylgalactosaminyltransferase 10
Non-differentially expressed	6	+			g4594.t1	nad transhydrogenase
Non-differentially expressed	7	+			g6166.t1	proteasome subunit alpha type-5
Non-differentially expressed	8	+			g6196.t1	protein nuo-6
Non-differentially expressed	9	+			g6451.t1	actin-related protein 3
Non-differentially expressed	10	+			g6504.t1	protein sams- isoform a
Non-differentially expressed	11	+			g7052.t1	pao retrotransposon peptidase family protein
Non-differentially expressed	12	+			g7232.t1	cre-uaf-1 protein
Non-differentially expressed	13	+			g7876.t1	mitochondrial carrier homolog 2
Non-differentially expressed	14	+			g8399.t1	fatty acid and retinol binding protein
Non-differentially expressed	15	+			g8412.t1	oxidoreductase dhs-27
Non-differentially expressed	16	+			g9070.t1	polyubiquitin-a- partial
Non-differentially expressed	17	+			g9505.t1	14 kda phosphohistidine phosphatase
Non-differentially expressed	18	+			g10051.t1	ubiquitin fusion degradation protein ufd1 containing protein
Non-differentially expressed	19	+			g10650.t1	protein nhr-173
Non-differentially expressed	20	+			g10965.t1	small nuclear ribonucleoprotein sm d3
Non-differentially expressed	21	+			g11538.t1	---NA---
Non-differentially expressed	22	+			g12582.t1	neurocan core protein precursor
Non-differentially expressed	23	+			g12591.t1	---NA---
Non-differentially expressed	24	+			g13816.t1	dna excision repair protein ercc-6
Non-differentially expressed	25	+			g14440.t1	24 kda secreted protein
Non-differentially expressed	26	+			g14454.t1	poly -specific endoribonuclease-like
Non-differentially expressed	27	+			g14761.t1	---NA---
Non-differentially expressed	28	+			g15073.t1	protein ned-8
Non-differentially expressed	29	+			g15077.t1	ras-related protein rab-11b
Non-differentially expressed	30	-			g10170.t1	dolichyl pyrophosphate man9 c2 alpha- -glucosyltransferase-like
Non-differentially expressed	31	-			g10181.t1	---NA---
Non-differentially expressed	32	-			g10338.t1	protein fnci- isoform b
Non-differentially expressed	33	-			g10875.t1	peptidase dimerization domain-containing protein
Non-differentially expressed	34	-			g10912.t1	catalase
Non-differentially expressed	35	-			g11043.t1	n-alpha-acetyltransferase catalytic subunit
Non-differentially expressed	36	-			g11332.t1	nucleosome assembly protein 1
Non-differentially expressed	37	-			g11833.t1	---NA---
Non-differentially expressed	38	-			g12419.t1	---NA---
Non-differentially expressed	39	-			g12784.t1	gns1 sur4 family protein
Non-differentially expressed	40	-			g12790.t1	protein spec3
Non-differentially expressed	41	-			g12892.t1	ubiquitin thioesterase otubain-like protein
Non-differentially expressed	42	-			g13047.t1	periplasmic component of the tol biopolymer transport system
Non-differentially expressed	43	-			g13079.t1	conserved oligomeric golgi complex subunit 5-like
Non-differentially expressed	44	-			g1329.t1	enoyl coenzyme a hydratase peroxisomal
Non-differentially expressed	45	-			g13712.t1	protein kinase c inhibitor aswz variant 5
Non-differentially expressed	46	-			g13844.t1	otu-like cysteine protease family protein
Non-differentially expressed	47	-			g15430.t1	cathepsin b-like cysteine proteinase
Non-differentially expressed	48	-			g15851.t1	casein kinase alpha 1
Non-differentially expressed	49	-			g2127.t1	histone h2a
Non-differentially expressed	50	-			g2355.t1	hypothetical kda protein in chromosome
Non-differentially expressed	51	-			g2644.t1	b-box zinc finger family protein
Non-differentially expressed	52	-			g2668.t1	upf0587 protein c1orf123 homolog
Non-differentially expressed	53	-			g2674.t1	hypothetical protein Bm1_06440 [Brugia malayi]
Non-differentially expressed	54	-			g2726.t1	aspartate aminotransferase
Non-differentially expressed	55	-			g2757.t1	small subunit ribosomal protein 8
Non-differentially expressed	56	-			g2896.t1	u6 snrna-associated sm-like protein lsm5
Non-differentially expressed	57	-			g2899.t1	large subunit ribosomal protein 2
Non-differentially expressed	58	-			g3009.t1	---NA---
Non-differentially expressed	59	-			g3027.t1	rrna 2 -o-methyltransferase fibrillarin
Non-differentially expressed	60	-			g3140.t1	cre-ril-1 protein
Non-differentially expressed	61	-			g3161.t1	28s ribosomal protein mitochondrial
Non-differentially expressed	62	-			g3164.t1	hypothetical protein CRE_12377 [Caenorhabditis remanei]
Non-differentially expressed	63	-			g3567.t1	aldehyde dehydrogenase
Non-differentially expressed	64	-			g4223.t1	o-sialoglycoprotein endopeptidase
Non-differentially expressed	65	-			g4236.t1	neuronal calcium sensor 2
Non-differentially expressed	66	-			g4645.t1	amp deaminase 2
Non-differentially expressed	67	-			g4875.t1	drp-1 protein
Non-differentially expressed	68	-			g5924.t1	protein gyg- isoform c
Non-differentially expressed	69	-			g6631.t1	sodium potassium-transporting atpase subunit alpha
Non-differentially expressed	70	-			g6756.t1	ancylostoma secreted protein 2
Non-differentially expressed	71	-			g6766.t1	nol5a protein
Non-differentially expressed	72	-			g7490.t1	nitrilase and fragile histidine triad fusion protein hit
Non-differentially expressed	73	-			g7781.t1	nop5 nop58
Non-differentially expressed	74	-			g7811.t1	guanosine-3 -bis 3 -pyrophosphohydrolase mesh1-like
Non-differentially expressed	75	-			g8320.t1	phosphoribosylformylglycinamidine synthase-like
Non-differentially expressed	76	-			g8451.t1	---NA---
Non-differentially expressed	77	-			g8987.t1	u6 snrna-associated sm-like protein lsm7
Non-differentially expressed	78	-			g9113.t1	histone 3
Non-differentially expressed	79	-			g9650.t1	abnormal embryogenesis protein 30
Non-differentially expressed	80	-			g12224.t1	cullin family protein
Non-differentially expressed	81	-			g13401.t1	coatomer subunit beta
Non-differentially expressed	82	-			g5169.t1	histone h2a
Non-differentially expressed	83	-			g7731.t1	plasma membrane calcium-transporting atpase 3

## Sheet: Hoja2
				Seq. Name	Seq. Description	Seq. Length	#Hits	min. eValue	mean Similarity	#GOs	GOs	Enzyme Codes	InterProScan
g10015.t1	zinc c2h2 type family protein	zinc ion binding OS=Steinernema Carpocapse GN=NA PE=NA SV=NA		g10015.t1	zinc c2h2 type family protein	844	20	8.0455e-87	0.431	1	F:zinc ion binding		IPR007087 (PFAM); IPR015880 (SMART); PTHR11389 (PANTHER), PF13465 (PFAM), SSF57667 (SUPERFAMILY)
g10170.t1	dolichyl pyrophosphate man9 c2 alpha- -glucosyltransferase-like	endoplasmic reticulum membrane OS=Steinernema Carpocapse GN=NA PE=NA SV=NA		g10170.t1	dolichyl pyrophosphate man9 c2 alpha- -glucosyltransferase-like	524	20	1.2424e-120	0.583	1	C:endoplasmic reticulum membrane		IPR004856 (PANTHER); PTHR12413:SF0 (PANTHER), tmhmm (TMHMM)
g10172.t1	phospholipase d1	protein binding OS=Steinernema Carpocapse GN=NA PE=NA SV=NA		g10172.t1	phospholipase d1	1273	20	0	0.6435	5	F:protein binding; P:cell communication; F:phosphatidylinositol binding; F:catalytic activity; P:metabolic process		IPR001683 (G3DSA:3.30.1520.GENE3D); IPR001736 (PFAM); IPR015679 (PANTHER); IPR016555 (PIR); G3DSA:3.30.870.10 (GENE3D), PTHR18896:SF6 (PANTHER), SSF50729 (SUPERFAMILY), SSF56024 (SUPERFAMILY)
g10181.t1	---NA---	OS=Steinernema Carpocapse GN=NA PE=NA SV=NA
g10182.t1	sun domain-containing protein 2-like	nuclear envelope OS=Steinernema Carpocapse GN=NA PE=NA SV=NA		g10182.t1	sun domain-containing protein 2-like	200	20	1.54793e-14	0.4835	1	C:nuclear envelope	0	IPR012919 (PFAM); PTHR12911 (PANTHER)
g10200.t1	mbt repeat family protein	regulation of transcription, DNA-dependent OS=Steinernema Carpocapse GN=NA PE=NA SV=NA		g10200.t1	mbt repeat family protein	749	5	7.4095e-16	0.448	2	P:regulation of transcription, DNA-dependent; C:nucleus		IPR013761 (G3DSA:1.10.150.GENE3D); IPR021987 (PFAM); PTHR12247 (PANTHER), PTHR12247:SF34 (PANTHER)
g10212.t1	ccr4-not transcription complex subunit 1	nuclear-transcribed mRNA catabolic process, deadenylation-dependent decay OS=Steinernema Carpocapse GN=NA PE=NA SV=NA		g10212.t1	ccr4-not transcription complex subunit 1	716	20	1.67994e-24	0.56	3	P:nuclear-transcribed mRNA catabolic process, deadenylation-dependent decay; C:ribonucleoprotein granule; F:binding	0	IPR007196 (PFAM); PTHR13162 (PANTHER), PTHR13162:SF8 (PANTHER)
g10213.t1	family protein	damaged DNA binding OS=Steinernema Carpocapse GN=NA PE=NA SV=NA		g10213.t1	family protein	1009	20	3.73925e-146	0.49	6	F:damaged DNA binding; F:DNA-directed DNA polymerase activity; P:DNA repair; F:magnesium ion binding; P:DNA replication; C:DNA polymerase complex	0	IPR001126 (PFAM); IPR001357 (G3DSA:3.40.50.GENE3D); IPR012112 (PIR); IPR017961 (G3DSA:3.30.1490.GENE3D); IPR017963 (PROFILE); G3DSA:1.10.150.20 (GENE3D), G3DSA:3.30.70.270 (GENE3D), PTHR11076 (PANTHER), PTHR11076:SF13 (PANTHER), SSF56672 (SUPERFAMILY)
g10236.t1	---NA---	OS=Steinernema Carpocapse GN=NA PE=NA SV=NA		g10236.t1	---NA---	90	0			0	0		tmhmm (TMHMM)
g10237.t1	ring finger protein 180	metal ion binding OS=Steinernema Carpocapse GN=NA PE=NA SV=NA		g10237.t1	ring finger protein 180	129	20	8.08892e-17	0.516	5	F:metal ion binding; F:phosphatase activity; P:dephosphorylation; P:protein dephosphorylation; F:protein tyrosine/serine/threonine phosphatase activity		PTHR13982 (PANTHER), PTHR13982:SF6 (PANTHER)
g10245.t1	nuclear receptor nhr-28	binding OS=Steinernema Carpocapse GN=NA PE=NA SV=NA		g10245.t1	nuclear receptor nhr-28	338	20	4.45243e-13	0.397	7	F:binding; F:sequence-specific DNA binding transcription factor activity; F:steroid hormone receptor activity; P:steroid hormone mediated signaling pathway; C:transcription factor complex; ; P:regulation of transcription, DNA-dependent	0	IPR000536 (PFAM); IPR008946 (G3DSA:1.10.565.GENE3D); PTHR24082 (PANTHER), PTHR24082:SF52 (PANTHER)
g10336.t1	cre-sut-1 protein	intracellular membrane-bounded organelle OS=Steinernema Carpocapse GN=NA PE=NA SV=NA		g10336.t1	cre-sut-1 protein	288	12	2.18227e-19	0.573333	2	C:intracellular membrane-bounded organelle; F:binding	0	no IPS match
g10338.t1	protein fnci- isoform b	DNA repair OS=Steinernema Carpocapse GN=NA PE=NA SV=NA		g10338.t1	protein fnci- isoform b	1515	20	2.43458e-96	0.4545	1	P:DNA repair		IPR026171 (PANTHER); PTHR21818:SF0 (PANTHER)
g10375.t1	protein cyp- isoform a	multicellular organismal aging OS=Steinernema Carpocapse GN=NA PE=NA SV=NA		g10375.t1	protein cyp- isoform a	982	20	8.23869e-116	0.5685	5	P:multicellular organismal aging; F:electron carrier activity; F:heme binding; P:oxidation-reduction process; P:electron transport	0	IPR001128 (PRINTS); IPR002401 (PRINTS); IPR017972 (PROSITE); PTHR24300 (PANTHER), tmhmm (TMHMM)
g10376.t1	protein cyp- isoform a	multicellular organismal aging OS=Steinernema Carpocapse GN=NA PE=NA SV=NA		g10376.t1	protein cyp- isoform a	489	20	6.38108e-106	0.576	5	P:multicellular organismal aging; F:electron carrier activity; F:heme binding; P:oxidation-reduction process; P:electron transport	0	IPR001128 (PRINTS); IPR002401 (PRINTS); IPR017972 (PROSITE); PTHR24300 (PANTHER), SignalP-NN(euk) (SIGNALP)
g10458.t1	protein lgc-52	synapse OS=Steinernema Carpocapse GN=NA PE=NA SV=NA		g10458.t1	protein lgc-52	299	20	1.57564e-107	0.7485	5	C:synapse; C:plasma membrane; P:ion transport; C:integral to membrane; F:extracellular ligand-gated ion channel activity	0	IPR006028 (PRINTS); IPR006029 (PFAM); IPR006201 (PANTHER); IPR006202 (G3DSA:2.70.170.GENE3D); G3DSA:1.20.58.390 (GENE3D), PTHR18945:SF13 (PANTHER), tmhmm (TMHMM)
g10538.t1	zinc transporter zip14	metal ion transmembrane transporter activity OS=Steinernema Carpocapse GN=NA PE=NA SV=NA		g10538.t1	zinc transporter zip14	416	20	3.57084e-119	0.5545	5	F:metal ion transmembrane transporter activity; P:zinc ion transport; C:intracellular membrane-bounded organelle; C:membrane; P:transmembrane transport	0	IPR003689 (PFAM); PTHR12191 (PANTHER), PTHR12191:SF0 (PANTHER), tmhmm (TMHMM)
g10585.t1	protein bca-1	carbonate dehydratase activity OS=Steinernema Carpocapse GN=NA PE=NA SV=NA		g10585.t1	protein bca-1	278	20	8.45862e-140	0.722	4	F:carbonate dehydratase activity; F:zinc ion binding; P:one-carbon metabolic process; P:nitrogen compound metabolic process	EC:4.2.1.0	IPR001765 (G3DSA:3.40.1050.GENE3D); PTHR11002:SF1 (PANTHER)
g10633.t1	retinoid-inducible serine carboxypeptidase	serine-type carboxypeptidase activity OS=Steinernema Carpocapse GN=NA PE=NA SV=NA		g10633.t1	retinoid-inducible serine carboxypeptidase	432	20	2.33163e-123	0.597	2	F:serine-type carboxypeptidase activity; P:proteolysis		IPR001563 (PRINTS); IPR018202 (PROSITE); G3DSA:3.40.50.1820 (GENE3D), PTHR11802:SF3 (PANTHER), SignalP-NN(euk) (SIGNALP), SSF53474 (SUPERFAMILY)
g1071.t1	dolichyl-p-man	F:transferase activity, transferring hexosyl groups OS=Steinernema Carpocapse GN=NA PE=NA SV=NA		g1071.t1	dolichyl-p-man:man c -pp-dolichyl mannosyltransferase	435	20	9.94638e-156	0.6105	3	F:transferase activity, transferring hexosyl groups; C:endoplasmic reticulum; C:integral to membrane	EC:2.4.1.0	IPR007873 (PANTHER); PTHR12646:SF0 (PANTHER), SignalP-NN(euk) (SIGNALP), tmhmm (TMHMM)
g10724.t1	---NA---	OS=Steinernema Carpocapse GN=NA PE=NA SV=NA
g10868.t1	---NA---	OS=Steinernema Carpocapse GN=NA PE=NA SV=NA		g10868.t1	---NA---	232	0			0	0		IPR018783 (PFAM)
g10875.t1	peptidase dimerization domain-containing protein	metabolic process OS=Steinernema Carpocapse GN=NA PE=NA SV=NA		g10875.t1	peptidase dimerization domain-containing protein	374	20	6.6326e-131	0.6055	2	P:metabolic process; F:hydrolase activity	0	IPR002933 (PFAM); IPR011650 (G3DSA:3.30.70.GENE3D); G3DSA:3.40.630.10 (GENE3D), PTHR11014 (PANTHER), PTHR11014:SF27 (PANTHER), SignalP-NN(euk) (SIGNALP), SSF53187 (SUPERFAMILY)
g10886.t1	---NA---	OS=Steinernema Carpocapse GN=NA PE=NA SV=NA		g10886.t1	---NA---	511	0			0	0		no IPS match
g10889.t1	---NA---	OS=Steinernema Carpocapse GN=NA PE=NA SV=NA		g10889.t1	---NA---	185	0			0	0		IPR016197 (SUPERFAMILY)
g10899.t1	---NA---	OS=Steinernema Carpocapse GN=NA PE=NA SV=NA
g10912.t1	catalase	organelle organization OS=Steinernema Carpocapse GN=NA PE=NA SV=NA		g10912.t1	catalase	484	20	0	0.799	12	P:organelle organization; P:chemotaxis; P:multicellular organismal aging; C:microbody; P:hydrogen peroxide metabolic process; F:heme binding; F:catalase activity; P:oxidation-reduction process; P:response to oxidative stress; P:tryptophan metabolic process; P:peroxidase reaction; P:methane metabolic process	EC:1.11.1.7	IPR002226 (PROSITE); IPR010582 (PFAM); IPR011614 (G3DSA:2.40.180.GENE3D); IPR018028 (PRINTS); IPR020835 (SUPERFAMILY); IPR024708 (PROSITE); IPR024711 (PIR); PTHR11465:SF0 (PANTHER)
g10919.t1	---NA---	OS=Steinernema Carpocapse GN=NA PE=NA SV=NA
g10922.t1	---NA---	OS=Steinernema Carpocapse GN=NA PE=NA SV=NA
g1096.t1	mboat family protein	transferase activity OS=Steinernema Carpocapse GN=NA PE=NA SV=NA		g1096.t1	mboat family protein	466	20	0	0.6355	2	F:transferase activity; C:membrane	0	IPR004299 (PFAM); PTHR13906 (PANTHER), PTHR13906:SF2 (PANTHER), SignalP-NN(euk) (SIGNALP), tmhmm (TMHMM)
g11043.t1	n-alpha-acetyltransferase catalytic subunit	intracellular part OS=Steinernema Carpocapse GN=NA PE=NA SV=NA		g11043.t1	n-alpha-acetyltransferase catalytic subunit	326	20	7.26549e-73	0.7605	5	C:intracellular part; F:binding; P:protein acetylation; F:N-acetyltransferase activity; P:acyl-carrier-protein biosynthetic process	0	IPR000182 (PFAM); IPR016181 (G3DSA:3.40.630.GENE3D); PTHR23091 (PANTHER), PTHR23091:SF2 (PANTHER)
g11065.t1	---NA---	OS=Steinernema Carpocapse GN=NA PE=NA SV=NA		g11065.t1	---NA---	210	0			0	0		SignalP-NN(euk) (SIGNALP)
g1115.t1	---NA---	OS=Steinernema Carpocapse GN=NA PE=NA SV=NA		g1115.t1	---NA---	208	0			0	0		tmhmm (TMHMM)
g11188.t1	---NA---	OS=Steinernema Carpocapse GN=NA PE=NA SV=NA		g11188.t1	---NA---	321	0			0	0		no IPS match
g112.t1	visual pigment-like receptor peropsin-like	G-protein coupled receptor activity OS=Steinernema Carpocapse GN=NA PE=NA SV=NA		g112.t1	visual pigment-like receptor peropsin-like	283	20	3.54144e-29	0.464	3	F:G-protein coupled receptor activity; P:G-protein coupled receptor signaling pathway; C:integral to membrane		IPR000276 (PFAM); IPR017452 (PROFILE); G3DSA:1.20.1070.10 (GENE3D), PTHR24240 (PANTHER), SignalP-NN(euk) (SIGNALP), tmhmm (TMHMM), SSF81321 (SUPERFAMILY)
g11214.t1	wd repeat protein 82	protein binding OS=Steinernema Carpocapse GN=NA PE=NA SV=NA		g11214.t1	wd repeat protein 82	456	20	2.64646e-69	0.689	1	F:protein binding		IPR001680 (PFAM); IPR015943 (G3DSA:2.130.10.GENE3D); IPR017986 (PROFILE); PTHR19861 (PANTHER), PTHR19861:SF0 (PANTHER)
g11332.t1	nucleosome assembly protein 1	protein binding OS=Steinernema Carpocapse GN=NA PE=NA SV=NA		g11332.t1	nucleosome assembly protein 1	304	20	6.23687e-55	0.54	3	F:protein binding; C:nucleus; P:nucleosome assembly	0	IPR000727 (PROFILE); IPR002164 (PANTHER); PTHR11875:SF7 (PANTHER), SSF143113 (SUPERFAMILY)
g11438.t1	protein isoform a	one-carbon metabolic process OS=Steinernema Carpocapse GN=NA PE=NA SV=NA		g11438.t1	protein isoform a	336	20	8.16746e-169	0.708	2	P:one-carbon metabolic process; F:methyltransferase activity	0	IPR013216 (PFAM); G3DSA:3.40.50.150 (GENE3D), PTHR13090 (PANTHER), SignalP-NN(euk) (SIGNALP), SSF53335 (SUPERFAMILY)
g11450.t1	---NA---	OS=Steinernema Carpocapse GN=NA PE=NA SV=NA		g11450.t1	---NA---	123	0			0	0		no IPS match
g1147.t1	43 kda receptor-associated protein of the synapse-like	lipid localization OS=Steinernema Carpocapse GN=NA PE=NA SV=NA		g1147.t1	43 kda receptor-associated protein of the synapse-like	587	20	0	0.7235	10	P:lipid localization; F:signal transducer activity; C:plasma membrane part; P:signal transduction; F:acetylcholine receptor binding; F:zinc ion binding; C:cytoskeleton; P:synaptic transmission; C:cell junction; C:postsynaptic membrane	0	IPR001237 (PRINTS); IPR001841 (PFAM); IPR001965 (SMART); IPR011990 (G3DSA:1.25.40.GENE3D); IPR013026 (PROFILE); IPR013083 (G3DSA:3.30.40.GENE3D); IPR019568 (PFAM); IPR019734 (SMART); PTHR10098 (PANTHER), PTHR10098:SF16 (PANTHER), SSF48452 (SUPERFAMILY), SSF57850 (SUPERFAMILY)
g1149.t1	protein epg-5	autophagy OS=Steinernema Carpocapse GN=NA PE=NA SV=NA		g1149.t1	protein epg-5	2157	20	0	0.514	2	P:autophagy; C:cytoplasm		PTHR31139 (PANTHER)
g11497.t1	---NA---	OS=Steinernema Carpocapse GN=NA PE=NA SV=NA		g11497.t1	---NA---	400	0			0	0		SignalP-NN(euk) (SIGNALP)
g1157.t1	innexin unc-7	cell-cell junction assembly OS=Steinernema Carpocapse GN=NA PE=NA SV=NA		g1157.t1	innexin unc-7	2272	20	1.73894e-126	0.628	8	P:cell-cell junction assembly; P:multicellular organismal reproductive behavior; P:tissue morphogenesis; P:pharyngeal pumping; F:wide pore channel activity; P:regulation of growth rate; P:genitalia development; C:gap junction	0	IPR000990 (PRINTS); PTHR11893:SF0 (PANTHER), tmhmm (TMHMM)
g1162.t1	hypothetical protein CAEBREN_08958 [Caenorhabditis brenneri]	OS=Steinernema Carpocapse GN=NA PE=NA SV=NA		g1162.t1	hypothetical protein CAEBREN_08958 [Caenorhabditis brenneri]	273	7	1.07001e-34	0.465714	0	0		SignalP-NN(euk) (SIGNALP), tmhmm (TMHMM)
g1169.t1	tetratricopeptide repeat protein 39b-like	protein binding OS=Steinernema Carpocapse GN=NA PE=NA SV=NA		g1169.t1	tetratricopeptide repeat protein 39b-like	336	20	2.86369e-145	0.618	1	F:protein binding		IPR011990 (G3DSA:1.25.40.GENE3D); IPR019412 (PFAM); IPR019734 (SMART); PTHR31859 (PANTHER), SignalP-NN(euk) (SIGNALP), tmhmm (TMHMM), SSF48452 (SUPERFAMILY)
g1170.t1	protein npc2 homolog	OS=Steinernema Carpocapse GN=NA PE=NA SV=NA		g1170.t1	protein npc2 homolog	159	20	5.11882e-50	0.5745	0	0		IPR003172 (G3DSA:2.60.40.GENE3D); IPR014756 (SUPERFAMILY); PTHR11306 (PANTHER), SignalP-NN(euk) (SIGNALP), tmhmm (TMHMM)
g1176.t1	7 transmembrane	G-protein coupled receptor activity OS=Steinernema Carpocapse GN=NA PE=NA SV=NA		g1176.t1	7 transmembrane	438	20	7.45031e-101	0.472	3	F:G-protein coupled receptor activity; P:G-protein coupled receptor signaling pathway; C:integral to membrane		IPR000276 (PFAM); IPR017452 (PROFILE); G3DSA:1.20.1070.10 (GENE3D), PTHR22751 (PANTHER), tmhmm (TMHMM), SSF81321 (SUPERFAMILY)
g11824.t1	---NA---	OS=Steinernema Carpocapse GN=NA PE=NA SV=NA		g11824.t1	---NA---	381	0			0	0		SignalP-NN(euk) (SIGNALP), tmhmm (TMHMM)
g11833.t1	---NA---	OS=Steinernema Carpocapse GN=NA PE=NA SV=NA		g11833.t1	---NA---	183	0			0	0		SignalP-NN(euk) (SIGNALP)
g12064.t1	---NA---	OS=Steinernema Carpocapse GN=NA PE=NA SV=NA		g12064.t1	---NA---	212	0			0	0		no IPS match
g12089.t1	transmembrane emp24 domain-containing protein 5	transport OS=Steinernema Carpocapse GN=NA PE=NA SV=NA		g12089.t1	transmembrane emp24 domain-containing protein 5	231	20	3.9515e-35	0.5625	2	P:transport; C:integral to membrane		IPR009038 (PFAM); IPR015717 (PTHR22811:PANTHER); PTHR22811 (PANTHER), SignalP-NN(euk) (SIGNALP), tmhmm (TMHMM)
g12099.t1	---NA---	OS=Steinernema Carpocapse GN=NA PE=NA SV=NA
g12224.t1	cullin family protein	proteasomal ubiquitin-dependent protein catabolic process OS=Steinernema Carpocapse GN=NA PE=NA SV=NA		g12224.t1	cullin family protein	918	20	0	0.633	12	P:proteasomal ubiquitin-dependent protein catabolic process; P:meiosis II; C:intracellular membrane-bounded organelle; P:spindle elongation; P:germ cell development; P:embryonic axis specification; P:protein localization; P:meiotic chromosome movement towards spindle pole; C:cullin-RING ubiquitin ligase complex; F:ubiquitin protein ligase binding; P:oxidation-reduction process; F:oxidoreductase a…	0	IPR001373 (PFAM); IPR013027 (PRINTS); IPR016158 (SMART); IPR016159 (SUPERFAMILY); IPR023753 (PFAM); G3DSA:1.20.1310.10 (GENE3D), G3DSA:3.50.50.60 (GENE3D), PTHR11932 (PANTHER), PTHR11932:SF18 (PANTHER), SSF51905 (SUPERFAMILY)
g12268.t1	solute carrier family facilitated glucose transporter member 1	OS=Steinernema Carpocapse GN=NA PE=NA SV=NA		g12268.t1	solute carrier family facilitated glucose transporter member 1	95	6	1.86424e-05	0.445	0	0		IPR003582 (PFAM); PTHR21724 (PANTHER), PTHR21724:SF0 (PANTHER)
g1233.t1	cre-hot-3 protein	OS=Steinernema Carpocapse GN=NA PE=NA SV=NA		g1233.t1	cre-hot-3 protein	188	20	2.47215e-73	0.604	0	0		IPR010558 (PFAM); SignalP-NN(euk) (SIGNALP), tmhmm (TMHMM)
g12353.t1	---NA---	OS=Steinernema Carpocapse GN=NA PE=NA SV=NA		g12353.t1	---NA---	91	0			0	0		no IPS match
g12394.t1	---NA---	OS=Steinernema Carpocapse GN=NA PE=NA SV=NA
g12407.t1	protein isoform a	magnesium ion binding OS=Steinernema Carpocapse GN=NA PE=NA SV=NA		g12407.t1	protein isoform a	294	20	5.98927e-64	0.5665	3	F:magnesium ion binding; C:cytoplasm; F:5'-nucleotidase activity		IPR006434 (PANTHER); IPR023214 (G3DSA:3.40.50.GENE3D); PTHR13045:SF0 (PANTHER)
g12419.t1	---NA---	RNA binding OS=Steinernema Carpocapse GN=NA PE=NA SV=NA		g12419.t1	---NA---	265	0			4	F:RNA binding; C:nucleus; C:cytoplasm; P:mRNA processing		IPR002999 (PROFILE); IPR010304 (PFAM); G3DSA:2.30.30.140 (GENE3D), SSF63748 (SUPERFAMILY)
g1265.t1	---NA---	OS=Steinernema Carpocapse GN=NA PE=NA SV=NA		g1265.t1	---NA---	94	0			0	0		no IPS match
g1269.t1	cre-ptr-3 protein	lipid localization OS=Steinernema Carpocapse GN=NA PE=NA SV=NA		g1269.t1	cre-ptr-3 protein	983	20	0	0.587	11	P:lipid localization; P:protein-based cuticle development; P:multicellular organism growth; P:nematode larval development; P:multicellular organismal aging; P:molting cycle, protein-based cuticle; P:vesicle-mediated transport; P:tail morphogenesis; C:integral to membrane; F:hedgehog receptor activity; P:signal transduction	0	IPR000731 (PROFILE); IPR003392 (PFAM); G3DSA:1.20.1640.10 (GENE3D), PTHR10796 (PANTHER), PTHR10796:SF32 (PANTHER), tmhmm (TMHMM), SSF82866 (SUPERFAMILY)
g1274.t1	protein ggr-3	plasma membrane OS=Steinernema Carpocapse GN=NA PE=NA SV=NA		g1274.t1	protein ggr-3	535	20	0	0.6695	5	C:plasma membrane; P:ion transport; C:integral to membrane; F:extracellular ligand-gated ion channel activity; C:postsynaptic membrane	0	IPR006028 (PRINTS); IPR006029 (PFAM); IPR006201 (PRINTS); IPR006202 (G3DSA:2.70.170.GENE3D); IPR018000 (PROSITE); G3DSA:1.20.58.390 (GENE3D), PTHR18945:SF13 (PANTHER), SignalP-NN(euk) (SIGNALP), tmhmm (TMHMM)
g12777.t1	cytochrome b561	binding OS=Steinernema Carpocapse GN=NA PE=NA SV=NA		g12777.t1	cytochrome b561	280	20	5.07218e-43	0.4955	2	F:binding; C:integral to membrane	0	IPR004877 (PFAM); IPR006593 (SMART); PTHR10106 (PANTHER), PTHR10106:SF0 (PANTHER), tmhmm (TMHMM)
g12784.t1	gns1 sur4 family protein	intrinsic to endoplasmic reticulum membrane OS=Steinernema Carpocapse GN=NA PE=NA SV=NA		g12784.t1	gns1 sur4 family protein	1119	20	7.51842e-80	0.6415	2	C:intrinsic to endoplasmic reticulum membrane; C:integral to membrane	0	IPR002076 (PANTHER); SignalP-NN(euk) (SIGNALP), tmhmm (TMHMM)
g12790.t1	protein spec3	OS=Steinernema Carpocapse GN=NA PE=NA SV=NA		g12790.t1	protein spec3	220	20	2.25727e-111	0.766	0	0		IPR026673 (PANTHER); PTHR21676:SF0 (PANTHER), tmhmm (TMHMM)
g12816.t1	probable atp-dependent rna helicase ddx28-like	nucleic acid binding OS=Steinernema Carpocapse GN=NA PE=NA SV=NA		g12816.t1	probable atp-dependent rna helicase ddx28-like	346	20	1.42099e-51	0.5785	3	F:nucleic acid binding; F:helicase activity; F:ATP binding		IPR001650 (PFAM); IPR027417 (SUPERFAMILY); G3DSA:3.40.50.300 (GENE3D), PTHR24031 (PANTHER), PTHR24031:SF35 (PANTHER)
g12821.t1	actin-related protein 6	OS=Steinernema Carpocapse GN=NA PE=NA SV=NA		g12821.t1	actin-related protein 6	403	20	1.26472e-148	0.6495	0	0		IPR004000 (PANTHER); G3DSA:3.30.420.40 (GENE3D), G3DSA:3.90.640.10 (GENE3D), PTHR11937:SF21 (PANTHER), SSF53067 (SUPERFAMILY)
g12826.t1	---NA---	OS=Steinernema Carpocapse GN=NA PE=NA SV=NA		g12826.t1	---NA---	615	0			0	0		no IPS match
g12828.t1	subfamily a member 2	heat shock protein binding OS=Steinernema Carpocapse GN=NA PE=NA SV=NA		g12828.t1	subfamily a member 2	429	20	1.75024e-144	0.6405	3	F:heat shock protein binding; F:unfolded protein binding; P:protein folding	0	IPR001305 (G3DSA:2.10.230.GENE3D); IPR001623 (PRINTS); IPR002939 (PFAM); IPR008971 (SUPERFAMILY); IPR018253 (PROSITE); G3DSA:2.60.260.20 (GENE3D), PTHR24076 (PANTHER), PTHR24076:SF1 (PANTHER)
g12829.t1	nose resistant to fluoxetine protein 6	transferase activity OS=Steinernema Carpocapse GN=NA PE=NA SV=NA		g12829.t1	nose resistant to fluoxetine protein 6	743	20	0	0.5375	1	F:transferase activity	0	IPR002656 (PFAM); IPR006621 (SMART); PTHR11161 (PANTHER), SignalP-NN(euk) (SIGNALP), tmhmm (TMHMM)
g12842.t1	ribonucleoside-diphosphate reductase large subunit	DNA replication OS=Steinernema Carpocapse GN=NA PE=NA SV=NA		g12842.t1	ribonucleoside-diphosphate reductase large subunit	232	20	4.78348e-54	0.5875	6	P:DNA replication; P:oxidation-reduction process; F:ATP binding; F:oxidoreductase activity; F:ribonucleoside-diphosphate reductase activity, thioredoxin disulfide as acceptor; C:ribonucleoside-diphosphate reductase complex		IPR010754 (PANTHER); PTHR12499:SF0 (PANTHER)
g12849.t1	protein isoform c	binding OS=Steinernema Carpocapse GN=NA PE=NA SV=NA		g12849.t1	protein isoform c	380	20	3.0174e-129	0.8535	1	F:binding	0	IPR005061 (PFAM); PTHR12161 (PANTHER), PTHR12161:SF3 (PANTHER)
g12853.t1	indoleamine -dioxygenase 2	oxidoreductase activity, acting on single donors with incorporation of molecular oxygen, incorporation of two atoms of oxygen OS=Steinernema Carpocapse GN=NA PE=NA SV=NA		g12853.t1	indoleamine -dioxygenase 2	803	20	1.07481e-89	0.518	7	F:oxidoreductase activity, acting on single donors with incorporation of molecular oxygen, incorporation of two atoms of oxygen; P:tryptophan catabolic process; C:cytoplasm; F:heme binding; F:RNA polymerase II transcription cofactor activity; P:regulation of transcription from RNA polymerase II promoter; C:mediator complex	EC:1.13.11.0	IPR000898 (PFAM); IPR019364 (PFAM); PTHR32252 (PANTHER), PTHR32252:SF0 (PANTHER), SSF140959 (SUPERFAMILY)
g12892.t1	ubiquitin thioesterase otubain-like protein	cellular amino acid metabolic process OS=Steinernema Carpocapse GN=NA PE=NA SV=NA		g12892.t1	ubiquitin thioesterase otubain-like protein	229	20	1.20148e-31	0.5145	9	P:cellular amino acid metabolic process; P:protein metabolic process; F:protein binding; F:hydrolase activity; F:cysteine-type peptidase activity; F:peptidase activity; F:omega peptidase activity; C:cellular_component; P:biological_process		IPR003323 (PROFILE); IPR019400 (PFAM); PTHR12931 (PANTHER), PTHR12931:SF2 (PANTHER), SSF54001 (SUPERFAMILY)
g12900.t1	protein isoform a	OS=Steinernema Carpocapse GN=NA PE=NA SV=NA		g12900.t1	protein isoform a	140	20	1.26513e-59	0.706	0	0		IPR018796 (PFAM); PTHR31107 (PANTHER), PTHR31107:SF0 (PANTHER)
g1292.t1	btb poz domain-containing protein	protein binding OS=Steinernema Carpocapse GN=NA PE=NA SV=NA		g1292.t1	btb poz domain-containing protein	431	7	3.49029e-15	0.498571	1	F:protein binding		IPR000210 (SMART); IPR011333 (G3DSA:3.30.710.GENE3D); IPR013069 (PFAM); PTHR24412 (PANTHER)
g12927.t1	mucosa-associated lymphoid tissue lymphoma translocation protein 1	cysteine-type endopeptidase activity OS=Steinernema Carpocapse GN=NA PE=NA SV=NA		g12927.t1	mucosa-associated lymphoid tissue lymphoma translocation protein 1	592	20	0	0.5755	3	F:cysteine-type endopeptidase activity; P:proteolysis; F:protein binding		IPR001309 (PROFILE); IPR007110 (PROFILE); IPR011600 (PFAM); IPR013783 (G3DSA:2.60.40.GENE3D); G3DSA:3.40.50.1460 (GENE3D), PTHR22576 (PANTHER), PTHR22576:SF1 (PANTHER), PF13895 (PFAM), SSF48726 (SUPERFAMILY), SSF52129 (SUPERFAMILY)
g13047.t1	periplasmic component of the tol biopolymer transport system	protein binding OS=Steinernema Carpocapse GN=NA PE=NA SV=NA		g13047.t1	periplasmic component of the tol biopolymer transport system	603	20	2.65154e-154	0.639	1	F:protein binding		IPR011659 (PFAM); IPR015943 (G3DSA:2.130.10.GENE3D); G3DSA:2.120.10.60 (GENE3D), PTHR32161 (PANTHER), SignalP-NN(euk) (SIGNALP), SSF82171 (SUPERFAMILY)
g13064.t1	frataxin-like domain containing protein	multicellular organismal reproductive behavior OS=Steinernema Carpocapse GN=NA PE=NA SV=NA		g13064.t1	frataxin-like domain containing protein	154	20	3.64689e-42	0.673	25	P:multicellular organismal reproductive behavior; P:regulation of lyase activity; P:positive regulation of catalytic activity; P:negative regulation of biological process; P:cellular response to reactive oxygen species; P:larval development; P:locomotion; P:cell proliferation; F:iron-sulfur cluster binding; P:multicellular organismal aging; P:regulation of growth rate; P:iron-sulfur cluster assem…	EC:1.16.3.0	IPR002908 (G3DSA:3.30.920.GENE3D); IPR017789 (TIGRFAMs); IPR020895 (PROSITE); SignalP-NN(euk) (SIGNALP)
g13067.t1	tm2 domain-containing protein cg11103-like	OS=Steinernema Carpocapse GN=NA PE=NA SV=NA		g13067.t1	tm2 domain-containing protein cg11103-like	206	20	2.23391e-71	0.6815	0	0		IPR007829 (PFAM); PTHR21016 (PANTHER), SignalP-NN(euk) (SIGNALP), tmhmm (TMHMM)
g13079.t1	conserved oligomeric golgi complex subunit 5-like	intra-Golgi vesicle-mediated transport OS=Steinernema Carpocapse GN=NA PE=NA SV=NA		g13079.t1	conserved oligomeric golgi complex subunit 5-like	699	20	6.17639e-111	0.491	2	P:intra-Golgi vesicle-mediated transport; C:Golgi transport complex		IPR019465 (PANTHER)
g13100.t1	chromobox protein 3	nucleus OS=Steinernema Carpocapse GN=NA PE=NA SV=NA		g13100.t1	chromobox protein 3	127	20	1.27115e-10	0.673	1	C:nucleus	0	IPR008251 (PFAM); IPR016197 (SUPERFAMILY); G3DSA:2.40.50.40 (GENE3D), PTHR22812 (PANTHER), PTHR22812:SF14 (PANTHER)
g13224.t1	pre-rrna-processing protein tsr2 homolog	multicellular organismal development OS=Steinernema Carpocapse GN=NA PE=NA SV=NA		g13224.t1	pre-rrna-processing protein tsr2 homolog	172	20	2.03333e-23	0.476	1	P:multicellular organismal development	0	IPR019398 (PFAM); PTHR21250 (PANTHER), PTHR21250:SF0 (PANTHER)
g1324.t1	hypothetical protein CAEBREN_05269 [Caenorhabditis brenneri]	defense response OS=Steinernema Carpocapse GN=NA PE=NA SV=NA		g1324.t1	hypothetical protein CAEBREN_05269 [Caenorhabditis brenneri]	124	5	3.96484e-31	0.686	1	P:defense response		IPR003614 (SUPERFAMILY); SignalP-NN(euk) (SIGNALP)
g1325.t1	protein	OS=Steinernema Carpocapse GN=NA PE=NA SV=NA		g1325.t1	protein	205	20	8.30161e-31	0.499	0	0		no IPS match
g1328.t1	cysteine protease atg4d	autophagy OS=Steinernema Carpocapse GN=NA PE=NA SV=NA		g1328.t1	cysteine protease atg4d	519	20	1.11553e-93	0.5245	7	P:autophagy; C:cytoplasm; F:hydrolase activity; F:cysteine-type peptidase activity; F:peptidase activity; P:protein transport; P:transport		IPR005078 (PANTHER); PTHR22624:SF15 (PANTHER)
g1329.t1	enoyl coenzyme a hydratase peroxisomal	intracellular membrane-bounded organelle OS=Steinernema Carpocapse GN=NA PE=NA SV=NA		g1329.t1	enoyl coenzyme a hydratase peroxisomal	299	20	5.16129e-148	0.7175	4	C:intracellular membrane-bounded organelle; P:metabolic process; P:larval development; F:catalytic activity	0	IPR001753 (PFAM); IPR014748 (G3DSA:1.10.12.GENE3D); G3DSA:3.90.226.10 (GENE3D), PTHR11941 (PANTHER), SSF52096 (SUPERFAMILY)
g13293.t1	adam 17-like protease-like	metalloendopeptidase activity OS=Steinernema Carpocapse GN=NA PE=NA SV=NA		g13293.t1	adam 17-like protease-like	723	20	4.82733e-122	0.497	3	F:metalloendopeptidase activity; P:proteolysis; F:zinc ion binding	0	IPR001590 (PROFILE); IPR001762 (SMART); IPR002870 (PFAM); IPR024079 (G3DSA:3.40.390.GENE3D); PTHR11905 (PANTHER), PTHR11905:SF3 (PANTHER), PF13688 (PFAM), SignalP-NN(euk) (SIGNALP), tmhmm (TMHMM), SSF55486 (SUPERFAMILY)
g13294.t1	hydroxymethylglutaryl- lyase	hydroxymethylglutaryl-CoA lyase activity OS=Steinernema Carpocapse GN=NA PE=NA SV=NA		g13294.t1	hydroxymethylglutaryl- lyase	328	20	5.82634e-139	0.7445	5	F:hydroxymethylglutaryl-CoA lyase activity; P:isoleucine catabolic process; P:leucine catabolic process; P:valine catabolic process; P:cellular ketone body metabolic process	0	IPR000138 (PROSITE); IPR000891 (PFAM); IPR013785 (G3DSA:3.20.20.GENE3D); IPR027167 (PTHR10277:PANTHER); PTHR10277 (PANTHER), SSF51569 (SUPERFAMILY)
g13350.t1	ste ste20 ysk protein kinase	protein phosphorylation OS=Steinernema Carpocapse GN=NA PE=NA SV=NA		g13350.t1	ste ste20 ysk protein kinase	550	20	1.89797e-160	0.756	6	P:protein phosphorylation; P:M phase; F:protein binding; P:regulation of cellular process; F:ATP binding; F:protein tyrosine kinase activity	0	IPR000719 (PFAM); IPR002290 (SMART); IPR011009 (SUPERFAMILY); IPR020635 (SMART); G3DSA:1.10.510.10 (GENE3D), G3DSA:3.30.200.20 (GENE3D), PTHR24361 (PANTHER), PTHR24361:SF91 (PANTHER)
g13401.t1	coatomer subunit beta	secretion OS=Steinernema Carpocapse GN=NA PE=NA SV=NA		g13401.t1	coatomer subunit beta	550	20	5.92284e-103	0.8055	11	P:secretion; P:larval development; C:vesicle coat; F:transferase activity; P:Golgi transport vesicle coating; P:endocytosis; F:protein kinase binding; P:germ cell development; P:embryo development; F:structural molecule activity; P:intracellular protein transport	0	IPR001680 (PFAM); IPR006692 (PFAM); IPR015943 (G3DSA:2.130.10.GENE3D); IPR017986 (PROFILE); PTHR19876 (PANTHER), PTHR19876:SF2 (PANTHER)
g13712.t1	protein kinase c inhibitor aswz variant 5	intracellular membrane-bounded organelle OS=Steinernema Carpocapse GN=NA PE=NA SV=NA		g13712.t1	protein kinase c inhibitor aswz variant 5	129	20	3.81054e-54	0.6885	2	C:intracellular membrane-bounded organelle; F:catalytic activity	0	IPR001310 (PRINTS); IPR011146 (G3DSA:3.30.428.GENE3D); IPR019808 (PROSITE); PTHR23089:SF0 (PANTHER)
g13713.t1	protein mdt- isoform a	OS=Steinernema Carpocapse GN=NA PE=NA SV=NA		g13713.t1	protein mdt- isoform a	89	1	2.37293e-06	0.56	0	0		no IPS match
g13844.t1	otu-like cysteine protease family protein	OS=Steinernema Carpocapse GN=NA PE=NA SV=NA		g13844.t1	otu-like cysteine protease family protein	418	5	2.75768e-06	0.508	0	0		IPR003323 (PFAM); PTHR12419 (PANTHER), SSF54001 (SUPERFAMILY)
g13896.t1	hypothetical protein CRE_06925 [Caenorhabditis remanei]	OS=Steinernema Carpocapse GN=NA PE=NA SV=NA		g13896.t1	hypothetical protein CRE_06925 [Caenorhabditis remanei]	292	3	1.48318e-18	0.53	0	0		SignalP-NN(euk) (SIGNALP)
g13958.t1	transmembrane emp24 domain-containing protein 2-like	COPI-coated vesicle OS=Steinernema Carpocapse GN=NA PE=NA SV=NA		g13958.t1	transmembrane emp24 domain-containing protein 2-like	205	20	1.85606e-118	0.854	9	C:COPI-coated vesicle; P:larval development; C:ER to Golgi transport vesicle; P:Notch signaling pathway; C:vesicle membrane; P:regulation of growth rate; P:Golgi vesicle transport; P:genitalia development; C:integral to membrane	0	IPR009038 (PFAM); PTHR22811 (PANTHER), PTHR22811:SF42 (PANTHER), SignalP-NN(euk) (SIGNALP), tmhmm (TMHMM)
g14094.t1	protein isoform b	OS=Steinernema Carpocapse GN=NA PE=NA SV=NA		g14094.t1	protein isoform b	671	4	1.22452e-10	0.87	0	0		no IPS match
g14357.t1	protein clec-61	carbohydrate binding OS=Steinernema Carpocapse GN=NA PE=NA SV=NA		g14357.t1	protein clec-61	128	16	1.26122e-08	0.4475	1	F:carbohydrate binding		IPR001304 (PFAM); IPR016186 (G3DSA:3.10.100.GENE3D); IPR016187 (SUPERFAMILY); PTHR31024 (PANTHER), PTHR31024:SF0 (PANTHER)
g14360.t1	copper homeostasis protein cutc homolog	response to metal ion OS=Steinernema Carpocapse GN=NA PE=NA SV=NA		g14360.t1	copper homeostasis protein cutc homolog	245	20	1.40424e-70	0.639	9	P:response to metal ion; P:multicellular organismal reproductive behavior; P:cellular component assembly involved in morphogenesis; P:growth; P:nematode larval development; F:protein binding; C:intracellular part; F:copper ion binding; P:copper ion homeostasis	0	IPR005627 (PANTHER); IPR023648 (G3DSA:3.20.20.GENE3D); PTHR12598:SF0 (PANTHER)
g14364.t1	skb1 methyltransferase	negative regulation of signal transduction OS=Steinernema Carpocapse GN=NA PE=NA SV=NA		g14364.t1	skb1 methyltransferase	816	20	6.71835e-179	0.5295	8	P:negative regulation of signal transduction; P:cellular response to stress; P:histone arginine methylation; ; F:histone-arginine N-methyltransferase activity; F:transcription factor binding; P:transcription, DNA-dependent; C:transcription factor complex	EC:2.1.1.125	IPR007857 (PANTHER); IPR025799 (PFAM); G3DSA:3.40.50.150 (GENE3D), SSF53335 (SUPERFAMILY)
g14706.t1	---NA---	OS=Steinernema Carpocapse GN=NA PE=NA SV=NA		g14706.t1	---NA---	236	0			0	0		SignalP-NN(euk) (SIGNALP)
g14867.t1	ani s 1 allergen	serine-type endopeptidase inhibitor activity OS=Steinernema Carpocapse GN=NA PE=NA SV=NA		g14867.t1	ani s 1 allergen	160	20	1.57117e-24	0.444	1	F:serine-type endopeptidase inhibitor activity		IPR002223 (G3DSA:4.10.410.GENE3D); PTHR10083 (PANTHER), PTHR10083:SF89 (PANTHER)
g14874.t1	serine protease inhibitor precursor	peptidase activity OS=Steinernema Carpocapse GN=NA PE=NA SV=NA		g14874.t1	serine protease inhibitor precursor	304	2	3.37426e-14	0.465	2	F:peptidase activity; F:serine-type endopeptidase inhibitor activity		no IPS match
g15008.t1	---NA---	OS=Steinernema Carpocapse GN=NA PE=NA SV=NA		g15008.t1	---NA---	377	0			0	0		IPR015668 (PANTHER); PTHR15185:SF3 (PANTHER)
g15095.t1	histone chaperone asf-1	protein complex OS=Steinernema Carpocapse GN=NA PE=NA SV=NA		g15095.t1	histone chaperone asf-1	175	20	6.0576e-47	0.6365	9	C:protein complex; P:DNA metabolic process; P:regulation of transcription, DNA-dependent; P:female gamete generation; P:male gamete generation; F:protein binding; P:nucleosome organization; C:nucleus; P:chromatin assembly or disassembly	0	IPR006818 (G3DSA:2.60.40.GENE3D)
g15115.t1	ddb1- and cul4-associated factor-like 1-like	protein binding OS=Steinernema Carpocapse GN=NA PE=NA SV=NA		g15115.t1	ddb1- and cul4-associated factor-like 1-like	1428	20	4.61565e-113	0.472	1	F:protein binding		IPR015943 (G3DSA:2.130.10.GENE3D); IPR016024 (SUPERFAMILY); PTHR13129 (PANTHER), PTHR13129:SF4 (PANTHER), SSF50960 (SUPERFAMILY)
g15175.t1	---NA---	OS=Steinernema Carpocapse GN=NA PE=NA SV=NA		g15175.t1	---NA---	171	0			0	0		SignalP-NN(euk) (SIGNALP), tmhmm (TMHMM)
g15188.t1	hypothetical protein LOAG_05084 [Loa loa]	OS=Steinernema Carpocapse GN=NA PE=NA SV=NA		g15188.t1	hypothetical protein LOAG_05084 [Loa loa]	676	4	5.794e-15	0.5525	0	0		no IPS match
g15267.t1	hypothetical protein LOAG_05847 [Loa loa]	protein binding OS=Steinernema Carpocapse GN=NA PE=NA SV=NA		g15267.t1	hypothetical protein LOAG_05847 [Loa loa]	447	2	4.34189e-09	0.47	1	F:protein binding		IPR020067 (SUPERFAMILY); SignalP-NN(euk) (SIGNALP), tmhmm (TMHMM)
g15413.t1	mitogen-activated protein kinase kinase kinase 3	response to stimulus OS=Steinernema Carpocapse GN=NA PE=NA SV=NA		g15413.t1	mitogen-activated protein kinase kinase kinase 3	602	20	1.92127e-135	0.4945	7	P:response to stimulus; P:excretion; F:ATP binding; P:protein phosphorylation; F:protein serine/threonine kinase activity; F:protein tyrosine kinase activity; P:serine family amino acid metabolic process	0	IPR000719 (PFAM); IPR002290 (SMART); IPR008271 (PROSITE); IPR011009 (SUPERFAMILY); IPR017441 (PROSITE); IPR020635 (SMART); G3DSA:1.10.510.10 (GENE3D), G3DSA:3.30.200.20 (GENE3D), PTHR24361 (PANTHER), PTHR24361:SF102 (PANTHER), tmhmm (TMHMM)
g15430.t1	cathepsin b-like cysteine proteinase	lytic vacuole OS=Steinernema Carpocapse GN=NA PE=NA SV=NA		g15430.t1	cathepsin b-like cysteine proteinase	376	20	2.72206e-169	0.698	3	C:lytic vacuole; P:proteolysis; F:cysteine-type peptidase activity	0	IPR000169 (PROSITE); IPR000668 (PRINTS); IPR013128 (PANTHER); IPR015643 (PTHR12411:PANTHER); IPR025660 (PROSITE); IPR025661 (PROSITE); G3DSA:3.90.70.10 (GENE3D), SignalP-NN(euk) (SIGNALP), SSF54001 (SUPERFAMILY)
g15434.t1	protein isoform a	integral to membrane OS=Steinernema Carpocapse GN=NA PE=NA SV=NA		g15434.t1	protein isoform a	435	20	1.42929e-132	0.55	2	C:integral to membrane; P:transmembrane transport		IPR011701 (PFAM); IPR016196 (SUPERFAMILY); IPR020846 (PROFILE); G3DSA:1.20.1250.20 (GENE3D), PTHR11662 (PANTHER), SignalP-NN(euk) (SIGNALP), tmhmm (TMHMM)
g15634.t1	cuticle collagen 34	lipid localization OS=Steinernema Carpocapse GN=NA PE=NA SV=NA		g15634.t1	cuticle collagen 34	287	20	2.64239e-38	0.74	8	P:lipid localization; P:protein-based cuticle development; P:anatomical structure morphogenesis; C:intrinsic to membrane; P:larval development; C:proteinaceous extracellular matrix; P:endocytosis; F:structural constituent of cuticle	0	IPR002486 (PFAM); IPR008160 (PFAM); PTHR24023 (PANTHER), PTHR24023:SF247 (PANTHER), SignalP-NN(euk) (SIGNALP), tmhmm (TMHMM)
g1565.t1	cre-drr-1 protein	multicellular organismal aging OS=Steinernema Carpocapse GN=NA PE=NA SV=NA		g1565.t1	cre-drr-1 protein	162	4	4.64048e-41	0.6075	3	P:multicellular organismal aging; F:binding; C:membrane	0	IPR008253 (PROFILE); SignalP-NN(euk) (SIGNALP), tmhmm (TMHMM)
g15798.t1	nuclear receptor subfamily 2 group e member 1	lyase activity OS=Steinernema Carpocapse GN=NA PE=NA SV=NA		g15798.t1	nuclear receptor subfamily 2 group e member 1	283	20	1.72037e-47	0.7165	14	F:lyase activity; P:nucleoside monophosphate biosynthetic process; P:purine nucleotide biosynthetic process; F:ligand-activated sequence-specific DNA binding RNA polymerase II transcription factor activity; P:hormone-mediated signaling pathway; F:cyclase activity; F:kinase activity; F:adenyl ribonucleotide binding; P:cellular protein modification process; C:nucleus; F:zinc ion binding; F:sequence…	0	IPR001628 (PRINTS); IPR008946 (G3DSA:1.10.565.GENE3D); IPR013088 (G3DSA:3.30.50.GENE3D); PTHR24083 (PANTHER), PTHR24083:SF0 (PANTHER), SSF57716 (SUPERFAMILY)
g15822.t1	deoxyuridine 5 -triphosphate nucleotidohydrolase	dUTP metabolic process OS=Steinernema Carpocapse GN=NA PE=NA SV=NA		g15822.t1	deoxyuridine 5 -triphosphate nucleotidohydrolase	499	20	2.21284e-64	0.5615	3	P:dUTP metabolic process; F:dUTP diphosphatase activity; P:pyrimidine nucleobase metabolic process		IPR008180 (PFAM); IPR008181 (PANTHER); G3DSA:2.70.40.10 (GENE3D), PTHR11241:SF0 (PANTHER), SSF51283 (SUPERFAMILY)
g15828.t1	hydroxyacid oxidase 1-like	oxidoreductase activity OS=Steinernema Carpocapse GN=NA PE=NA SV=NA		g15828.t1	hydroxyacid oxidase 1-like	377	20	1.05832e-129	0.6495	3	F:oxidoreductase activity; P:oxidation-reduction process; F:FMN binding	0	IPR000262 (PFAM); IPR008259 (PROSITE); IPR012133 (PIR); IPR013785 (G3DSA:3.20.20.GENE3D); PTHR10578 (PANTHER), PTHR10578:SF9 (PANTHER), SSF51395 (SUPERFAMILY)
g15845.t1	dnaj homolog subfamily c member 1-like	chromatin binding OS=Steinernema Carpocapse GN=NA PE=NA SV=NA		g15845.t1	dnaj homolog subfamily c member 1-like	437	20	3.28251e-99	0.5245	3	F:chromatin binding; F:DNA binding; C:chromatin		IPR001005 (PFAM); IPR001623 (PRINTS); IPR009057 (G3DSA:1.10.10.GENE3D); IPR017877 (PROFILE); IPR018253 (PROSITE); PTHR24078 (PANTHER), PTHR24078:SF10 (PANTHER), SignalP-NN(euk) (SIGNALP), tmhmm (TMHMM)
g15851.t1	casein kinase alpha 1	microtubule organizing center OS=Steinernema Carpocapse GN=NA PE=NA SV=NA		g15851.t1	casein kinase alpha 1	324	20	0	0.8635	16	C:microtubule organizing center; P:protein phosphorylation; C:nuclear body; F:metal ion binding; P:cellular component morphogenesis; P:M phase of mitotic cell cycle; C:mRNA cleavage factor complex; C:kinetochore; F:protein binding; P:organ development; C:cell fraction; P:cell surface receptor signaling pathway; F:ATP binding; F:protein serine/threonine kinase activity; F:protein tyrosine kinase a…	0	IPR000719 (PFAM); IPR002290 (SMART); IPR008271 (PROSITE); IPR011009 (SUPERFAMILY); IPR017441 (PROSITE); IPR020635 (SMART); G3DSA:1.10.510.10 (GENE3D), G3DSA:3.30.200.20 (GENE3D), PTHR11909 (PANTHER), PTHR11909:SF25 (PANTHER)
g15908.t1	enhancer of yellow 2 transcription factor homolog	histone modification OS=Steinernema Carpocapse GN=NA PE=NA SV=NA		g15908.t1	enhancer of yellow 2 transcription factor homolog	105	20	1.66148e-14	0.606	5	P:histone modification; P:transcription, DNA-dependent; F:transcription coactivator activity; C:transcription factor complex;	0	IPR018783 (PFAM); PTHR12514 (PANTHER)
g15973.t1	transcription initiation factor tfiid subunit 9-like	translational initiation OS=Steinernema Carpocapse GN=NA PE=NA SV=NA		g15973.t1	transcription initiation factor tfiid subunit 9-like	111	20	1.09549e-19	0.6015	4	P:translational initiation; P:DNA-dependent transcription, initiation; F:translation initiation factor activity; F:DNA binding		IPR003162 (PANTHER)
g15982.t1	---NA---	OS=Steinernema Carpocapse GN=NA PE=NA SV=NA		g15982.t1	---NA---	163	0			0	0		no IPS match
g15983.t1	---NA---	OS=Steinernema Carpocapse GN=NA PE=NA SV=NA		g15983.t1	---NA---	235	0			0	0		no IPS match
g16084.t1	---NA---	OS=Steinernema Carpocapse GN=NA PE=NA SV=NA		g16084.t1	---NA---	131	0			0	0		IPR015418 (PFAM); PTHR13476 (PANTHER), PTHR13476:SF0 (PANTHER)
g16214.t1	lysosomal acid phosphatase	multicellular organismal development OS=Steinernema Carpocapse GN=NA PE=NA SV=NA		g16214.t1	lysosomal acid phosphatase	402	20	2.25671e-48	0.487	4	P:multicellular organismal development; F:acid phosphatase activity; P:riboflavin metabolic process; P:hexachlorocyclohexane metabolic process	0	IPR000560 (PFAM); G3DSA:3.40.50.1240 (GENE3D), PTHR11567 (PANTHER), PTHR11567:SF17 (PANTHER), tmhmm (TMHMM), SSF53254 (SUPERFAMILY)
g16241.t1	cysteine--trna cytoplasmic	ATP binding OS=Steinernema Carpocapse GN=NA PE=NA SV=NA		g16241.t1	cysteine--trna cytoplasmic	614	20	0	0.6725	4	F:ATP binding; F:cysteine-tRNA ligase activity; P:cysteinyl-tRNA aminoacylation; P:cysteine metabolic process		IPR009080 (SUPERFAMILY); IPR014729 (G3DSA:3.40.50.GENE3D); IPR015803 (TIGRFAMs); IPR024909 (PRINTS); PTHR10890:SF3 (PANTHER), SignalP-NN(euk) (SIGNALP), SSF52374 (SUPERFAMILY)
g16267.t1	lysosomal acid phosphatase	acid phosphatase activity OS=Steinernema Carpocapse GN=NA PE=NA SV=NA		g16267.t1	lysosomal acid phosphatase	385	20	4.1158e-126	0.6005	3	F:acid phosphatase activity; P:riboflavin metabolic process; P:hexachlorocyclohexane metabolic process		IPR000560 (PFAM); G3DSA:3.40.50.1240 (GENE3D), PTHR11567 (PANTHER), PTHR11567:SF29 (PANTHER), SignalP-NN(euk) (SIGNALP), SSF53254 (SUPERFAMILY)
g16276.t1	protein pgp-9	ATP binding OS=Steinernema Carpocapse GN=NA PE=NA SV=NA		g16276.t1	protein pgp-9	616	20	1.07243e-154	0.6185	4	F:ATP binding; C:integral to membrane; P:transmembrane transport; F:ATPase activity		IPR001140 (PFAM); IPR003439 (PFAM); IPR003593 (SMART); IPR011527 (SUPERFAMILY); IPR017871 (PROSITE); IPR017940 (PROFILE); IPR027417 (SUPERFAMILY); G3DSA:1.20.1560.10 (GENE3D), G3DSA:3.40.50.300 (GENE3D), PTHR24221 (PANTHER), PTHR24221:SF24 (PANTHER), SignalP-NN(euk) (SIGNALP), tmhmm (TMHMM)
g1830.t1	---NA---	OS=Steinernema Carpocapse GN=NA PE=NA SV=NA
g1943.t1	cre-unc-49 protein	regulation of locomotion OS=Steinernema Carpocapse GN=NA PE=NA SV=NA		g1943.t1	cre-unc-49 protein	760	20	0	0.6475	9	P:regulation of locomotion; P:behavior; C:plasma membrane; F:GABA-A receptor activity; P:chloride transport; P:gamma-aminobutyric acid signaling pathway; C:integral to membrane; F:extracellular ligand-gated ion channel activity; C:postsynaptic membrane	0	IPR005437 (PRINTS); IPR006028 (PRINTS); IPR006029 (PFAM); IPR006201 (PRINTS); IPR006202 (G3DSA:2.70.170.GENE3D); IPR018000 (PROSITE); G3DSA:1.20.58.390 (GENE3D), PTHR18945:SF95 (PANTHER), SignalP-NN(euk) (SIGNALP), tmhmm (TMHMM)
g2127.t1	histone h2a	multicellular organismal reproductive behavior OS=Steinernema Carpocapse GN=NA PE=NA SV=NA		g2127.t1	histone h2a	128	20	3.37791e-46	0.778	12	P:multicellular organismal reproductive behavior; P:larval development; F:DNA binding; P:regulation of growth rate; P:transcription, DNA-dependent; P:response to stress; P:genitalia development; P:embryo development; C:nucleosome; C:nucleus; P:nucleosome assembly; F:protein heterodimerization activity	0	IPR002119 (PRINTS); IPR007125 (PFAM); IPR009072 (G3DSA:1.10.20.GENE3D); PTHR23430 (PANTHER)
g2341.t1	gpi-anchor transamidase	integral to endoplasmic reticulum membrane OS=Steinernema Carpocapse GN=NA PE=NA SV=NA		g2341.t1	gpi-anchor transamidase	359	20	5.575e-176	0.776	4	C:integral to endoplasmic reticulum membrane; P:cellular protein modification process; F:cysteine-type endopeptidase activity; P:proteolysis	0	IPR001096 (PRINTS); PTHR12000:SF1 (PANTHER), SignalP-NN(euk) (SIGNALP)
g2355.t1	hypothetical kda protein in chromosome	biological_process OS=Steinernema Carpocapse GN=NA PE=NA SV=NA		g2355.t1	hypothetical kda protein in chromosome	991	20	0	0.5155	8	P:biological_process; C:cellular_component; C:FHF complex; P:lysosome organization; P:early endosome to late endosome transport; P:endosome to lysosome transport; P:protein transport; P:transport		IPR019384 (PFAM); PTHR21705 (PANTHER), PTHR21705:SF0 (PANTHER)
g2377.t1	---NA---	OS=Steinernema Carpocapse GN=NA PE=NA SV=NA		g2377.t1	---NA---	320	0			0	0		no IPS match
g2416.t1	protein rpa-2	reproduction OS=Steinernema Carpocapse GN=NA PE=NA SV=NA		g2416.t1	protein rpa-2	300	9	2.20854e-36	0.476667	2	P:reproduction; P:cellular process	0	IPR011991 (G3DSA:1.10.10.GENE3D); IPR012340 (G3DSA:2.40.50.GENE3D); IPR014892 (PFAM); PTHR13989 (PANTHER), PTHR13989:SF7 (PANTHER), SSF46785 (SUPERFAMILY)
g2431.t1	---NA---	OS=Steinernema Carpocapse GN=NA PE=NA SV=NA		g2431.t1	---NA---	92	0			0	0		SignalP-NN(euk) (SIGNALP), tmhmm (TMHMM)
g2449.t1	sorting nexin-6	embryo development OS=Steinernema Carpocapse GN=NA PE=NA SV=NA		g2449.t1	sorting nexin-6	184	20	5.71277e-62	0.604	5	P:embryo development; P:regulation of growth rate; P:larval development; P:endocytosis; C:mitochondrial ribosome	0	IPR027486 (PFAM); IPR027487 (PANTHER)
g2474.t1	protein smf-3	organelle OS=Steinernema Carpocapse GN=NA PE=NA SV=NA		g2474.t1	protein smf-3	572	20	0	0.7455	6	C:organelle; F:metal ion transmembrane transporter activity; C:plasma membrane part; P:cation homeostasis; P:metal ion transport; P:response to metal ion	0	IPR001046 (PRINTS); PTHR11706:SF7 (PANTHER), tmhmm (TMHMM)
g2481.t1	---NA---	OS=Steinernema Carpocapse GN=NA PE=NA SV=NA
g2483.t1	vacuolar protein sorting-associated protein 29	cation binding OS=Steinernema Carpocapse GN=NA PE=NA SV=NA		g2483.t1	vacuolar protein sorting-associated protein 29	234	20	6.98742e-97	0.822	5	F:cation binding; F:phosphatase activity; P:transport; C:organelle membrane; C:intracellular membrane-bounded organelle	EC:3.1.3.0	IPR000979 (PANTHER); IPR020935 (PROSITE); IPR024654 (PFAM); G3DSA:3.60.21.10 (GENE3D), PTHR11124:SF3 (PANTHER), SSF56300 (SUPERFAMILY)
g2530.t1	mrna-decapping enzyme 2	embryo development OS=Steinernema Carpocapse GN=NA PE=NA SV=NA		g2530.t1	mrna-decapping enzyme 2	643	20	2.57348e-71	0.565	5	P:embryo development; C:ribonucleoprotein granule; F:hydrolase activity; F:RNA binding; F:manganese ion binding	0	IPR000086 (PFAM); IPR007722 (PFAM); IPR015797 (G3DSA:3.90.79.GENE3D); IPR020084 (PROSITE); PTHR23114 (PANTHER), SSF140586 (SUPERFAMILY)
g2639.t1	protein isoform c	OS=Steinernema Carpocapse GN=NA PE=NA SV=NA		g2639.t1	protein isoform c	208	13	6.29044e-28	0.557692	0	0		IPR018613 (PFAM)
g2644.t1	b-box zinc finger family protein	ribonucleoprotein granule OS=Steinernema Carpocapse GN=NA PE=NA SV=NA		g2644.t1	b-box zinc finger family protein	965	20	7.41014e-79	0.507	4	C:ribonucleoprotein granule; P:regulation of development, heterochronic; F:zinc ion binding; F:protein binding	0	IPR000315 (G3DSA:4.10.45.GENE3D); IPR001258 (PFAM); IPR001841 (SMART); IPR003649 (SMART); IPR011042 (G3DSA:2.120.10.GENE3D); IPR013017 (PROFILE); IPR013083 (G3DSA:3.30.40.GENE3D); IPR017907 (PROSITE); PTHR24103 (PANTHER), SSF101898 (SUPERFAMILY), SSF57845 (SUPERFAMILY), SSF57850 (SUPERFAMILY)
g2645.t1	uncharacterized protein loc100888865	protein binding OS=Steinernema Carpocapse GN=NA PE=NA SV=NA		g2645.t1	uncharacterized protein loc100888865	740	4	2.78675e-05	0.425	2	F:protein binding; F:zinc ion binding		IPR001841 (PROFILE); IPR013083 (G3DSA:3.30.40.GENE3D); PTHR10131 (PANTHER), PTHR10131:SF57 (PANTHER), SSF57850 (SUPERFAMILY)
g2651.t1	ww domain-binding protein 11	RNA processing OS=Steinernema Carpocapse GN=NA PE=NA SV=NA		g2651.t1	ww domain-binding protein 11	318	20	9.98108e-22	0.5205	1	P:RNA processing		IPR019007 (PFAM); PTHR13361 (PANTHER), PTHR13361:SF2 (PANTHER)
g2654.t1	---NA---	OS=Steinernema Carpocapse GN=NA PE=NA SV=NA		g2654.t1	---NA---	168	0			0	0		SignalP-NN(euk) (SIGNALP)
g2666.t1	moz sas family protein	primary metabolic process OS=Steinernema Carpocapse GN=NA PE=NA SV=NA		g2666.t1	moz sas family protein	522	20	3.89249e-107	0.589	6	P:primary metabolic process; P:cellular macromolecule metabolic process; F:transferase activity, transferring acyl groups; F:protein binding; F:zinc ion binding; C:nucleus	0	IPR001965 (SMART); IPR002717 (PFAM); IPR011011 (SUPERFAMILY); IPR013083 (G3DSA:3.30.40.GENE3D); IPR016181 (G3DSA:3.40.630.GENE3D); G3DSA:3.30.60.60 (GENE3D), PTHR10615 (PANTHER)
g2668.t1	upf0587 protein c1orf123 homolog	biological_process OS=Steinernema Carpocapse GN=NA PE=NA SV=NA		g2668.t1	upf0587 protein c1orf123 homolog	169	20	2.05091e-65	0.6825	3	P:biological_process; C:cellular_component; F:molecular_function		IPR008584 (PANTHER); PTHR12857:SF0 (PANTHER), SSF141678 (SUPERFAMILY)
g2672.t1	ck1 protein kinase	protein phosphorylation OS=Steinernema Carpocapse GN=NA PE=NA SV=NA		g2672.t1	ck1 protein kinase	389	20	1.26354e-91	0.578	6	P:protein phosphorylation; P:larval development; F:ATP binding; F:protein serine/threonine kinase activity; F:protein tyrosine kinase activity; P:serine family amino acid metabolic process	0	IPR000719 (PFAM); IPR002290 (SMART); IPR008271 (PROSITE); IPR011009 (SUPERFAMILY); IPR020635 (SMART); G3DSA:1.10.510.10 (GENE3D), G3DSA:3.30.200.20 (GENE3D), PTHR11909 (PANTHER), PTHR11909:SF19 (PANTHER)
g2673.t1	---NA---	OS=Steinernema Carpocapse GN=NA PE=NA SV=NA		g2673.t1	---NA---	219	0			0	0		SignalP-NN(euk) (SIGNALP)
g2674.t1	hypothetical protein Bm1_06440 [Brugia malayi]	OS=Steinernema Carpocapse GN=NA PE=NA SV=NA		g2674.t1	hypothetical protein Bm1_06440 [Brugia malayi]	784	2	1.54817e-07	0.42	0	0		no IPS match
g2689.t1	c-type lectin domain family 11 member a-like	carbohydrate binding OS=Steinernema Carpocapse GN=NA PE=NA SV=NA		g2689.t1	c-type lectin domain family 11 member a-like	153	20	2.30644e-10	0.4405	1	F:carbohydrate binding	0	IPR001304 (PFAM); IPR016186 (G3DSA:3.10.100.GENE3D); IPR016187 (SUPERFAMILY); IPR018378 (PROSITE); PTHR22801 (PANTHER), SignalP-NN(euk) (SIGNALP)
g2699.t1	---NA---	OS=Steinernema Carpocapse GN=NA PE=NA SV=NA		g2699.t1	---NA---	113	0			0	0		no IPS match
g2714.t1	f-box wd repeat-containing protein 7	nuclear lumen OS=Steinernema Carpocapse GN=NA PE=NA SV=NA		g2714.t1	f-box wd repeat-containing protein 7	703	20	0	0.7	11	C:nuclear lumen; P:system development; P:positive regulation of MAPK cascade; P:proteasomal ubiquitin-dependent protein catabolic process; P:regulation of protein stability; P:protein ubiquitination involved in ubiquitin-dependent protein catabolic process; C:cullin-RING ubiquitin ligase complex; P:chromosome segregation; P:regulation of epidermal growth factor-activated receptor activity; P:nega…	0	IPR001680 (PFAM); IPR001810 (SMART); IPR015943 (G3DSA:2.130.10.GENE3D); IPR017986 (PROFILE); IPR019775 (PROSITE); IPR020472 (PRINTS); G3DSA:1.20.1280.50 (GENE3D), PTHR22844 (PANTHER), PTHR22844:SF71 (PANTHER), PF12937 (PFAM)
g2726.t1	aspartate aminotransferase	catalytic activity OS=Steinernema Carpocapse GN=NA PE=NA SV=NA		g2726.t1	aspartate aminotransferase	412	20	5.15482e-110	0.5535	3	F:catalytic activity; P:biosynthetic process; F:pyridoxal phosphate binding	0	IPR004839 (PFAM); IPR015421 (G3DSA:3.40.640.GENE3D); IPR015422 (G3DSA:3.90.1150.GENE3D); IPR015424 (SUPERFAMILY); PTHR11751 (PANTHER)
g2736.t1	wd repeat-containing protein 5-like	histone methyltransferase complex OS=Steinernema Carpocapse GN=NA PE=NA SV=NA		g2736.t1	wd repeat-containing protein 5-like	354	20	1.10146e-63	0.5505	8	C:histone methyltransferase complex; P:histone lysine methylation; F:histone-lysine N-methyltransferase activity; C:chromatin remodeling complex; C:histone acetyltransferase complex; P:histone acetylation; F:protein binding; P:lysine catabolic process	EC:2.1.1.43	IPR001680 (PFAM); IPR015943 (G3DSA:2.130.10.GENE3D); IPR017986 (PROFILE); IPR019775 (PROSITE); IPR020472 (PRINTS); PTHR22847 (PANTHER), PTHR22847:SF48 (PANTHER)
g2740.t1	---NA---	OS=Steinernema Carpocapse GN=NA PE=NA SV=NA		g2740.t1	---NA---	271	0			0	0		SignalP-NN(euk) (SIGNALP)
g2757.t1	small subunit ribosomal protein 8	translation OS=Steinernema Carpocapse GN=NA PE=NA SV=NA		g2757.t1	small subunit ribosomal protein 8	245	20	1.13914e-109	0.714	8	P:translation; C:small ribosomal subunit; P:larval development; P:multicellular organismal aging; P:maturation of SSU-rRNA; P:lipid localization; P:endocytosis; F:structural constituent of ribosome	EC:3.6.5.3	IPR001047 (PANTHER); IPR018283 (PROSITE); IPR022309 (PFAM); PTHR10394:SF1 (PANTHER)
g2760.t1	protein hot- isoform b	OS=Steinernema Carpocapse GN=NA PE=NA SV=NA		g2760.t1	protein hot- isoform b	153	20	1.30259e-66	0.7055	0	0		IPR010558 (PFAM)
g2763.t1	---NA---	OS=Steinernema Carpocapse GN=NA PE=NA SV=NA		g2763.t1	---NA---	186	0			0	0		tmhmm (TMHMM)
g2767.t1	---NA---	OS=Steinernema Carpocapse GN=NA PE=NA SV=NA
g2769.t1	cre-odr-2 protein	cell body OS=Steinernema Carpocapse GN=NA PE=NA SV=NA		g2769.t1	cre-odr-2 protein	159	20	1.07272e-28	0.5225	4	C:cell body; C:neuron projection; P:chemosensory behavior; C:extrinsic to membrane	0	IPR010558 (PFAM); tmhmm (TMHMM)
g2777.t1	---NA---	OS=Steinernema Carpocapse GN=NA PE=NA SV=NA		g2777.t1	---NA---	730	0			0	0		PF13917 (PFAM)
g2787.t1	serine threonine-protein phosphatase 2a 56 kda regulatory subunit delta isoform	system development OS=Steinernema Carpocapse GN=NA PE=NA SV=NA		g2787.t1	serine threonine-protein phosphatase 2a 56 kda regulatory subunit delta isoform	585	20	0	0.697	6	P:system development; F:binding; C:nuclear lumen; C:protein phosphatase type 2A complex; P:signal transduction; F:protein phosphatase type 2A regulator activity	0	IPR002554 (PIR); IPR016024 (SUPERFAMILY); PTHR10257:SF12 (PANTHER)
g282.t1	protein	integral to membrane OS=Steinernema Carpocapse GN=NA PE=NA SV=NA		g282.t1	protein	460	20	1.94183e-59	0.474	2	C:integral to membrane; P:transmembrane transport		IPR011701 (PFAM); IPR016196 (SUPERFAMILY); IPR020846 (PROFILE); G3DSA:1.20.1250.20 (GENE3D), PTHR11662 (PANTHER), SignalP-NN(euk) (SIGNALP), tmhmm (TMHMM)
g2820.t1	serine threonine-protein kinase chk1	intracellular organelle OS=Steinernema Carpocapse GN=NA PE=NA SV=NA		g2820.t1	serine threonine-protein kinase chk1	857	20	2.30125e-113	0.5295	6	C:intracellular organelle; F:ATP binding; P:protein phosphorylation; F:protein serine/threonine kinase activity; F:protein tyrosine kinase activity; P:serine family amino acid metabolic process	0	IPR000719 (PFAM); IPR002290 (SMART); IPR008271 (PROSITE); IPR011009 (SUPERFAMILY); IPR017441 (PROSITE); IPR020635 (SMART); G3DSA:1.10.510.10 (GENE3D), G3DSA:3.30.200.20 (GENE3D), PTHR24344 (PANTHER), PTHR24344:SF1 (PANTHER)
g2821.t1	---NA---	OS=Steinernema Carpocapse GN=NA PE=NA SV=NA		g2821.t1	---NA---	398	0			0	0		IPR016186 (G3DSA:3.10.100.GENE3D); IPR016187 (SUPERFAMILY); SignalP-NN(euk) (SIGNALP)
g2823.t1	protein kinase	ATP binding OS=Steinernema Carpocapse GN=NA PE=NA SV=NA		g2823.t1	protein kinase	379	20	3.04403e-25	0.499	5	F:ATP binding; P:protein phosphorylation; F:protein serine/threonine kinase activity; F:protein tyrosine kinase activity; P:serine family amino acid metabolic process	0	IPR000719 (PFAM); IPR002290 (SMART); IPR008271 (PROSITE); IPR011009 (SUPERFAMILY); IPR020635 (SMART); G3DSA:1.10.510.10 (GENE3D), G3DSA:3.30.200.20 (GENE3D), PTHR24362 (PANTHER)
g2826.t1	usp6 n-terminal-like	Rab GTPase activator activity OS=Steinernema Carpocapse GN=NA PE=NA SV=NA		g2826.t1	usp6 n-terminal-like	166	20	2.89964e-31	0.5935	3	F:Rab GTPase activator activity; C:intracellular; P:regulation of Rab GTPase activity		IPR000195 (PROFILE); G3DSA:1.10.8.270 (GENE3D), PTHR22957 (PANTHER), PTHR22957:SF46 (PANTHER)
g2830.t1	protein isoform b	reproduction OS=Steinernema Carpocapse GN=NA PE=NA SV=NA		g2830.t1	protein isoform b	325	9	8.02601e-11	0.43	3	P:reproduction; P:body morphogenesis; P:positive regulation of multicellular organism growth		no IPS match
g2849.t1	cre-him-10 protein	chromosome segregation OS=Steinernema Carpocapse GN=NA PE=NA SV=NA		g2849.t1	cre-him-10 protein	466	16	7.58511e-16	0.450625	2	P:chromosome segregation; P:mitosis	0	IPR005549 (PFAM); PTHR21650 (PANTHER), PTHR21650:SF2 (PANTHER)
g2854.t1	bicoid stability factor	binding OS=Steinernema Carpocapse GN=NA PE=NA SV=NA		g2854.t1	bicoid stability factor	1046	20	1.01702e-164	0.4535	1	F:binding		no IPS match
g2863.t1	---NA---	OS=Steinernema Carpocapse GN=NA PE=NA SV=NA		g2863.t1	---NA---	223	0			0	0		SignalP-NN(euk) (SIGNALP), tmhmm (TMHMM)
g2866.t1	transcription initiation factor iib	embryo development OS=Steinernema Carpocapse GN=NA PE=NA SV=NA		g2866.t1	transcription initiation factor iib	362	20	2.12072e-150	0.7115	4	P:embryo development; P:transcription, DNA-dependent; F:zinc ion binding; F:TBP-class protein binding	0	IPR000812 (PRINTS); IPR013137 (PFAM); IPR013150 (PFAM); IPR013763 (G3DSA:1.10.472.GENE3D); IPR023486 (PROSITE); G3DSA:2.20.25.10 (GENE3D), PTHR11618:SF21 (PANTHER), SSF57783 (SUPERFAMILY)
g2870.t1	mitochondrial import receptor subunit tom20 homolog	protein transmembrane transporter activity OS=Steinernema Carpocapse GN=NA PE=NA SV=NA		g2870.t1	mitochondrial import receptor subunit tom20 homolog	209	20	5.99975e-37	0.5595	4	F:protein transmembrane transporter activity; P:protein targeting; F:protein binding; C:mitochondrial outer membrane translocase complex	0	IPR002056 (PRINTS); IPR022422 (PRINTS); IPR023392 (G3DSA:1.20.960.GENE3D); PTHR12430:SF0 (PANTHER), tmhmm (TMHMM)
g2887.t1	trp channel protein nanchung	primary cilium OS=Steinernema Carpocapse GN=NA PE=NA SV=NA		g2887.t1	trp channel protein nanchung	1625	20	0	0.6015	6	C:primary cilium; F:protein binding; F:ion channel activity; P:ion transport; P:transmembrane transport; C:integral to membrane	0	IPR002110 (PFAM); IPR005821 (PFAM); IPR020683 (G3DSA:1.25.40.GENE3D); IPR024862 (PANTHER); PTHR10582:SF16 (PANTHER), tmhmm (TMHMM)
g2896.t1	u6 snrna-associated sm-like protein lsm5	nuclear-transcribed mRNA catabolic process, exonucleolytic OS=Steinernema Carpocapse GN=NA PE=NA SV=NA		g2896.t1	u6 snrna-associated sm-like protein lsm5	90	20	7.36107e-49	0.8975	9	P:nuclear-transcribed mRNA catabolic process, exonucleolytic; P:cell proliferation; F:nucleic acid binding; P:meiosis; F:protein dimerization activity; C:intracellular membrane-bounded organelle; C:cytoplasmic part; C:macromolecular complex; P:RNA processing	0	IPR001163 (PFAM); IPR006649 (SMART); IPR010920 (SUPERFAMILY); G3DSA:2.30.30.100 (GENE3D), PTHR20971 (PANTHER)
g2899.t1	large subunit ribosomal protein 2	embryo development OS=Steinernema Carpocapse GN=NA PE=NA SV=NA		g2899.t1	large subunit ribosomal protein 2	260	20	3.90048e-152	0.8585	8	P:embryo development; P:regulation of growth rate; F:nucleic acid binding; P:larval development; F:structural constituent of ribosome; C:ribosome; P:translation; P:ribosome biogenesis	0	IPR002171 (PIR); IPR008991 (SUPERFAMILY); IPR012340 (G3DSA:2.40.50.GENE3D); IPR014722 (G3DSA:2.30.30.GENE3D); IPR014726 (G3DSA:4.10.950.GENE3D); IPR022666 (PFAM); IPR022669 (PFAM); IPR022671 (PROSITE); PTHR13691:SF4 (PANTHER)
g2901.t1	serine threonine-protein kinase stk11	system development OS=Steinernema Carpocapse GN=NA PE=NA SV=NA		g2901.t1	serine threonine-protein kinase stk11	519	20	1.81187e-59	0.564	16	P:system development; P:organelle localization; P:transforming growth factor beta receptor signaling pathway; C:intracellular membrane-bounded organelle; P:Wnt receptor signaling pathway; P:positive regulation of cell projection organization; P:regulation of intracellular protein kinase cascade; F:protein domain specific binding; P:negative regulation of epithelial cell proliferation; P:cell diff…	0	IPR000719 (PFAM); IPR002290 (SMART); IPR008271 (PROSITE); IPR011009 (SUPERFAMILY); IPR017441 (PROSITE); IPR020635 (SMART); IPR020636 (PANTHER); G3DSA:1.10.510.10 (GENE3D), G3DSA:3.30.200.20 (GENE3D), PTHR24347:SF37 (PANTHER)
g2961.t1	wd repeat-containing protein 89	protein binding OS=Steinernema Carpocapse GN=NA PE=NA SV=NA		g2961.t1	wd repeat-containing protein 89	442	20	3.78358e-10	0.459	1	F:protein binding		IPR001680 (PFAM); IPR015943 (G3DSA:2.130.10.GENE3D); PTHR22889 (PANTHER), SSF101908 (SUPERFAMILY)
g2987.t1	vam6 vps39-like protein	cellular process OS=Steinernema Carpocapse GN=NA PE=NA SV=NA		g2987.t1	vam6 vps39-like protein	1015	20	0	0.5105	5	P:cellular process; P:multicellular organismal development; P:anatomical structure development; F:small GTPase regulator activity; F:protein binding	0	IPR001180 (PFAM); IPR015943 (G3DSA:2.130.10.GENE3D); IPR017986 (SUPERFAMILY); IPR019452 (PFAM); IPR019453 (PFAM); PTHR12894 (PANTHER)
g2999.t1	Hypothetical protein CBG08704 [Caenorhabditis briggsae]	OS=Steinernema Carpocapse GN=NA PE=NA SV=NA		g2999.t1	Hypothetical protein CBG08704 [Caenorhabditis briggsae]	275	7	4.85664e-60	0.561429	0	0		SignalP-NN(euk) (SIGNALP), tmhmm (TMHMM)
g3005.t1	bsd domain-containing protein 1 isoform 2	OS=Steinernema Carpocapse GN=NA PE=NA SV=NA		g3005.t1	bsd domain-containing protein 1 isoform 2	375	20	7.56111e-34	0.4295	0	0		IPR005607 (PFAM); PTHR16019 (PANTHER), PTHR16019:SF4 (PANTHER), SSF140383 (SUPERFAMILY)
g3009.t1	---NA---	OS=Steinernema Carpocapse GN=NA PE=NA SV=NA		g3009.t1	---NA---	441	0			0	0		no IPS match
g3012.t1	zinc finger protein	zinc ion binding OS=Steinernema Carpocapse GN=NA PE=NA SV=NA		g3012.t1	zinc finger protein	447	20	3.75476e-34	0.618	1	F:zinc ion binding		IPR007087 (PROSITE); IPR015880 (SMART); PTHR15021 (PANTHER)
g3021.t1	sodium calcium exchanger 1	actomyosin structure organization OS=Steinernema Carpocapse GN=NA PE=NA SV=NA		g3021.t1	sodium calcium exchanger 1	952	20	0	0.695	8	P:actomyosin structure organization; P:cellular metal ion homeostasis; P:regulation of growth rate; P:cell communication; C:integral to membrane; F:calcium:sodium antiporter activity; P:calcium ion transport; P:transmembrane transport	0	IPR003644 (PFAM); IPR004836 (PRINTS); IPR004837 (PFAM); PTHR11878 (PANTHER), PTHR11878:SF4 (PANTHER), SignalP-NN(euk) (SIGNALP), tmhmm (TMHMM), SSF141072 (SUPERFAMILY)
g3024.t1	transient-receptor-potential-like protein	intracellular organelle OS=Steinernema Carpocapse GN=NA PE=NA SV=NA		g3024.t1	transient-receptor-potential-like protein	730	20	0	0.5025	6	C:intracellular organelle; C:integral to membrane; F:calcium channel activity; C:cytoplasmic part; F:protein binding; P:calcium ion transmembrane transport	0	IPR002110 (PFAM); IPR002153 (PRINTS); IPR013555 (PFAM); PTHR10117:SF28 (PANTHER), tmhmm (TMHMM)
g3026.t1	dopamine d2-like receptor-like	response to nutrient levels OS=Steinernema Carpocapse GN=NA PE=NA SV=NA		g3026.t1	dopamine d2-like receptor-like	986	20	7.07241e-83	0.7075	5	P:response to nutrient levels; F:dopamine neurotransmitter receptor activity, coupled via Gi/Go; C:integral to membrane; P:G-protein coupled receptor signaling pathway, coupled to cyclic nucleotide second messenger; P:synaptic transmission	0	IPR000276 (PRINTS); IPR017452 (PROFILE); G3DSA:1.20.1070.10 (GENE3D), PTHR24249 (PANTHER), PTHR24249:SF42 (PANTHER), SignalP-NN(euk) (SIGNALP), tmhmm (TMHMM), SSF81321 (SUPERFAMILY)
g3027.t1	rrna 2 -o-methyltransferase fibrillarin	translation OS=Steinernema Carpocapse GN=NA PE=NA SV=NA		g3027.t1	rrna 2 -o-methyltransferase fibrillarin	336	20	2.17002e-153	0.901	11	P:translation; C:macromolecular complex; C:nuclear lumen; P:larval development; P:one-carbon metabolic process; P:regulation of growth rate; P:embryo development; F:RNA binding; P:rRNA processing; P:tRNA processing; F:methyltransferase activity	EC:3.6.5.3	IPR000692 (PRINTS); IPR020813 (PROSITE); G3DSA:3.30.200.20 (GENE3D), G3DSA:3.40.50.150 (GENE3D), SSF53335 (SUPERFAMILY)
g3031.t1	cre-sul-2 protein	binding OS=Steinernema Carpocapse GN=NA PE=NA SV=NA		g3031.t1	cre-sul-2 protein	592	20	0	0.5985	3	F:binding; P:metabolic process; F:sulfuric ester hydrolase activity	0	IPR000917 (PFAM); IPR017849 (G3DSA:3.40.720.GENE3D); IPR017850 (SUPERFAMILY); IPR024607 (PROSITE); G3DSA:3.30.1120.10 (GENE3D), PTHR10342 (PANTHER), PTHR10342:SF28 (PANTHER), SignalP-NN(euk) (SIGNALP), tmhmm (TMHMM)
g3042.t1	condensin-2 complex subunit h2	chromosome condensation OS=Steinernema Carpocapse GN=NA PE=NA SV=NA		g3042.t1	condensin-2 complex subunit h2	761	20	1.90285e-25	0.561	2	P:chromosome condensation; C:nucleus		IPR009378 (PFAM); PTHR14324 (PANTHER), PTHR14324:SF2 (PANTHER)
g3044.t1	metalloproteinase inhibitor tag-225	protein binding OS=Steinernema Carpocapse GN=NA PE=NA SV=NA		g3044.t1	metalloproteinase inhibitor tag-225	273	8	5.89702e-09	0.49125	2	F:protein binding; F:metalloendopeptidase inhibitor activity		IPR001134 (PROFILE); IPR001820 (PANTHER); IPR008993 (SUPERFAMILY); G3DSA:2.40.50.120 (GENE3D), PS51257 (PROFILE), SignalP-NN(euk) (SIGNALP), tmhmm (TMHMM)
g3046.t1	---NA---	OS=Steinernema Carpocapse GN=NA PE=NA SV=NA		g3046.t1	---NA---	100	0			0	0		SignalP-NN(euk) (SIGNALP), tmhmm (TMHMM)
g3058.t1	cre-grl-5 protein	binding OS=Steinernema Carpocapse GN=NA PE=NA SV=NA		g3058.t1	cre-grl-5 protein	269	20	2.04513e-21	0.69	1	F:binding	0	IPR007284 (PFAM); PTHR23261 (PANTHER), PS51257 (PROFILE), SignalP-NN(euk) (SIGNALP), tmhmm (TMHMM)
g3064.t1	upf0279 protein c14orf129 homolog	binding OS=Steinernema Carpocapse GN=NA PE=NA SV=NA		g3064.t1	upf0279 protein c14orf129 homolog	123	20	5.87476e-31	0.645	1	F:binding	0	IPR007967 (PRODOM); IPR023231 (SUPERFAMILY)
g3084.t1	actin-related protein 2	cytoskeletal protein binding OS=Steinernema Carpocapse GN=NA PE=NA SV=NA		g3084.t1	actin-related protein 2	394	20	0	0.876	11	F:cytoskeletal protein binding; P:larval development; P:ameboidal cell migration; P:phagocytosis, engulfment; P:cell cycle phase; P:regulation of growth rate; P:morphogenesis of an epithelium; P:embryo development; F:ATP binding; C:Arp2/3 protein complex; P:Arp2/3 complex-mediated actin nucleation	0	IPR004000 (PRINTS); IPR020902 (PROSITE); IPR027306 (PTHR11937:PANTHER); G3DSA:3.30.420.40 (GENE3D), G3DSA:3.90.640.10 (GENE3D), SSF53067 (SUPERFAMILY)
g3086.t1	eukaryotic translation initiation factor 3 subunit k	intracellular membrane-bounded organelle OS=Steinernema Carpocapse GN=NA PE=NA SV=NA		g3086.t1	eukaryotic translation initiation factor 3 subunit k	239	20	1.07871e-104	0.651	6	C:intracellular membrane-bounded organelle; F:translation initiation factor activity; C:eukaryotic translation initiation factor 3 complex; P:regulation of translational initiation; F:ribosome binding; C:ribosome	0	IPR005062 (PFAM); IPR009374 (PANTHER); IPR011991 (G3DSA:1.10.10.GENE3D); IPR016020 (G3DSA:1.25.40.GENE3D); IPR016024 (SUPERFAMILY); SSF46785 (SUPERFAMILY)
g3094.t1	pdz domain containing protein	genitalia development OS=Steinernema Carpocapse GN=NA PE=NA SV=NA		g3094.t1	pdz domain containing protein	283	20	8.61422e-121	0.703	4	P:genitalia development; P:larval development; P:embryo development; F:protein binding	0	IPR001478 (PFAM); G3DSA:2.30.42.10 (GENE3D), PTHR31327 (PANTHER), PTHR31327:SF0 (PANTHER)
g3140.t1	cre-ril-1 protein	multicellular organismal aging OS=Steinernema Carpocapse GN=NA PE=NA SV=NA		g3140.t1	cre-ril-1 protein	139	7	8.37325e-71	0.728571	4	P:multicellular organismal aging; P:regulation of growth rate; P:larval development; P:embryo development	0	tmhmm (TMHMM)
g3143.t1	hypothetical protein Bm1_51010 [Brugia malayi]	cellular process OS=Steinernema Carpocapse GN=NA PE=NA SV=NA		g3143.t1	hypothetical protein Bm1_51010 [Brugia malayi]	343	8	2.74099e-33	0.47875	1	P:cellular process	0	G3DSA:3.30.930.10 (GENE3D)
g3144.t1	tau-tubulin kinase 1	protein kinase activity OS=Steinernema Carpocapse GN=NA PE=NA SV=NA		g3144.t1	tau-tubulin kinase 1	333	20	2.83402e-41	0.4845	3	F:protein kinase activity; F:ATP binding; P:protein phosphorylation		IPR000719 (PFAM); IPR002290 (SMART); IPR011009 (SUPERFAMILY); G3DSA:1.10.510.10 (GENE3D), G3DSA:3.30.200.20 (GENE3D), PTHR11909 (PANTHER), PTHR11909:SF19 (PANTHER)
g3146.t1	glucosyl glucuronosyl transferases	metabolic process OS=Steinernema Carpocapse GN=NA PE=NA SV=NA		g3146.t1	glucosyl glucuronosyl transferases	496	20	1.1043e-27	0.4635	1	P:metabolic process		IPR002213 (PANTHER); G3DSA:3.40.50.2000 (GENE3D), SignalP-NN(euk) (SIGNALP), SSF53756 (SUPERFAMILY)
g3161.t1	28s ribosomal protein mitochondrial	larval development OS=Steinernema Carpocapse GN=NA PE=NA SV=NA		g3161.t1	28s ribosomal protein mitochondrial	330	20	2.0704e-134	0.625	2	P:larval development; P:embryo development	0	IPR019349 (PFAM); PTHR13490 (PANTHER)
g3162.t1	---NA---	OS=Steinernema Carpocapse GN=NA PE=NA SV=NA		g3162.t1	---NA---	224	0			0	0		SignalP-NN(euk) (SIGNALP), tmhmm (TMHMM)
g3163.t1	mushroom body large-type kenyon cell-specific protein 1	lipid localization OS=Steinernema Carpocapse GN=NA PE=NA SV=NA		g3163.t1	mushroom body large-type kenyon cell-specific protein 1	517	20	2.53019e-57	0.756	2	P:lipid localization; F:DNA binding	0	IPR007889 (PFAM); IPR009057 (SUPERFAMILY); PTHR21545 (PANTHER), PTHR21545:SF13 (PANTHER)
g3164.t1	hypothetical protein CRE_12377 [Caenorhabditis remanei]	multicellular organismal aging OS=Steinernema Carpocapse GN=NA PE=NA SV=NA		g3164.t1	hypothetical protein CRE_12377 [Caenorhabditis remanei]	370	9	0	0.751111	5	P:multicellular organismal aging; P:molting cycle, protein-based cuticle; P:tissue morphogenesis; P:regulation of growth rate; P:larval development	0	SignalP-NN(euk) (SIGNALP)
g3165.t1	---NA---	OS=Steinernema Carpocapse GN=NA PE=NA SV=NA		g3165.t1	---NA---	92	0			0	0		no IPS match
g3192.t1	cytoplasmic dynein 2 light intermediate chain 1-like	microtubule-based transport OS=Steinernema Carpocapse GN=NA PE=NA SV=NA		g3192.t1	cytoplasmic dynein 2 light intermediate chain 1-like	374	20	1.48236e-81	0.551	3	P:microtubule-based transport; C:primary cilium; C:intracellular organelle	0	IPR022780 (PFAM); IPR027417 (SUPERFAMILY); G3DSA:3.40.50.300 (GENE3D), PTHR13236 (PANTHER)
g3201.t1	protein dct-5	integral to membrane OS=Steinernema Carpocapse GN=NA PE=NA SV=NA		g3201.t1	protein dct-5	217	13	2.74693e-76	0.616154	2	C:integral to membrane; C:membrane		PD031729 (PRODOM), SignalP-NN(euk) (SIGNALP)
g3211.t1	protein isoform a	embryo development OS=Steinernema Carpocapse GN=NA PE=NA SV=NA		g3211.t1	protein isoform a	129	3	7.53491e-15	0.57	3	P:embryo development; P:molting cycle, protein-based cuticle; P:larval development	0	SignalP-NN(euk) (SIGNALP), tmhmm (TMHMM)
g3221.t1	thyroglobulin type-1 repeat-containing domain protein	calcium ion binding OS=Steinernema Carpocapse GN=NA PE=NA SV=NA		g3221.t1	thyroglobulin type-1 repeat-containing domain protein	524	20	4.68869e-84	0.4385	4	F:calcium ion binding; F:protein binding; C:proteinaceous extracellular matrix; P:signal transduction		IPR000716 (G3DSA:4.10.800.GENE3D); IPR002048 (PROFILE); IPR002350 (PFAM); IPR011992 (G3DSA:1.10.238.GENE3D); IPR018247 (PROSITE); IPR019577 (PFAM); G3DSA:3.30.60.30 (GENE3D), PTHR12352 (PANTHER), PTHR12352:SF3 (PANTHER), SignalP-NN(euk) (SIGNALP), SSF100895 (SUPERFAMILY), SSF47473 (SUPERFAMILY)
g323.t1	ariadne-1 protein homolog (ari-1) (ubiquitin-conjugating enzyme e2-binding protein 1)	zinc ion binding OS=Steinernema Carpocapse GN=NA PE=NA SV=NA		g323.t1	ariadne-1 protein homolog (ari-1) (ubiquitin-conjugating enzyme e2-binding protein 1)	276	20	9.82063e-33	0.535	1	F:zinc ion binding		IPR002867 (PFAM); PTHR11685 (PANTHER), PTHR11685:SF16 (PANTHER), SSF57850 (SUPERFAMILY)
g3238.t1	mam domain protein	membrane OS=Steinernema Carpocapse GN=NA PE=NA SV=NA		g3238.t1	mam domain protein	461	14	4.18153e-85	0.462143	1	C:membrane		IPR008985 (SUPERFAMILY); PTHR21542 (PANTHER), SignalP-NN(euk) (SIGNALP), tmhmm (TMHMM)
g3239.t1	muscarinic acetylcholine receptor dm1-like	binding OS=Steinernema Carpocapse GN=NA PE=NA SV=NA		g3239.t1	muscarinic acetylcholine receptor dm1-like	589	20	8.16233e-169	0.668	7	F:binding; P:pharyngeal pumping; P:regulation of membrane potential; C:integral to plasma membrane; F:G-protein coupled acetylcholine receptor activity; P:G-protein coupled receptor signaling pathway, coupled to cyclic nucleotide second messenger; P:synaptic transmission	0	IPR000276 (PRINTS); IPR000995 (PRINTS); IPR017452 (PROFILE); G3DSA:1.20.1070.10 (GENE3D), PTHR24249 (PANTHER), PTHR24249:SF71 (PANTHER), SignalP-NN(euk) (SIGNALP), tmhmm (TMHMM), SSF81321 (SUPERFAMILY)
g3251.t1	protein frpr- isoform d	G-protein coupled receptor activity OS=Steinernema Carpocapse GN=NA PE=NA SV=NA		g3251.t1	protein frpr- isoform d	557	20	5.311e-170	0.5855	3	F:G-protein coupled receptor activity; P:G-protein coupled receptor signaling pathway; C:integral to membrane		IPR000276 (PRINTS); IPR017452 (PROFILE); G3DSA:1.20.1070.10 (GENE3D), PTHR22751 (PANTHER), PTHR22751:SF8 (PANTHER), SignalP-NN(euk) (SIGNALP), tmhmm (TMHMM), SSF81321 (SUPERFAMILY)
g3279.t1	---NA---	OS=Steinernema Carpocapse GN=NA PE=NA SV=NA		g3279.t1	---NA---	91	0			0	0		IPR014044 (G3DSA:3.40.33.GENE3D)
g3284.t1	---NA---	OS=Steinernema Carpocapse GN=NA PE=NA SV=NA		g3284.t1	---NA---	243	0			0	0		tmhmm (TMHMM)
g3333.t1	hypothetical protein LOAG_04165 [Loa loa]	OS=Steinernema Carpocapse GN=NA PE=NA SV=NA		g3333.t1	hypothetical protein LOAG_04165 [Loa loa]	823	3	4.16918e-20	0.636667	0	0		no IPS match
g341.t1	protein nlp-3	OS=Steinernema Carpocapse GN=NA PE=NA SV=NA		g341.t1	protein nlp-3	91	5	6.40193e-13	0.706	0	0		SignalP-NN(euk) (SIGNALP), tmhmm (TMHMM)
g3480.t1	protein	embryo development OS=Steinernema Carpocapse GN=NA PE=NA SV=NA		g3480.t1	protein	479	20	8.91685e-36	0.6205	7	P:embryo development; P:lipid localization; P:regulation of growth rate; P:multicellular organismal aging; F:binding; P:locomotion; F:structural molecule activity	0	IPR000535 (PFAM); IPR008962 (G3DSA:2.60.40.GENE3D); PTHR22920 (PANTHER), PTHR22920:SF0 (PANTHER), SignalP-NN(euk) (SIGNALP)
g3489.t1	protein	embryo development OS=Steinernema Carpocapse GN=NA PE=NA SV=NA		g3489.t1	protein	453	20	1.24356e-116	0.555	4	P:embryo development; F:substrate-specific transmembrane transporter activity; P:transmembrane transport; C:integral to membrane	0	IPR003663 (PRINTS); IPR005828 (PFAM); IPR005829 (PROSITE); IPR016196 (SUPERFAMILY); IPR020846 (PROFILE); G3DSA:1.20.1250.20 (GENE3D), PTHR24063 (PANTHER), PTHR24063:SF31 (PANTHER), tmhmm (TMHMM)
g3520.t1	protein	extracellular region OS=Steinernema Carpocapse GN=NA PE=NA SV=NA		g3520.t1	protein	877	20	4.7849e-99	0.6385	1	C:extracellular region		IPR001283 (PRINTS); IPR002413 (PRINTS); IPR014044 (G3DSA:3.40.33.GENE3D); PTHR10334:SF82 (PANTHER)
g3533.t1	cre-egl-8 protein	intrinsic to membrane OS=Steinernema Carpocapse GN=NA PE=NA SV=NA		g3533.t1	cre-egl-8 protein	200	20	1.70527e-98	0.7495	16	C:intrinsic to membrane; P:G-protein coupled receptor signaling pathway; F:metal ion binding; F:molecular transducer activity; P:pharyngeal pumping; P:copulation; P:male mating behavior; P:regulation of behavior; P:regulation of growth rate; P:locomotion; P:embryo development; F:phosphatidylinositol phospholipase C activity; P:intracellular signal transduction; ; P:phospholipid catabolic process;…	0	IPR001192 (PANTHER); IPR011993 (G3DSA:2.30.29.GENE3D); PTHR10336:SF8 (PANTHER), SSF50729 (SUPERFAMILY)
g3545.t1	import inner membrane translocase subunit tim50	organelle inner membrane OS=Steinernema Carpocapse GN=NA PE=NA SV=NA		g3545.t1	import inner membrane translocase subunit tim50	767	20	0	0.7375	6	C:organelle inner membrane; P:embryo development; P:transport; C:intracellular membrane-bounded organelle; C:intrinsic to membrane; F:protein binding	0	IPR004274 (PFAM); IPR004328 (G3DSA:1.25.40.GENE3D); IPR023214 (G3DSA:3.40.50.GENE3D); PTHR23032 (PANTHER), PTHR23032:SF0 (PANTHER), tmhmm (TMHMM)
g3567.t1	aldehyde dehydrogenase	cell part OS=Steinernema Carpocapse GN=NA PE=NA SV=NA		g3567.t1	aldehyde dehydrogenase	437	20	2.95948e-169	0.6445	9	C:cell part; F:aldehyde dehydrogenase [NAD(P)+] activity; P:cellular aldehyde metabolic process; P:oxidation-reduction process; P:gluconeogenesis; P:glycolysis; P:histidine metabolic process; P:L-phenylalanine metabolic process; P:tyrosine metabolic process	0	IPR012394 (PIR); IPR015590 (PFAM); IPR016161 (SUPERFAMILY); IPR016162 (G3DSA:3.40.605.GENE3D); IPR016163 (G3DSA:3.40.309.GENE3D); PTHR11699 (PANTHER)
g3700.t1	ribonucleoside-diphosphate reductase large subunit isoform 2	protein oligomerization OS=Steinernema Carpocapse GN=NA PE=NA SV=NA		g3700.t1	ribonucleoside-diphosphate reductase large subunit isoform 2	247	20	6.05037e-51	0.731	8	P:protein oligomerization; C:nuclear lumen; P:nucleotide biosynthetic process; F:oxidoreductase activity, acting on CH or CH2 groups, disulfide as acceptor; P:DNA replication; P:oxidation-reduction process; C:ribonucleoside-diphosphate reductase complex; F:ATP binding	EC:1.17.4.0	IPR000788 (PFAM); IPR008926 (SUPERFAMILY); IPR013509 (PFAM); G3DSA:3.20.70.20 (GENE3D), PTHR11573 (PANTHER), PTHR11573:SF6 (PANTHER), SSF51998 (SUPERFAMILY)
g3702.t1	---NA---	OS=Steinernema Carpocapse GN=NA PE=NA SV=NA
g3809.t1	probable phosphorylase b kinase regulatory subunit beta-like	transferase activity, transferring phosphorus-containing groups OS=Steinernema Carpocapse GN=NA PE=NA SV=NA		g3809.t1	probable phosphorylase b kinase regulatory subunit beta-like	1143	20	0	0.681	5	F:transferase activity, transferring phosphorus-containing groups; P:phosphate-containing compound metabolic process; F:glucosidase activity; F:calmodulin binding; P:glycogen metabolic process	0	IPR008734 (PANTHER); IPR008928 (SUPERFAMILY); IPR011613 (PFAM); IPR012341 (G3DSA:1.50.10.GENE3D); PTHR10749:SF1 (PANTHER), tmhmm (TMHMM)
g3811.t1	g-protein coupled octopamine	G-protein coupled receptor activity OS=Steinernema Carpocapse GN=NA PE=NA SV=NA		g3811.t1	g-protein coupled octopamine	473	20	3.21e-110	0.509	3	F:G-protein coupled receptor activity; P:G-protein coupled receptor signaling pathway; C:integral to membrane		IPR000276 (PRINTS); IPR017452 (PROFILE); G3DSA:1.20.1070.10 (GENE3D), PTHR24243 (PANTHER), PTHR24243:SF24 (PANTHER), tmhmm (TMHMM), SSF81321 (SUPERFAMILY)
g3813.t1	protein acr-11	receptor activity OS=Steinernema Carpocapse GN=NA PE=NA SV=NA		g3813.t1	protein acr-11	154	20	1.42306e-44	0.549	6	F:receptor activity; F:ligand-gated ion channel activity; P:cell-cell signaling; P:ion transport; C:integral to membrane; P:signal transduction	0	IPR006029 (PFAM); IPR006201 (PANTHER); IPR027361 (G3DSA:1.20.120.GENE3D); PTHR18945:SF92 (PANTHER), SignalP-NN(euk) (SIGNALP), tmhmm (TMHMM)
g3850.t1	cell cycle progression	apoptotic process OS=Steinernema Carpocapse GN=NA PE=NA SV=NA		g3850.t1	cell cycle progression	646	20	2.81355e-24	0.4425	4	P:apoptotic process; F:ATP binding; F:protein kinase activity; P:protein phosphorylation		PTHR21228 (PANTHER), SignalP-NN(euk) (SIGNALP)
g3852.t1	zinc finger ccch domain-containing protein 4	embryo development OS=Steinernema Carpocapse GN=NA PE=NA SV=NA		g3852.t1	zinc finger ccch domain-containing protein 4	616	20	7.51568e-59	0.67	7	P:embryo development; P:regulation of growth rate; P:multicellular organism growth; P:genitalia development; P:larval development; F:nucleic acid binding; F:zinc ion binding	0	IPR000571 (G3DSA:4.10.1000.GENE3D); PTHR13119 (PANTHER), PTHR13119:SF5 (PANTHER), SSF90229 (SUPERFAMILY)
g3857.t1	---NA---	OS=Steinernema Carpocapse GN=NA PE=NA SV=NA
g3860.t1	prickle-like protein 2	plasma membrane part OS=Steinernema Carpocapse GN=NA PE=NA SV=NA		g3860.t1	prickle-like protein 2	529	20	1.45705e-157	0.6365	5	C:plasma membrane part; P:cell projection organization; P:establishment or maintenance of apical/basal cell polarity; C:intracellular part; F:zinc ion binding	0	IPR001781 (G3DSA:2.10.110.GENE3D); IPR010442 (PFAM); PTHR24218 (PANTHER), SSF57716 (SUPERFAMILY)
g3866.t1	cbn-cpg-2 protein	extracellular region OS=Steinernema Carpocapse GN=NA PE=NA SV=NA		g3866.t1	cbn-cpg-2 protein	314	7	1.4035e-05	0.532857	3	C:extracellular region; P:chitin metabolic process; F:chitin binding		IPR002557 (G3DSA:2.170.140.GENE3D); PTHR23301 (PANTHER), PTHR23301:SF0 (PANTHER), SignalP-NN(euk) (SIGNALP), tmhmm (TMHMM)
g3994.t1	---NA---	OS=Steinernema Carpocapse GN=NA PE=NA SV=NA		g3994.t1	---NA---	447	0			0	0		SignalP-NN(euk) (SIGNALP)
g4070.t1	nucleoporin nup53	reproduction OS=Steinernema Carpocapse GN=NA PE=NA SV=NA		g4070.t1	nucleoporin nup53	279	20	8.2469e-18	0.464	5	P:reproduction; P:nucleus organization; P:nuclear import; C:nuclear envelope; F:nucleotide binding		IPR007846 (PFAM); PTHR21527 (PANTHER), PTHR21527:SF1 (PANTHER), SSF54928 (SUPERFAMILY)
g411.t1	g-protein coupled receptor	G-protein coupled receptor activity OS=Steinernema Carpocapse GN=NA PE=NA SV=NA		g411.t1	g-protein coupled receptor	519	20	4.22864e-112	0.4575	5	F:G-protein coupled receptor activity; C:integral to membrane; F:olfactory receptor activity; P:G-protein coupled receptor signaling pathway, coupled to cyclic nucleotide second messenger; P:sensory perception of smell		IPR000276 (PRINTS); IPR000725 (PANTHER); IPR017452 (PROFILE); G3DSA:1.20.1070.10 (GENE3D), PTHR24236:SF31 (PANTHER), SignalP-NN(euk) (SIGNALP), tmhmm (TMHMM), SSF81321 (SUPERFAMILY)
g4175.t1	gamma-secretase subunit aph-1	anatomical structure morphogenesis OS=Steinernema Carpocapse GN=NA PE=NA SV=NA		g4175.t1	gamma-secretase subunit aph-1	296	20	4.5522e-68	0.5215	10	P:anatomical structure morphogenesis; P:cell surface receptor signaling pathway; P:cellular protein localization; C:intracellular membrane-bounded organelle; P:cell fate commitment; P:embryo development; P:germ cell development; C:integral to membrane; P:protein processing; P:positive regulation of catalytic activity	0	IPR009294 (PANTHER); SignalP-NN(euk) (SIGNALP), tmhmm (TMHMM)
g4223.t1	o-sialoglycoprotein endopeptidase	protein metabolic process OS=Steinernema Carpocapse GN=NA PE=NA SV=NA		g4223.t1	o-sialoglycoprotein endopeptidase	337	20	0	0.8425	4	P:protein metabolic process; F:endopeptidase activity; F:cation binding; P:tRNA metabolic process	0	IPR000905 (PFAM); IPR017861 (PRINTS); G3DSA:3.30.420.40 (GENE3D), PTHR11735 (PANTHER), SSF53067 (SUPERFAMILY)
g4236.t1	neuronal calcium sensor 2	calcium ion binding OS=Steinernema Carpocapse GN=NA PE=NA SV=NA		g4236.t1	neuronal calcium sensor 2	190	20	6.20544e-137	0.8335	1	F:calcium ion binding	0	IPR001125 (PRINTS); IPR002048 (PFAM); IPR011992 (G3DSA:1.10.238.GENE3D); IPR018247 (PROSITE); PTHR23055 (PANTHER), PTHR23055:SF19 (PANTHER), SSF47473 (SUPERFAMILY)
g4314.t1	protein eat- isoform b	regulation of GTPase activity OS=Steinernema Carpocapse GN=NA PE=NA SV=NA		g4314.t1	protein eat- isoform b	410	20	0	0.6965	15	P:regulation of GTPase activity; P:phospholipase C-activating G-protein coupled receptor signaling pathway; P:regulation of behavior; C:insoluble fraction; P:larval development; P:locomotion; F:enzyme activator activity; P:pharyngeal pumping; C:cell projection; P:regulation of transmission of nerve impulse; P:response to nutrient levels; P:termination of G-protein coupled receptor signaling pathw…	0	IPR000342 (PRINTS); IPR000591 (PFAM); IPR011991 (G3DSA:1.10.10.GENE3D); IPR015898 (G3DSA:4.10.260.GENE3D); IPR016137 (SUPERFAMILY); IPR024066 (G3DSA:1.10.196.GENE3D); G3DSA:1.10.167.10 (GENE3D), PTHR10845 (PANTHER), PTHR10845:SF24 (PANTHER), SignalP-NN(euk) (SIGNALP), SSF46785 (SUPERFAMILY)
g4559.t1	transport and golgi organization protein 11-like	OS=Steinernema Carpocapse GN=NA PE=NA SV=NA		g4559.t1	transport and golgi organization protein 11-like	182	15	3.25476e-27	0.491333	0	0		IPR008518 (PANTHER); PTHR16501:SF4 (PANTHER), tmhmm (TMHMM)
g4645.t1	amp deaminase 2	OS=Steinernema Carpocapse GN=NA PE=NA SV=NA		g4645.t1	amp deaminase 2	180	1	7.35691e-12	0.51	0	0		no IPS match
g4696.t1	sodium- and chloride-dependent neutral and basic amino acid transporter b(0+)-like	neurotransmitter:sodium symporter activity OS=Steinernema Carpocapse GN=NA PE=NA SV=NA		g4696.t1	sodium- and chloride-dependent neutral and basic amino acid transporter b(0+)-like	1087	20	7.79162e-57	0.454	4	F:neurotransmitter:sodium symporter activity; P:neurotransmitter transport; C:integral to membrane; P:cation transport		IPR000175 (PRINTS); IPR009878 (PFAM); tmhmm (TMHMM)
g4847.t1	transmembrane protein 41b	integral to membrane OS=Steinernema Carpocapse GN=NA PE=NA SV=NA		g4847.t1	transmembrane protein 41b	255	20	1.93634e-58	0.6555	5	C:integral to membrane; C:membrane; F:molecular_function; P:biological_process; C:cellular_component		IPR015414 (PFAM); PTHR12677 (PANTHER), SignalP-NN(euk) (SIGNALP), tmhmm (TMHMM)
g4875.t1	drp-1 protein	intracellular membrane-bounded organelle OS=Steinernema Carpocapse GN=NA PE=NA SV=NA		g4875.t1	drp-1 protein	595	20	0	0.814	8	C:intracellular membrane-bounded organelle; P:apoptotic process; P:tissue morphogenesis; P:purine ribonucleoside triphosphate catabolic process; P:mitochondrion organization; P:embryo development; F:GTP binding; F:GTPase activity	EC:3.6.1.15	IPR000375 (PFAM); IPR001401 (PFAM); IPR019762 (PROSITE); IPR022812 (PRINTS); IPR027417 (SUPERFAMILY); G3DSA:3.40.50.300 (GENE3D), PTHR11566:SF12 (PANTHER)
g4909.t1	notchless protein homolog 1	blastocyst formation OS=Steinernema Carpocapse GN=NA PE=NA SV=NA		g4909.t1	notchless protein homolog 1	478	20	0	0.7885	6	P:blastocyst formation; P:cell surface receptor signaling pathway; P:larval development; C:nuclear lumen; P:endocytosis; F:protein binding	0	IPR001632 (PRINTS); IPR001680 (PFAM); IPR012972 (PFAM); IPR015943 (G3DSA:2.130.10.GENE3D); IPR017986 (PROFILE); IPR019775 (PROSITE); IPR020472 (PRINTS); PTHR19848 (PANTHER), PTHR19848:SF0 (PANTHER)
g4910.t1	deoxyhypusine synthase	embryo development OS=Steinernema Carpocapse GN=NA PE=NA SV=NA		g4910.t1	deoxyhypusine synthase	362	20	0	0.794	5	P:embryo development; F:binding; P:spermidine catabolic process; F:transferase activity, transferring alkyl or aryl (other than methyl) groups; P:peptidyl-lysine modification to hypusine	0	IPR002773 (G3DSA:3.40.910.GENE3D); SSF52467 (SUPERFAMILY)
g4970.t1	protein adt- isoform a	anatomical structure morphogenesis OS=Steinernema Carpocapse GN=NA PE=NA SV=NA		g4970.t1	protein adt- isoform a	1018	20	0	0.558	6	P:anatomical structure morphogenesis; P:molting cycle, protein-based cuticle; P:larval development; F:metalloendopeptidase activity; P:proteolysis; F:zinc ion binding	0	IPR000884 (PFAM); IPR001590 (PFAM); IPR002870 (PFAM); IPR024079 (G3DSA:3.40.390.GENE3D); G3DSA:2.20.100.10 (GENE3D), PTHR13723 (PANTHER), PTHR13723:SF9 (PANTHER), SSF55486 (SUPERFAMILY)
g4988.t1	ser thr protein phosphatase family protein	phosphatase activity OS=Steinernema Carpocapse GN=NA PE=NA SV=NA		g4988.t1	ser thr protein phosphatase family protein	623	20	5.71147e-123	0.691	1	F:phosphatase activity	EC:3.1.3.0	IPR004843 (PFAM); IPR006186 (PRINTS); G3DSA:3.60.21.10 (GENE3D), PTHR11668 (PANTHER), SSF56300 (SUPERFAMILY)
g5169.t1	histone h2a	multicellular organismal reproductive behavior OS=Steinernema Carpocapse GN=NA PE=NA SV=NA		g5169.t1	histone h2a	187	20	7.04649e-38	0.6995	12	P:multicellular organismal reproductive behavior; P:larval development; P:regulation of growth rate; P:transcription, DNA-dependent; P:response to stress; P:genitalia development; P:embryo development; C:nucleosome; F:DNA binding; C:nucleus; P:nucleosome assembly; F:protein heterodimerization activity	0	IPR002119 (PRINTS); IPR007125 (PFAM); IPR009072 (G3DSA:1.10.20.GENE3D); PTHR23430 (PANTHER)
g5197.t1	hypothetical kda protein in chromosome	reproduction OS=Steinernema Carpocapse GN=NA PE=NA SV=NA		g5197.t1	hypothetical kda protein in chromosome	741	20	7.55288e-53	0.456	2	P:reproduction; P:receptor-mediated endocytosis		IPR007356 (PANTHER); PTHR13563:SF4 (PANTHER)
g5261.t1	mechanosensory protein 2	response to mechanical stimulus OS=Steinernema Carpocapse GN=NA PE=NA SV=NA		g5261.t1	mechanosensory protein 2	144	20	7.49374e-44	0.7205	2	P:response to mechanical stimulus; C:cell projection membrane	0	IPR001107 (PFAM); IPR001972 (PRINTS); PTHR10264:SF39 (PANTHER), SSF117892 (SUPERFAMILY)
g5278.t1	---NA---	OS=Steinernema Carpocapse GN=NA PE=NA SV=NA		g5278.t1	---NA---	128	0			0	0		no IPS match
g5343.t1	protein	proteolysis OS=Steinernema Carpocapse GN=NA PE=NA SV=NA		g5343.t1	protein	243	18	1.10647e-43	0.421111	2	P:proteolysis; F:serine-type peptidase activity		SignalP-NN(euk) (SIGNALP)
g5345.t1	---NA---	OS=Steinernema Carpocapse GN=NA PE=NA SV=NA
g5365.t1	vacuolar h	larval development OS=Steinernema Carpocapse GN=NA PE=NA SV=NA		g5365.t1	vacuolar h	386	20	0	0.8195	12	P:larval development; P:posttranscriptional gene silencing by RNA; P:regulation of growth rate; P:embryo development; C:vacuolar proton-transporting V-type ATPase complex; P:female gamete generation; P:multicellular organism growth; P:molting cycle, protein-based cuticle; P:juvenile hormone biosynthetic process; F:ATPase activity, coupled to transmembrane movement of ions, phosphorylative mechani…	0	IPR004907 (PANTHER); G3DSA:1.20.1460.10 (GENE3D), G3DSA:3.30.70.100 (GENE3D), SSF118203 (SUPERFAMILY)
g5411.t1	transient receptor potential cation channel subfamily a member 1 homolog	protein binding OS=Steinernema Carpocapse GN=NA PE=NA SV=NA		g5411.t1	transient receptor potential cation channel subfamily a member 1 homolog	573	20	8.28782e-68	0.4695	1	F:protein binding		IPR002110 (PRINTS); IPR020683 (G3DSA:1.25.40.GENE3D); PTHR24198 (PANTHER)
g5487.t1	protein isoform b	integral to membrane OS=Steinernema Carpocapse GN=NA PE=NA SV=NA		g5487.t1	protein isoform b	329	12	1.83622e-61	0.526667	5	C:integral to membrane; C:membrane; C:mitochondrial inner membrane; P:protein transport; F:protein transporter activity		PTHR13002 (PANTHER), PTHR13002:SF0 (PANTHER), tmhmm (TMHMM)
g5544.t1	inositol -trisphosphate receptor	anatomical structure morphogenesis OS=Steinernema Carpocapse GN=NA PE=NA SV=NA		g5544.t1	inositol -trisphosphate receptor	2388	20	0	0.6795	21	P:anatomical structure morphogenesis; P:multicellular organismal reproductive behavior; P:muscle system process; P:excretion; P:developmental process involved in reproduction; P:regulation of cell projection assembly; P:insemination; F:cytoskeletal protein binding; P:cytosolic calcium ion homeostasis; P:pharyngeal pumping; P:endocytosis; P:female gamete generation; P:cell death; P:turning behavio…	0	IPR000493 (PRINTS); IPR000699 (PFAM); IPR013662 (PFAM); IPR014821 (PFAM); IPR015925 (PANTHER); IPR016093 (PFAM); G3DSA:1.25.10.30 (GENE3D), G3DSA:2.80.10.50 (GENE3D), PTHR13715:SF2 (PANTHER), SSF100909 (SUPERFAMILY)
g5597.t1	cyclin-dependent kinase 7-like	mitotic cell cycle OS=Steinernema Carpocapse GN=NA PE=NA SV=NA		g5597.t1	cyclin-dependent kinase 7-like	334	20	8.93656e-175	0.765	15	P:mitotic cell cycle; F:protein binding; P:regulation of transcription from RNA polymerase II promoter; C:insoluble fraction; C:transcription factor complex; P:nucleotide-excision repair; F:protein serine/threonine kinase activity; P:embryo development; C:intracellular non-membrane-bounded organelle; F:ATPase activity, coupled; C:cytoplasmic part; F:ATP binding; P:protein phosphorylation; F:prote…	EC:2.7.11.0	IPR000719 (PFAM); IPR002290 (SMART); IPR008271 (PROSITE); IPR011009 (SUPERFAMILY); IPR017441 (PROSITE); IPR020635 (SMART); G3DSA:1.10.510.10 (GENE3D), G3DSA:3.30.200.20 (GENE3D), PTHR24056 (PANTHER), PTHR24056:SF2 (PANTHER)
g5619.t1	---NA---	OS=Steinernema Carpocapse GN=NA PE=NA SV=NA		g5619.t1	---NA---	311	0			0	0		no IPS match
g5661.t1	nuclear hormone receptor family member nhr-1	ligand-activated sequence-specific DNA binding RNA polymerase II transcription factor activity OS=Steinernema Carpocapse GN=NA PE=NA SV=NA		g5661.t1	nuclear hormone receptor family member nhr-1	387	20	9.79035e-180	0.6755	8	F:ligand-activated sequence-specific DNA binding RNA polymerase II transcription factor activity; F:protein binding; F:steroid hormone receptor activity; C:nucleus; P:steroid hormone mediated signaling pathway; F:zinc ion binding; F:sequence-specific DNA binding; P:regulation of transcription, DNA-dependent	0	IPR000536 (PFAM); IPR001628 (PRINTS); IPR001723 (PRINTS); IPR008946 (G3DSA:1.10.565.GENE3D); IPR013088 (G3DSA:3.30.50.GENE3D); PTHR24082 (PANTHER), PTHR24082:SF45 (PANTHER), PS51257 (PROFILE), SSF57716 (SUPERFAMILY)
g5701.t1	potassium channel subfamily t member 2	voltage-gated potassium channel activity OS=Steinernema Carpocapse GN=NA PE=NA SV=NA		g5701.t1	potassium channel subfamily t member 2	1146	20	0	0.694	6	F:voltage-gated potassium channel activity; C:neuron projection; P:ion transmembrane transport; P:potassium ion transport; F:calcium-activated potassium channel activity; C:voltage-gated potassium channel complex	0	IPR003929 (PFAM); IPR013099 (PFAM); IPR016040 (G3DSA:3.40.50.GENE3D); G3DSA:1.10.287.70 (GENE3D), PTHR10027 (PANTHER), PTHR10027:SF6 (PANTHER), tmhmm (TMHMM), SSF51735 (SUPERFAMILY), SSF81324 (SUPERFAMILY)
g5706.t1	---NA---	OS=Steinernema Carpocapse GN=NA PE=NA SV=NA		g5706.t1	---NA---	166	0			0	0		no IPS match
g5924.t1	protein gyg- isoform c	transferase activity OS=Steinernema Carpocapse GN=NA PE=NA SV=NA		g5924.t1	protein gyg- isoform c	291	20	3.30657e-136	0.732	2	F:transferase activity; P:tissue development	0	IPR002495 (PFAM); G3DSA:3.90.550.10 (GENE3D), PTHR11183 (PANTHER), PTHR11183:SF6 (PANTHER), SignalP-NN(euk) (SIGNALP), SSF53448 (SUPERFAMILY)
g6079.t1	---NA---	OS=Steinernema Carpocapse GN=NA PE=NA SV=NA		g6079.t1	---NA---	826	0			0	0		SignalP-NN(euk) (SIGNALP)
g6631.t1	sodium potassium-transporting atpase subunit alpha	response to external stimulus OS=Steinernema Carpocapse GN=NA PE=NA SV=NA		g6631.t1	sodium potassium-transporting atpase subunit alpha	999	20	0	0.878	25	P:response to external stimulus; P:regulation of cell morphogenesis; P:locomotory behavior; P:cell-cell signaling; P:cell-cell junction assembly; C:intracellular membrane-bounded organelle; C:apical junction complex; P:larval development; P:muscle contraction; P:multicellular organismal aging; F:potassium-transporting ATPase activity; P:regulation of tube size, open tracheal system; P:embryo deve…	EC:3.6.3.12	IPR001757 (PRINTS); IPR004014 (PFAM); IPR005775 (TIGRFAMs); IPR006068 (PFAM); IPR008250 (G3DSA:2.70.150.GENE3D); IPR018303 (PROSITE); IPR023214 (PFAM); IPR023298 (G3DSA:1.20.1110.GENE3D); IPR023299 (G3DSA:3.40.1110.GENE3D); PR00121 (PRINTS), G3DSA:4.10.6.10 (GENE3D), PTHR24093:SF58 (PANTHER), tmhmm (TMHMM), SSF81653 (SUPERFAMILY), SSF81665 (SUPERFAMILY)
g6632.t1	delta( )-delta( )-dienoyl- mitochondrial-like	intracellular membrane-bounded organelle OS=Steinernema Carpocapse GN=NA PE=NA SV=NA		g6632.t1	delta( )-delta( )-dienoyl- mitochondrial-like	710	20	1.55561e-70	0.6305	3	C:intracellular membrane-bounded organelle; P:metabolic process; F:catalytic activity	0	IPR001753 (PFAM); G3DSA:2.10.90.10 (GENE3D), G3DSA:3.90.226.10 (GENE3D), PTHR11941 (PANTHER), SignalP-NN(euk) (SIGNALP), SSF52096 (SUPERFAMILY), SSF57501 (SUPERFAMILY)
g6743.t1	atp-dependent helicase	nucleic acid binding OS=Steinernema Carpocapse GN=NA PE=NA SV=NA		g6743.t1	atp-dependent helicase	616	20	1.38373e-07	0.4455	3	F:nucleic acid binding; F:helicase activity; F:ATP binding		IPR001650 (PFAM); IPR027417 (SUPERFAMILY); G3DSA:3.40.50.300 (GENE3D), PTHR18934 (PANTHER)
g6754.t1	---NA---	OS=Steinernema Carpocapse GN=NA PE=NA SV=NA
g6756.t1	ancylostoma secreted protein 2	extracellular region OS=Steinernema Carpocapse GN=NA PE=NA SV=NA		g6756.t1	ancylostoma secreted protein 2	255	20	7.30346e-45	0.5625	1	C:extracellular region		IPR001283 (PRINTS); IPR002413 (PRINTS); IPR014044 (G3DSA:3.40.33.GENE3D); IPR018244 (PROSITE); PTHR10334:SF11 (PANTHER)
g6766.t1	nol5a protein	genitalia development OS=Steinernema Carpocapse GN=NA PE=NA SV=NA		g6766.t1	nol5a protein	448	20	0	0.739	4	P:genitalia development; P:multicellular organism growth; P:larval development; P:embryo development	0	IPR002687 (PFAM); IPR012974 (PFAM); IPR012976 (PFAM); PTHR10894 (PANTHER), SSF89124 (SUPERFAMILY)
g6776.t1	39s ribosomal protein mitochondrial	embryo development OS=Steinernema Carpocapse GN=NA PE=NA SV=NA		g6776.t1	39s ribosomal protein mitochondrial	301	20	3.81364e-124	0.723	9	P:embryo development; P:regulation of growth rate; F:binding; P:larval development; P:endocytosis; F:structural constituent of ribosome; C:ribosome; P:translation; P:ribosome biogenesis	0	IPR002136 (PFAM); IPR013005 (PANTHER); IPR023574 (G3DSA:3.40.1370.GENE3D); PTHR10746:SF5 (PANTHER)
g6791.t1	importin alpha isoform 4	protein binding OS=Steinernema Carpocapse GN=NA PE=NA SV=NA		g6791.t1	importin alpha isoform 4	471	20	9.34419e-39	0.4865	5	F:protein binding; C:nucleus; C:cytoplasm; P:protein import into nucleus; F:protein transporter activity	0	IPR000225 (SMART); IPR002652 (PFAM); IPR011989 (G3DSA:1.25.10.GENE3D); IPR016024 (SUPERFAMILY); PTHR23316 (PANTHER)
g7133.t1	protein dbf4 homolog b	nucleic acid binding OS=Steinernema Carpocapse GN=NA PE=NA SV=NA		g7133.t1	protein dbf4 homolog b	327	13	3.07276e-30	0.454615	2	F:nucleic acid binding; F:zinc ion binding		IPR006572 (PFAM)
g7351.t1	lipoyl mitochondrial-like	cation binding OS=Steinernema Carpocapse GN=NA PE=NA SV=NA		g7351.t1	lipoyl mitochondrial-like	744	20	1.92814e-163	0.785	6	F:cation binding; F:iron-sulfur cluster binding; C:intracellular membrane-bounded organelle; P:protein-cofactor linkage; P:lipoate biosynthetic process; F:lipoate synthase activity	EC:2.8.1.0	IPR003698 (PANTHER); IPR006638 (SMART); IPR007197 (PFAM); IPR013785 (G3DSA:3.20.20.GENE3D); IPR014848 (PFAM); PTHR10949:SF0 (PANTHER), SSF102114 (SUPERFAMILY)
g7490.t1	nitrilase and fragile histidine triad fusion protein hit	binding OS=Steinernema Carpocapse GN=NA PE=NA SV=NA		g7490.t1	nitrilase and fragile histidine triad fusion protein hit	441	20	0	0.6765	3	F:binding; P:cellular nitrogen compound metabolic process; F:nucleotide diphosphatase activity	EC:3.6.1.9	IPR001110 (PROSITE); IPR001310 (PFAM); IPR003010 (G3DSA:3.60.110.GENE3D); IPR011146 (G3DSA:3.30.428.GENE3D); IPR019808 (PROSITE); PTHR23088 (PANTHER), PTHR23088:SF0 (PANTHER)
g760.t1	run domain-containing protein 1	small GTPase regulator activity OS=Steinernema Carpocapse GN=NA PE=NA SV=NA		g760.t1	run domain-containing protein 1	568	20	0	0.587	1	F:small GTPase regulator activity		IPR004012 (PFAM); PTHR22957 (PANTHER), PTHR22957:SF2 (PANTHER), SSF140741 (SUPERFAMILY)
g7731.t1	plasma membrane calcium-transporting atpase 3	regulation of endocytosis OS=Steinernema Carpocapse GN=NA PE=NA SV=NA		g7731.t1	plasma membrane calcium-transporting atpase 3	1075	20	0	0.7785	14	P:regulation of endocytosis; P:larval development; P:locomotion; P:multicellular organismal aging; P:regulation of growth rate; P:cytosolic calcium ion homeostasis; P:embryo development; P:purine ribonucleoside triphosphate biosynthetic process; C:integral to membrane; F:calcium-transporting ATPase activity; F:ATP binding; P:calcium ion transmembrane transport; F:metal ion binding; C:sarcoplasmic…	0	IPR001757 (PRINTS); IPR004014 (PFAM); IPR006068 (PFAM); IPR006408 (TIGRFAMs); IPR008250 (PFAM); IPR018303 (PROSITE); IPR023214 (PFAM); IPR023298 (G3DSA:1.20.1110.GENE3D); PTHR24093:SF1 (PANTHER), tmhmm (TMHMM), SSF81653 (SUPERFAMILY), SSF81665 (SUPERFAMILY)
g7780.t1	---NA---	OS=Steinernema Carpocapse GN=NA PE=NA SV=NA		g7780.t1	---NA---	83	0			0	0		SignalP-NN(euk) (SIGNALP), tmhmm (TMHMM)
g7781.t1	nop5 nop58	embryo development OS=Steinernema Carpocapse GN=NA PE=NA SV=NA		g7781.t1	nop5 nop58	465	20	0	0.7555	5	P:embryo development; P:regulation of growth rate; P:genitalia development; P:vulval development; P:endocytosis	0	IPR002687 (PFAM); IPR012974 (PFAM); IPR012976 (PFAM); PTHR10894 (PANTHER), SSF89124 (SUPERFAMILY)
g7784.t1	soss complex subunit b2	OS=Steinernema Carpocapse GN=NA PE=NA SV=NA		g7784.t1	soss complex subunit b2	156	9	4.67986e-09	0.453333	0	0		IPR012340 (G3DSA:2.40.50.GENE3D); PTHR13356 (PANTHER)
g7811.t1	guanosine-3 -bis 3 -pyrophosphohydrolase mesh1-like	phosphoric ester hydrolase activity OS=Steinernema Carpocapse GN=NA PE=NA SV=NA		g7811.t1	guanosine-3 -bis 3 -pyrophosphohydrolase mesh1-like	219	20	4.28443e-78	0.723	1	F:phosphoric ester hydrolase activity	0	IPR003607 (SMART); IPR026020 (PANTHER); PF13328 (PFAM), SSF109604 (SUPERFAMILY)
g7949.t1	protein cbp- isoform a	cell migration OS=Steinernema Carpocapse GN=NA PE=NA SV=NA		g7949.t1	protein cbp- isoform a	498	8	6.37881e-05	0.5475	10	P:cell migration; P:molting cycle, protein-based cuticle; P:regulation of transcription from RNA polymerase II promoter; P:multicellular organismal aging; P:male gamete generation; P:lipid localization; P:embryo development; F:transcription cofactor activity; C:transcription factor complex;	0	IPR003101 (G3DSA:1.10.246.GENE3D)
g7985.t1	chymotrypsin-like serine protease precursor	serine-type endopeptidase activity OS=Steinernema Carpocapse GN=NA PE=NA SV=NA		g7985.t1	chymotrypsin-like serine protease precursor	287	20	0	0.518	3	F:serine-type endopeptidase activity; P:proteolysis; F:catalytic activity	0	IPR001254 (PFAM); IPR001314 (PRINTS); IPR009003 (SUPERFAMILY); IPR018114 (PROSITE); G3DSA:2.40.10.10 (GENE3D), PTHR24260 (PANTHER)
g8117.t1	protein ttr-15	extracellular space OS=Steinernema Carpocapse GN=NA PE=NA SV=NA		g8117.t1	protein ttr-15	138	20	1.24369e-30	0.6	1	C:extracellular space		IPR001534 (PANTHER); SignalP-NN(euk) (SIGNALP), tmhmm (TMHMM)
g8146.t1	uncharacterized protein c16orf61 homolog	OS=Steinernema Carpocapse GN=NA PE=NA SV=NA		g8146.t1	uncharacterized protein c16orf61 homolog	101	20	1.0671e-46	0.6575	0	0		IPR013892 (PFAM); PTHR22977 (PANTHER), PTHR22977:SF1 (PANTHER)
g8267.t1	s-phase kinase-associated protein 1	proteasomal ubiquitin-dependent protein catabolic process OS=Steinernema Carpocapse GN=NA PE=NA SV=NA		g8267.t1	s-phase kinase-associated protein 1	186	20	2.65454e-15	0.5275	8	P:proteasomal ubiquitin-dependent protein catabolic process; F:binding; P:regulation of ubiquitin-protein ligase activity involved in mitotic cell cycle; C:nuclear lumen; P:histone monoubiquitination; C:cullin-RING ubiquitin ligase complex; C:cytoplasmic part; F:small conjugating protein ligase activity	0	IPR001232 (PANTHER); IPR011333 (G3DSA:3.30.710.GENE3D); IPR016072 (PFAM); IPR016073 (PFAM); IPR016897 (PIR)
g8320.t1	phosphoribosylformylglycinamidine synthase-like	ligase activity OS=Steinernema Carpocapse GN=NA PE=NA SV=NA		g8320.t1	phosphoribosylformylglycinamidine synthase-like	1248	20	0	0.6625	4	F:ligase activity; P:purine ribonucleoside monophosphate biosynthetic process; P:regulation of growth rate; F:protein binding	0	IPR000483 (SMART); IPR001611 (PFAM); IPR003591 (SMART); IPR010918 (PFAM); IPR016188 (SUPERFAMILY); IPR017926 (PROFILE); IPR025875 (PFAM); G3DSA:3.30.1330.10 (GENE3D), G3DSA:3.40.50.880 (GENE3D), G3DSA:3.80.10.10 (GENE3D), PTHR10099 (PANTHER), PF13507 (PFAM), PF13516 (PFAM), PF13855 (PFAM), SignalP-NN(euk) (SIGNALP), SSF52058 (SUPERFAMILY), SSF52317 (SUPERFAMILY)
g8394.t1	---NA---	OS=Steinernema Carpocapse GN=NA PE=NA SV=NA		g8394.t1	---NA---	166	0			0	0		SignalP-NN(euk) (SIGNALP), tmhmm (TMHMM)
g8441.t1	---NA---	OS=Steinernema Carpocapse GN=NA PE=NA SV=NA		g8441.t1	---NA---	169	0			0	0		SignalP-NN(euk) (SIGNALP), tmhmm (TMHMM)
g8451.t1	---NA---	OS=Steinernema Carpocapse GN=NA PE=NA SV=NA		g8451.t1	---NA---	453	0			0	0		SignalP-NN(euk) (SIGNALP)
g8515.t1	gnat family protein	N-acetyltransferase activity OS=Steinernema Carpocapse GN=NA PE=NA SV=NA		g8515.t1	gnat family protein	222	20	2.04923e-44	0.5105	2	F:N-acetyltransferase activity; P:acyl-carrier-protein biosynthetic process		IPR000182 (PFAM); IPR016181 (G3DSA:3.40.630.GENE3D); PTHR20905 (PANTHER), PTHR20905:SF0 (PANTHER)
g8520.t1	tyrosine-protein phosphatase lar-like protein	protein dephosphorylation OS=Steinernema Carpocapse GN=NA PE=NA SV=NA		g8520.t1	tyrosine-protein phosphatase lar-like protein	607	20	3.43306e-136	0.6715	3	P:protein dephosphorylation; F:protein tyrosine phosphatase activity; P:tyrosine metabolic process	EC:3.1.3.16	IPR000242 (PRINTS); IPR000387 (PROFILE); IPR003595 (SMART); IPR016130 (PROSITE); G3DSA:3.90.190.10 (GENE3D), PTHR19134 (PANTHER), PTHR19134:SF26 (PANTHER), SSF52799 (SUPERFAMILY)
g8573.t1	cathepsin l1d	endopeptidase activity OS=Steinernema Carpocapse GN=NA PE=NA SV=NA		g8573.t1	cathepsin l1d	337	20	8.31027e-62	0.5555	3	F:endopeptidase activity; P:proteolysis; F:cysteine-type peptidase activity	0	IPR000668 (PRINTS); IPR013128 (PANTHER); IPR013201 (PFAM); IPR025660 (PROSITE); G3DSA:3.90.70.10 (GENE3D), SignalP-NN(euk) (SIGNALP), SSF54001 (SUPERFAMILY)
g8577.t1	---NA---	OS=Steinernema Carpocapse GN=NA PE=NA SV=NA		g8577.t1	---NA---	121	0			0	0		SignalP-NN(euk) (SIGNALP)
g8938.t1	homeobox protein nkx- -like	embryo development OS=Steinernema Carpocapse GN=NA PE=NA SV=NA		g8938.t1	homeobox protein nkx- -like	298	20	3.82212e-21	0.6665	7	P:embryo development; P:multicellular organism growth; P:transcription, DNA-dependent; F:sequence-specific DNA binding transcription factor activity; F:transcription regulatory region sequence-specific DNA binding; C:transcription factor complex;	0	IPR000047 (PRINTS); IPR001356 (PFAM); IPR009057 (G3DSA:1.10.10.GENE3D); IPR017970 (PROSITE); PTHR24340 (PANTHER), PTHR24340:SF9 (PANTHER)
g8987.t1	u6 snrna-associated sm-like protein lsm7	macromolecular complex OS=Steinernema Carpocapse GN=NA PE=NA SV=NA		g8987.t1	u6 snrna-associated sm-like protein lsm7	107	20	8.35735e-51	0.8315	10	C:macromolecular complex; C:intracellular membrane-bounded organelle; P:meiosis; P:cell motility; P:RNA splicing, via transesterification reactions with bulged adenosine as nucleophile; P:larval development; P:multicellular organismal aging; P:development of primary sexual characteristics; P:cell proliferation; F:snRNA binding	0	IPR001163 (PFAM); IPR006649 (SMART); IPR010920 (SUPERFAMILY); IPR017132 (PIR); G3DSA:2.30.30.100 (GENE3D), PTHR10553 (PANTHER), PTHR10553:SF1 (PANTHER)
g8994.t1	---NA---	OS=Steinernema Carpocapse GN=NA PE=NA SV=NA		g8994.t1	---NA---	93	0			0	0		PS51257 (PROFILE), SignalP-NN(euk) (SIGNALP), tmhmm (TMHMM)
g9047.t1	enolase	larval development OS=Steinernema Carpocapse GN=NA PE=NA SV=NA		g9047.t1	enolase	439	20	0	0.903	15	P:larval development; P:multicellular organism growth; P:multicellular organismal aging; P:regulation of growth rate; P:endocytosis; P:genitalia development; P:embryo development; C:phosphopyruvate hydratase complex; F:magnesium ion binding; F:phosphopyruvate hydratase activity; P:glycolysis; P:tryptophan biosynthetic process; P:gluconeogenesis; P:tyrosine biosynthetic process; P:L-phenylalanine …	EC:4.2.1.0	IPR000941 (PRINTS); IPR020809 (PROSITE); IPR020810 (PFAM); IPR020811 (PFAM); G3DSA:3.20.20.120 (GENE3D), G3DSA:3.30.390.10 (GENE3D), SSF51604 (SUPERFAMILY), SSF54826 (SUPERFAMILY)
g9112.t1	tlc domain-containing protein 2	integral to membrane OS=Steinernema Carpocapse GN=NA PE=NA SV=NA		g9112.t1	tlc domain-containing protein 2	304	20	9.63103e-90	0.5485	1	C:integral to membrane		IPR006634 (PFAM); PTHR31971 (PANTHER), tmhmm (TMHMM)
g9113.t1	histone 3	intracellular membrane-bounded organelle OS=Steinernema Carpocapse GN=NA PE=NA SV=NA		g9113.t1	histone 3	155	20	4.20138e-75	0.8285	5	C:intracellular membrane-bounded organelle; C:nucleosome; F:DNA binding; P:nucleosome assembly; F:protein heterodimerization activity	0	IPR000164 (PANTHER); IPR007125 (PFAM); IPR009072 (G3DSA:1.10.20.GENE3D)
g9198.t1	pinin sdk mema protein conserved region containing protein	nucleus OS=Steinernema Carpocapse GN=NA PE=NA SV=NA		g9198.t1	pinin sdk mema protein conserved region containing protein	375	20	3.53804e-58	0.5355	4	C:nucleus; F:metal ion binding; F:hydrolase activity, acting on ester bonds; F:nucleotide binding		IPR006786 (PFAM); PTHR12707 (PANTHER)
g9424.t1	ribosomal protein s6	structural constituent of ribosome OS=Steinernema Carpocapse GN=NA PE=NA SV=NA		g9424.t1	ribosomal protein s6	162	20	1.37027e-73	0.604	5	F:structural constituent of ribosome; C:ribosome; P:translation; F:rRNA binding; P:ribosome biogenesis	0	IPR000529 (PFAM); IPR014717 (G3DSA:3.30.70.GENE3D); PTHR21011 (PANTHER), PTHR21011:SF0 (PANTHER)
g9465.t1	retinal homeobox protein rx-like	brain development OS=Steinernema Carpocapse GN=NA PE=NA SV=NA		g9465.t1	retinal homeobox protein rx-like	319	20	1.26315e-50	0.7385	6	P:brain development; P:transcription, DNA-dependent; F:sequence-specific DNA binding transcription factor activity; F:sequence-specific DNA binding; C:transcription factor complex;	0	IPR001356 (PFAM); IPR009057 (G3DSA:1.10.10.GENE3D); PTHR24329 (PANTHER), PTHR24329:SF74 (PANTHER)
g9484.t1	protein egas-2	protein binding OS=Steinernema Carpocapse GN=NA PE=NA SV=NA		g9484.t1	protein egas-2	2123	20	2.2024e-124	0.472	5	F:protein binding; F:sodium channel activity; P:sodium ion transport; C:membrane; F:calcium ion binding	0	IPR000152 (PROSITE); IPR000742 (PFAM); IPR001873 (PRINTS); IPR001881 (SMART); IPR009030 (SUPERFAMILY); IPR013032 (PROSITE); IPR018097 (PROSITE); PR00010 (PRINTS), G3DSA:1.10.287.770 (GENE3D), G3DSA:2.10.25.10 (GENE3D), G3DSA:2.170.300.10 (GENE3D), G3DSA:2.60.470.10 (GENE3D), PTHR24048 (PANTHER), PTHR24048:SF15 (PANTHER), SignalP-NN(euk) (SIGNALP), tmhmm (TMHMM), SSF57196 (SUPERFAMILY)
g9554.t1	u3 small nucleolar homolog	embryo development OS=Steinernema Carpocapse GN=NA PE=NA SV=NA		g9554.t1	u3 small nucleolar homolog	182	20	7.30441e-83	0.7375	7	P:embryo development; P:regulation of growth rate; P:genitalia development; C:ribonucleoprotein complex; P:larval development; P:endocytosis; F:rRNA binding	0	IPR001912 (PFAM); IPR002942 (G3DSA:3.10.290.GENE3D); IPR022801 (PANTHER); PTHR11831:SF1 (PANTHER), SSF55174 (SUPERFAMILY)
g961.t1	dna topoisomerase 2	DNA topoisomerase type II (ATP-hydrolyzing) activity OS=Steinernema Carpocapse GN=NA PE=NA SV=NA		g961.t1	dna topoisomerase 2	1403	20	0	0.7495	4	F:DNA topoisomerase type II (ATP-hydrolyzing) activity; F:ATP binding; C:chromosome; P:DNA topological change		IPR001154 (PRINTS); IPR001241 (PRINTS); IPR002205 (PFAM); IPR003594 (G3DSA:3.30.565.GENE3D); IPR006171 (PFAM); IPR013506 (PFAM); IPR013757 (G3DSA:1.10.268.GENE3D); IPR013758 (G3DSA:3.90.199.GENE3D); IPR013759 (G3DSA:3.40.50.GENE3D); IPR013760 (SUPERFAMILY); IPR014721 (G3DSA:3.30.230.GENE3D); IPR018522 (PROSITE); IPR020568 (SUPERFAMILY); IPR024946 (G3DSA:3.30.1360.GENE3D); G3DSA:3.30.1490.30 (GENE…
g962.t1	protein aqp- isoform b	water transmembrane transporter activity OS=Steinernema Carpocapse GN=NA PE=NA SV=NA		g962.t1	protein aqp- isoform b	286	20	1.85084e-103	0.6	5	F:water transmembrane transporter activity; F:channel activity; P:carbohydrate transport; C:membrane; P:water transport	0	IPR000425 (PRINTS); IPR023271 (G3DSA:1.20.1080.GENE3D); PR02019 (PRINTS), PTHR19139:SF11 (PANTHER), SignalP-NN(euk) (SIGNALP), tmhmm (TMHMM)
g9650.t1	abnormal embryogenesis protein 30	protein binding OS=Steinernema Carpocapse GN=NA PE=NA SV=NA		g9650.t1	abnormal embryogenesis protein 30	918	13	1.72546e-47	0.48	4	F:protein binding; C:anaphase-promoting complex; P:regulation of mitotic metaphase/anaphase transition; P:anaphase-promoting complex-dependent proteasomal ubiquitin-dependent protein catabolic process		IPR015943 (G3DSA:2.130.10.GENE3D); IPR024789 (PANTHER); IPR024977 (PFAM); SSF117289 (SUPERFAMILY)
g9933.t1	manba-prov protein	hydrolase activity, acting on glycosyl bonds OS=Steinernema Carpocapse GN=NA PE=NA SV=NA		g9933.t1	manba-prov protein	525	20	0	0.5925	2	F:hydrolase activity, acting on glycosyl bonds; P:carbohydrate metabolic process	0	IPR006103 (PFAM); IPR013781 (G3DSA:3.20.20.GENE3D); IPR017853 (SUPERFAMILY); PTHR10066 (PANTHER), PTHR10066:SF12 (PANTHER)
g9999.t1	aspartic protease	cellular process OS=Steinernema Carpocapse GN=NA PE=NA SV=NA		g9999.t1	aspartic protease	824	20	0	0.603	4	P:cellular process; F:binding; F:aspartic-type endopeptidase activity; P:proteolysis	0	IPR001461 (PRINTS); IPR001969 (PROSITE); IPR021109 (G3DSA:2.40.70.GENE3D); PTHR13683:SF145 (PANTHER), SignalP-NN(euk) (SIGNALP)
