# Supplementary material for: Signatures of co-evolutionary host-pathogen interactions in the genome of the entomopathogenic nematode Steinernema carpocapsae
Source: BMC Evol Biol. 2017 Apr 26;17:108. doi: 10.1186/s12862-017-0935-x (PMC5405473; doi:10.1186/s12862-017-0935-x)
Supplement: Supplementary file 12 — Matrices of Maximum Likelihood distances between the analysed strains of S. carpocapsae and C. briggsae. (XLSX 12 kb) [file 12862_2017_935_MOESM12_ESM.xlsx]

## Sheet: TableSupp_DistanceMatix
Additional File 12. Matrices of Maximum Likelihood distances between the analysed strains of S. carpocapsae and C. briggsae.
Steinernema carpocapsae strains (best-fit model: HKY+G)
	ScPB	ScAll	ScAz20	ScAz154	ScAz157
ScPB	0
ScAll	0.00013	0
ScAz20	0.00015	0.00021	0
ScAz154	0.00015	0.00021	1e-05	0
ScAz157	0.00016	0.00021	1e-05	1e-05	0
Caenorhabditis briggsae strains (best-fit model: GTR+G)
	AF16	ED3101	JU1348	QR25	VX0034
AF16	0
ED3101	0.24891	0
JU1348	0.03257	0.27339	0
QR25	0.19026	0.09148	0.19811	0
VX0034	0.18476	0.4807	0.21348	0.29113	0
Best-fit model estimated with jModelTest v.2.1.3 [66]; ML distances estimated with Tree-Puzzle v.5.3.rc16 [67]
